# Supplementary material for: De Novo Transcriptome Assembly of Two Microsorum Fern Species Identifies Enzymes Required for Two Upstream Pathways of Phytoecdysteroids
Source: Int J Mol Sci. 2021 Feb 19;22(4):2085. doi: 10.3390/ijms22042085 (PMC7923240; doi:10.3390/ijms22042085)
Supplement: Supplementary file 1 [file ijms-22-02085-s001.zip]

Archive with 3 entries (2 files):
- SI-revise/
- SI-revise/ijms-1096217 SI-edit - Copy.pdf
- SI-revise/ijms-1096217 SI.xlsx
