# Supplementary material for: De Novo Transcriptome Assembly of Two Microsorum Fern Species Identifies Enzymes Required for Two Upstream Pathways of Phytoecdysteroids
Source: Int J Mol Sci. 2021 Feb 19;22(4):2085. doi: 10.3390/ijms22042085 (PMC7923240; doi:10.3390/ijms22042085)
Supplement: Supplementary file 1 [file ijms-22-02085-s001.zip › SI-revise/ijms-1096217 SI.xlsx]

## Sheet: Table S1
Table S1. Results of differential gene expression analysis using DESeq2 program.
Expression of invidiual transcript and its adjusted p-value were calculated by comparing MP to MS.
#ID	log2FoldChange(MP/MS)	padj
MP_TRINITY_DN49261_c0_g1_i1	-4.34106	0.0441456
MP_TRINITY_DN43051_c3_g1_i3	-2.19659	0.138634
MP_TRINITY_DN34328_c3_g1_i1	-1.15062	0.0546112
MP_TRINITY_DN34328_c3_g1_i4	-1.52438	0.137698
MP_TRINITY_DN3283_c0_g2_i1	-0.475347	0.536238
MP_TRINITY_DN49832_c0_g1_i1	-7.50549	NA
MP_TRINITY_DN14569_c0_g1_i1	-1.27741	0.45043
MP_TRINITY_DN41372_c1_g2_i1	0.12559	0.944051
MP_TRINITY_DN52118_c0_g1_i1	-3.50286	NA
MP_TRINITY_DN61057_c0_g1_i1	-1.54193	0.602568
MP_TRINITY_DN38360_c2_g3_i1	-7.74504	1.33774e-05
MP_TRINITY_DN38360_c2_g4_i1	-5.48152	0.0224482
MP_TRINITY_DN38360_c2_g7_i1	-6.0305	0.00530305
MP_TRINITY_DN28328_c0_g1_i1	-1.2478	0.189433
MP_TRINITY_DN28328_c0_g1_i5	-2.09326	0.44867
MP_TRINITY_DN46305_c0_g1_i1	-4.70505	0.0771079
MP_TRINITY_DN29151_c0_g1_i1	1.46754	0.000436379
MP_TRINITY_DN29151_c0_g1_i3	0.470306	0.487768
MP_TRINITY_DN24430_c0_g1_i2	-21.8614	NA
MP_TRINITY_DN24430_c0_g1_i4	-4.34835	0.413664
MP_TRINITY_DN19761_c0_g1_i1	-1.19055	0.708574
MP_TRINITY_DN27349_c0_g1_i1	-4.2413	0.353614
MP_TRINITY_DN27349_c0_g2_i1	-3.43896	0.186185
MP_TRINITY_DN41947_c1_g1_i1	3.13379	6.29898e-08
MP_TRINITY_DN41947_c2_g3_i3	-0.117578	0.811293
MP_TRINITY_DN41947_c2_g3_i4	0.175198	0.756233
MP_TRINITY_DN41947_c2_g3_i5	-5.09476	1.37222e-07
MP_TRINITY_DN41947_c3_g1_i1	4.6269	0.000125229
MP_TRINITY_DN45035_c0_g1_i3	-0.703657	0.773359
MP_TRINITY_DN44821_c2_g3_i5	-1.47165	0.185028
MP_TRINITY_DN44821_c2_g3_i8	-3.0395	0.0214679
MP_TRINITY_DN43461_c0_g2_i1	-1.58847	0.54803
MP_TRINITY_DN37675_c0_g1_i1	-0.687683	0.15611
MP_TRINITY_DN37675_c0_g1_i3	0.70283	0.753127
MP_TRINITY_DN37675_c0_g1_i4	-2.58972	0.0817942
MP_TRINITY_DN37608_c0_g3_i3	-0.479413	0.541565
MP_TRINITY_DN37608_c0_g3_i6	1.1983	0.00797984
MP_TRINITY_DN37608_c0_g3_i8	-2.86849	0.546284
MP_TRINITY_DN37638_c0_g1_i1	0.212008	0.565376
MP_TRINITY_DN37676_c0_g1_i1	-1.14699	0.37059
MP_TRINITY_DN37676_c1_g1_i1	-0.702484	0.0239075
MP_TRINITY_DN37646_c0_g1_i1	-1.15998	0.00818425
MP_TRINITY_DN37646_c0_g1_i3	-1.71073	0.000241385
MP_TRINITY_DN37646_c0_g1_i4	-4.04708	0.0146633
MP_TRINITY_DN37696_c0_g1_i1	0.984821	0.0187316
MP_TRINITY_DN37626_c0_g3_i1	-2.23998	6.32136e-06
MP_TRINITY_DN37626_c0_g3_i3	-0.878222	0.439675
MP_TRINITY_DN37626_c0_g3_i4	-3.38096	4.3974e-17
MP_TRINITY_DN37626_c0_g3_i5	-6.7359	1.54345e-11
MP_TRINITY_DN37626_c0_g3_i6	-1.00392	0.0141675
MP_TRINITY_DN37626_c0_g3_i7	-0.659198	0.598727
MP_TRINITY_DN37626_c0_g3_i8	0.0596875	0.950542
MP_TRINITY_DN37626_c0_g3_i9	-4.98263	0.000293433
MP_TRINITY_DN37626_c0_g3_i11	-2.79243	0.007255
MP_TRINITY_DN37692_c1_g1_i1	-3.65266	0.000652849
MP_TRINITY_DN37685_c0_g2_i2	-1.36237	0.224464
MP_TRINITY_DN37685_c0_g2_i3	-0.440242	0.120838
MP_TRINITY_DN37627_c0_g1_i1	1.16719	1.69525e-05
MP_TRINITY_DN37627_c0_g1_i2	-2.42451	0.000335627
MP_TRINITY_DN37619_c0_g1_i1	-0.327052	0.794753
MP_TRINITY_DN37619_c0_g2_i1	2.3511	0.000983478
MP_TRINITY_DN37619_c0_g2_i2	-0.729604	0.086338
MP_TRINITY_DN37619_c0_g3_i1	1.39336	6.76641e-06
MP_TRINITY_DN37619_c0_g3_i2	-3.00876	0.018227
MP_TRINITY_DN37678_c0_g1_i1	0.598386	0.0968085
MP_TRINITY_DN37678_c0_g1_i2	0.189639	0.795136
MP_TRINITY_DN37678_c0_g1_i4	2.44112	0.245377
MP_TRINITY_DN37642_c0_g1_i1	0.568577	0.158076
MP_TRINITY_DN37605_c0_g2_i1	0.692901	0.0428355
MP_TRINITY_DN37615_c0_g1_i1	-0.125434	0.730277
MP_TRINITY_DN37620_c0_g1_i1	-0.358954	0.496872
MP_TRINITY_DN37620_c0_g1_i2	-3.9032	0.0925002
MP_TRINITY_DN37620_c0_g1_i3	-1.32572	0.161109
MP_TRINITY_DN37620_c0_g1_i6	-1.1449	0.354123
MP_TRINITY_DN37670_c1_g1_i1	-1.01922	0.141453
MP_TRINITY_DN37670_c1_g1_i2	-1.54225	0.0120953
MP_TRINITY_DN37602_c0_g2_i1	-1.60081	0.00367492
MP_TRINITY_DN37602_c0_g2_i2	-0.924305	0.0394331
MP_TRINITY_DN37602_c0_g2_i3	0.526718	0.610698
MP_TRINITY_DN37602_c0_g2_i4	-1.51113	0.00234305
MP_TRINITY_DN37602_c0_g2_i5	-0.801865	0.579807
MP_TRINITY_DN37602_c0_g2_i6	1.98258	7.63415e-06
MP_TRINITY_DN37602_c0_g2_i7	0.405469	0.872623
MP_TRINITY_DN37623_c0_g1_i3	0.625379	0.296078
MP_TRINITY_DN37652_c0_g1_i1	0.412818	0.710099
MP_TRINITY_DN37652_c0_g1_i2	1.15376	0.20333
MP_TRINITY_DN37652_c0_g1_i3	-0.736932	0.286181
MP_TRINITY_DN37652_c0_g1_i4	-2.00916	0.355051
MP_TRINITY_DN37652_c0_g1_i5	-0.604592	0.607563
MP_TRINITY_DN37652_c1_g3_i2	-0.8129	0.163868
MP_TRINITY_DN37652_c1_g3_i3	1.11763	0.255835
MP_TRINITY_DN37699_c0_g1_i1	-0.893716	0.261932
MP_TRINITY_DN37699_c0_g1_i2	-0.8502	0.129288
MP_TRINITY_DN37649_c0_g1_i2	0.497382	0.139814
MP_TRINITY_DN37649_c0_g1_i4	0.165596	0.80129
MP_TRINITY_DN37665_c0_g2_i2	-0.4909	0.276056
MP_TRINITY_DN37665_c0_g2_i3	-0.468767	0.131492
MP_TRINITY_DN37680_c0_g1_i2	-1.85011	9.09692e-05
MP_TRINITY_DN37640_c0_g2_i1	-1.54877	0.325384
MP_TRINITY_DN37640_c0_g3_i1	-9.08469	NA
MP_TRINITY_DN37640_c0_g4_i1	-3.61924	0.000611897
MP_TRINITY_DN37640_c0_g5_i1	-2.152	8.72045e-10
MP_TRINITY_DN37640_c0_g5_i2	-2.11514	0.048057
MP_TRINITY_DN37640_c0_g6_i1	-4.76193	NA
MP_TRINITY_DN37656_c1_g2_i1	-0.427218	0.324705
MP_TRINITY_DN37656_c1_g1_i2	2.28819	8.45494e-16
MP_TRINITY_DN37656_c1_g1_i3	-0.316955	0.790549
MP_TRINITY_DN37656_c1_g1_i4	5.27553	4.61035e-20
MP_TRINITY_DN37656_c1_g2_i2	-2.05642	2.53822e-05
MP_TRINITY_DN37656_c1_g2_i3	1.82869	0.0665758
MP_TRINITY_DN37695_c0_g1_i1	0.98998	0.00383188
MP_TRINITY_DN37695_c1_g1_i5	-2.07723	6.62876e-05
MP_TRINITY_DN37654_c0_g1_i1	0.338538	0.475398
MP_TRINITY_DN37654_c0_g1_i2	0.954215	0.141328
MP_TRINITY_DN37654_c0_g1_i3	-1.08446	0.184073
MP_TRINITY_DN37654_c0_g1_i5	0.636447	0.412433
MP_TRINITY_DN37654_c0_g1_i6	2.0556	3.01161e-05
MP_TRINITY_DN37654_c0_g1_i7	2.07051	0.117421
MP_TRINITY_DN37654_c0_g1_i9	1.54698	0.513499
MP_TRINITY_DN37654_c0_g1_i10	0.269198	0.803717
MP_TRINITY_DN37654_c0_g1_i11	2.73302	0.026841
MP_TRINITY_DN37606_c0_g1_i1	0.812272	0.0262907
MP_TRINITY_DN37674_c0_g2_i2	1.03717	0.00277593
MP_TRINITY_DN37632_c0_g1_i3	-0.0366374	0.932149
MP_TRINITY_DN37632_c0_g1_i7	-0.146635	0.678719
MP_TRINITY_DN37632_c0_g1_i8	-3.21272	0.020491
MP_TRINITY_DN37673_c0_g1_i1	1.15406	0.0129453
MP_TRINITY_DN37698_c0_g1_i1	0.834922	0.00159601
MP_TRINITY_DN37698_c0_g1_i2	0.619197	0.34451
MP_TRINITY_DN37698_c0_g1_i4	-1.6571	0.049673
MP_TRINITY_DN37666_c0_g1_i1	-0.308098	0.211748
MP_TRINITY_DN37666_c0_g1_i2	0.764847	0.159574
MP_TRINITY_DN37682_c0_g1_i1	-0.216496	0.480963
MP_TRINITY_DN37697_c0_g6_i1	-0.609021	0.484673
MP_TRINITY_DN37697_c0_g6_i2	-0.911369	0.0839991
MP_TRINITY_DN37697_c0_g6_i3	-2.28542	0.0576926
MP_TRINITY_DN37697_c0_g6_i4	-0.887572	0.306477
MP_TRINITY_DN37611_c0_g1_i1	1.3868	0.0845443
MP_TRINITY_DN37611_c0_g1_i3	0.912344	0.0598581
MP_TRINITY_DN37679_c0_g1_i1	0.566218	0.0201193
MP_TRINITY_DN37677_c0_g2_i1	-1.04095	0.0035491
MP_TRINITY_DN37624_c1_g1_i1	-1.14149	0.0998522
MP_TRINITY_DN37613_c0_g1_i1	1.16262	0.00471556
MP_TRINITY_DN37613_c0_g1_i3	-1.1165	0.516865
MP_TRINITY_DN37613_c0_g1_i4	2.04235	0.0100756
MP_TRINITY_DN37613_c0_g1_i5	0.068336	0.962585
MP_TRINITY_DN37613_c0_g1_i6	1.70553	0.0806645
MP_TRINITY_DN37613_c0_g1_i7	-1.67906	0.622451
MP_TRINITY_DN37613_c0_g1_i8	-0.921138	0.331142
MP_TRINITY_DN37613_c0_g1_i9	-0.411874	0.547369
MP_TRINITY_DN37667_c0_g1_i1	0.16247	0.864424
MP_TRINITY_DN37667_c0_g1_i2	-0.656546	0.343159
MP_TRINITY_DN37633_c0_g1_i1	-0.578089	0.242363
MP_TRINITY_DN37633_c0_g1_i2	-1.48482	0.0877062
MP_TRINITY_DN37612_c0_g3_i1	0.96953	0.0276876
MP_TRINITY_DN37671_c0_g3_i1	-0.756817	0.0041735
MP_TRINITY_DN37671_c0_g3_i2	0.95231	0.346955
MP_TRINITY_DN37671_c0_g3_i3	-0.799987	0.381197
MP_TRINITY_DN37671_c0_g3_i4	-1.12258	0.132524
MP_TRINITY_DN37643_c0_g1_i3	-1.43376	0.00495082
MP_TRINITY_DN37601_c0_g1_i1	0.945665	0.00162595
MP_TRINITY_DN37655_c0_g1_i1	-0.557555	0.437802
MP_TRINITY_DN37655_c0_g1_i2	0.627417	0.502682
MP_TRINITY_DN37609_c0_g1_i1	-0.523374	0.251943
MP_TRINITY_DN37609_c0_g1_i2	0.432733	0.68104
MP_TRINITY_DN37617_c0_g1_i1	1.23796	3.74713e-08
MP_TRINITY_DN37617_c0_g2_i1	-1.16322	0.00196714
MP_TRINITY_DN37617_c0_g2_i2	0.174151	0.727995
MP_TRINITY_DN37617_c0_g2_i3	-1.00688	2.85019e-05
MP_TRINITY_DN37617_c0_g2_i4	-1.15126	0.180998
MP_TRINITY_DN37617_c0_g2_i5	-1.23294	4.7136e-07
MP_TRINITY_DN37617_c0_g2_i6	-0.119379	0.94381
MP_TRINITY_DN37653_c0_g1_i1	-0.658619	0.390316
MP_TRINITY_DN37653_c0_g1_i4	0.500648	0.45069
MP_TRINITY_DN37653_c0_g1_i6	1.58313	0.0520128
MP_TRINITY_DN37684_c0_g1_i1	0.299312	0.390247
MP_TRINITY_DN37684_c0_g1_i2	-0.408137	0.33796
MP_TRINITY_DN37669_c0_g1_i1	-1.07893	0.168377
MP_TRINITY_DN37669_c0_g2_i1	-1.63115	0.000105934
MP_TRINITY_DN37669_c0_g2_i2	-2.91301	0.304164
MP_TRINITY_DN37661_c0_g1_i1	0.0982852	0.826226
MP_TRINITY_DN37661_c0_g1_i2	2.0173	0.0146095
MP_TRINITY_DN37625_c0_g1_i1	2.03689	1.73146e-05
MP_TRINITY_DN37625_c0_g1_i2	0.912003	0.0080794
MP_TRINITY_DN37625_c0_g1_i3	0.327367	0.749744
MP_TRINITY_DN37648_c0_g1_i1	1.71583	2.99465e-10
MP_TRINITY_DN37648_c0_g1_i2	2.09138	0.000100804
MP_TRINITY_DN37648_c0_g2_i1	2.13146	3.41569e-17
MP_TRINITY_DN37688_c1_g1_i1	-2.07574	1.48565e-05
MP_TRINITY_DN37688_c1_g1_i2	-2.07332	0.0643218
MP_TRINITY_DN37688_c2_g1_i1	-1.52872	0.000352701
MP_TRINITY_DN37688_c2_g2_i1	-1.74635	0.00113248
MP_TRINITY_DN37635_c0_g3_i1	1.14629	0.00393784
MP_TRINITY_DN37630_c0_g1_i4	0.672881	0.0814879
MP_TRINITY_DN37630_c0_g1_i5	0.450771	0.40026
MP_TRINITY_DN37630_c0_g1_i6	1.01117	0.10807
MP_TRINITY_DN37630_c0_g1_i7	0.0403791	NA
MP_TRINITY_DN37636_c0_g1_i1	1.43226	1.84332e-06
MP_TRINITY_DN37636_c0_g1_i2	2.59943	1.67889e-09
MP_TRINITY_DN60743_c0_g1_i1	1.45976	0.476193
MP_TRINITY_DN7245_c0_g1_i1	-0.65882	0.727147
MP_TRINITY_DN32892_c0_g1_i1	-1.32074	0.133691
MP_TRINITY_DN32892_c0_g1_i2	-0.620549	0.63236
MP_TRINITY_DN32873_c0_g1_i1	-0.337408	0.303302
MP_TRINITY_DN32873_c0_g1_i2	-4.1482	0.345217
MP_TRINITY_DN32873_c0_g1_i3	0.488902	0.674959
MP_TRINITY_DN32873_c0_g1_i4	-2.43272	0.0214679
MP_TRINITY_DN32873_c0_g1_i5	-2.65578	0.221131
MP_TRINITY_DN32873_c0_g1_i6	-0.184685	0.860813
MP_TRINITY_DN32873_c0_g1_i7	-1.71477	0.705652
MP_TRINITY_DN32873_c0_g1_i8	2.1739	NA
MP_TRINITY_DN32873_c0_g1_i9	2.75405	NA
MP_TRINITY_DN32873_c0_g1_i11	-1.70233	0.600409
MP_TRINITY_DN32873_c0_g1_i12	-1.34756	0.696127
MP_TRINITY_DN32873_c0_g1_i13	1.22741	NA
MP_TRINITY_DN32873_c0_g1_i14	1.40807	0.119151
MP_TRINITY_DN32873_c0_g1_i15	-1.63015	NA
MP_TRINITY_DN32894_c0_g1_i1	0.596715	0.0195821
MP_TRINITY_DN32875_c0_g1_i1	-0.155842	0.771231
MP_TRINITY_DN32817_c0_g1_i2	-1.82902	0.103126
MP_TRINITY_DN32817_c0_g1_i4	-6.48504	0.00616418
MP_TRINITY_DN32817_c0_g1_i5	1.22741	NA
MP_TRINITY_DN32860_c0_g1_i1	0.306484	0.683377
MP_TRINITY_DN32860_c0_g3_i1	0.974927	0.32703
MP_TRINITY_DN32847_c0_g1_i1	0.200287	0.425523
MP_TRINITY_DN32853_c0_g2_i1	-0.305164	0.549518
MP_TRINITY_DN32853_c0_g2_i2	-0.141689	0.910702
MP_TRINITY_DN32853_c0_g2_i3	-1.2834	0.356176
MP_TRINITY_DN32853_c0_g2_i4	-1.42536	0.0575863
MP_TRINITY_DN32834_c0_g2_i1	0.176865	0.682901
MP_TRINITY_DN32840_c0_g1_i1	2.05205	0.0692902
MP_TRINITY_DN32835_c0_g1_i1	0.0964752	0.933005
MP_TRINITY_DN32843_c3_g1_i2	-2.50945	0.0159779
MP_TRINITY_DN32843_c5_g2_i1	-0.932152	0.393914
MP_TRINITY_DN32843_c5_g9_i1	-8.51938	2.184e-09
MP_TRINITY_DN32843_c5_g9_i2	-3.30261	9.32257e-05
MP_TRINITY_DN32843_c5_g9_i3	-8.05484	4.47888e-08
MP_TRINITY_DN32843_c5_g9_i6	-3.95707	0.08753
MP_TRINITY_DN32843_c5_g9_i7	NA	NA
MP_TRINITY_DN32843_c5_g11_i1	-0.066931	0.947743
MP_TRINITY_DN32832_c0_g1_i1	-0.210143	0.526379
MP_TRINITY_DN32832_c0_g1_i2	1.47848	0.316511
MP_TRINITY_DN32844_c0_g1_i1	0.654967	0.103477
MP_TRINITY_DN32844_c0_g1_i2	0.771396	0.42468
MP_TRINITY_DN32844_c0_g1_i3	1.56556	0.664811
MP_TRINITY_DN32844_c0_g1_i4	2.68498	NA
MP_TRINITY_DN32866_c0_g1_i1	0.608369	0.11238
MP_TRINITY_DN32866_c0_g1_i2	0.910646	0.147165
MP_TRINITY_DN32866_c0_g1_i3	-0.768306	0.309201
MP_TRINITY_DN32866_c0_g1_i4	-4.39542	0.14633
MP_TRINITY_DN32866_c0_g1_i5	-3.56745	0.0282653
MP_TRINITY_DN32866_c0_g1_i6	-2.35604	0.0377288
MP_TRINITY_DN32866_c0_g1_i7	2.53159	0.0630909
MP_TRINITY_DN32804_c0_g1_i2	-1.16572	0.0222153
MP_TRINITY_DN32824_c0_g1_i1	1.14754	0.000415096
MP_TRINITY_DN32807_c0_g1_i1	-0.275573	0.444965
MP_TRINITY_DN32807_c0_g1_i2	0.5502	0.753836
MP_TRINITY_DN32810_c0_g1_i2	-2.06503	0.000267718
MP_TRINITY_DN32829_c0_g2_i1	0.422277	0.373896
MP_TRINITY_DN32829_c0_g2_i2	0.386451	0.432597
MP_TRINITY_DN32880_c0_g1_i1	1.45087	2.81294e-05
MP_TRINITY_DN32880_c0_g1_i2	-0.724805	0.693657
MP_TRINITY_DN32880_c0_g1_i3	-1.01483	NA
MP_TRINITY_DN32880_c0_g1_i4	-1.58245	NA
MP_TRINITY_DN32837_c0_g1_i1	-0.696679	0.247347
MP_TRINITY_DN32837_c0_g1_i2	-0.671466	0.24169
MP_TRINITY_DN32837_c0_g1_i3	-0.938389	0.653809
MP_TRINITY_DN32899_c0_g1_i4	-0.313323	0.262523
MP_TRINITY_DN32881_c0_g1_i1	-0.521865	0.238306
MP_TRINITY_DN32881_c0_g1_i2	-2.02	0.430026
MP_TRINITY_DN32881_c0_g1_i3	-6.52364	0.00309411
MP_TRINITY_DN32881_c0_g1_i4	-1.97661	NA
MP_TRINITY_DN32867_c0_g1_i1	0.330163	0.454067
MP_TRINITY_DN32867_c0_g1_i2	0.100287	0.861999
MP_TRINITY_DN32867_c0_g1_i3	-0.204907	0.632402
MP_TRINITY_DN32867_c0_g1_i4	0.975014	0.159095
MP_TRINITY_DN32867_c0_g1_i5	-1.46013	0.418702
MP_TRINITY_DN32887_c3_g2_i1	0.726952	0.0189806
MP_TRINITY_DN32891_c0_g1_i1	-0.633728	0.131318
MP_TRINITY_DN32827_c0_g1_i1	-0.759723	0.0593728
MP_TRINITY_DN32800_c0_g1_i1	-1.57497	1.14273e-06
MP_TRINITY_DN32802_c0_g1_i1	0.927875	0.0788277
MP_TRINITY_DN32802_c0_g1_i2	2.31852	0.0547544
MP_TRINITY_DN32833_c0_g1_i1	-1.16274	0.00182772
MP_TRINITY_DN32833_c0_g1_i2	-0.488619	0.583809
MP_TRINITY_DN32833_c0_g1_i3	-5.31724	0.016297
MP_TRINITY_DN32833_c0_g1_i4	1.73902	NA
MP_TRINITY_DN32864_c0_g1_i1	-0.79868	0.094211
MP_TRINITY_DN32864_c0_g1_i2	0.454412	0.698142
MP_TRINITY_DN32864_c0_g1_i3	4.44287	0.149918
MP_TRINITY_DN32864_c0_g1_i4	2.10006	NA
MP_TRINITY_DN32885_c0_g1_i1	-0.15406	0.794862
MP_TRINITY_DN32882_c0_g1_i2	0.169949	0.680806
MP_TRINITY_DN32882_c0_g1_i3	-1.07723	0.243055
MP_TRINITY_DN32882_c0_g1_i4	0.0272642	0.991892
MP_TRINITY_DN32882_c0_g1_i5	-1.26618	0.681382
MP_TRINITY_DN32895_c0_g1_i1	1.56444	2.25865e-05
MP_TRINITY_DN32895_c0_g1_i2	-0.65814	0.706845
MP_TRINITY_DN32842_c0_g1_i1	0.165202	0.787475
MP_TRINITY_DN27835_c0_g1_i1	-7.44152	1.49118e-06
MP_TRINITY_DN27845_c0_g1_i1	1.09232	0.0426386
MP_TRINITY_DN27807_c0_g1_i1	1.32653	0.0698457
MP_TRINITY_DN27807_c0_g2_i1	-5.61403	0.00772345
MP_TRINITY_DN27854_c0_g1_i1	-2.17165	0.299803
MP_TRINITY_DN27854_c0_g2_i1	-5.40928	0.14377
MP_TRINITY_DN27802_c0_g1_i1	-3.47443	3.41027e-10
MP_TRINITY_DN27801_c0_g2_i1	1.1768	0.565088
MP_TRINITY_DN27833_c0_g1_i1	-0.737824	0.363757
MP_TRINITY_DN27846_c0_g1_i1	-1.90041	0.00467361
MP_TRINITY_DN53757_c0_g1_i1	2.98567	0.000326213
MP_TRINITY_DN28237_c0_g1_i1	-0.719329	0.0462405
MP_TRINITY_DN28277_c0_g1_i1	1.61819	0.00187516
MP_TRINITY_DN28220_c0_g1_i1	-0.163951	0.874887
MP_TRINITY_DN28235_c0_g1_i1	-3.0239	0.00122891
MP_TRINITY_DN28235_c0_g2_i1	-7.1535	1.18574e-34
MP_TRINITY_DN28294_c0_g1_i1	-0.31824	0.816758
MP_TRINITY_DN28283_c0_g1_i1	0.652777	0.350266
MP_TRINITY_DN28270_c0_g1_i1	-0.649031	0.24905
MP_TRINITY_DN28270_c0_g1_i2	1.24391	0.61058
MP_TRINITY_DN28270_c0_g1_i4	-3.46261	NA
MP_TRINITY_DN28297_c0_g1_i1	0.102659	0.9448
MP_TRINITY_DN28252_c0_g3_i1	0.666639	0.561969
MP_TRINITY_DN28241_c0_g1_i1	0.722411	0.629254
MP_TRINITY_DN3568_c0_g1_i1	-2.96598	0.0558658
MP_TRINITY_DN3589_c0_g2_i1	1.23924	0.557906
MP_TRINITY_DN16224_c0_g1_i1	1.95352	9.03791e-10
MP_TRINITY_DN64215_c0_g1_i1	-1.45582	0.745893
MP_TRINITY_DN64231_c0_g1_i1	3.26053	0.0599478
MP_TRINITY_DN49224_c0_g1_i1	0.874294	0.83923
MP_TRINITY_DN49210_c0_g1_i1	1.27389	0.520277
MP_TRINITY_DN49236_c0_g1_i1	-3.96334	0.127598
MP_TRINITY_DN22324_c0_g1_i1	-2.52013	0.343903
MP_TRINITY_DN22344_c0_g1_i1	0.849039	0.465009
MP_TRINITY_DN22314_c0_g1_i1	-2.38793	NA
MP_TRINITY_DN22364_c0_g1_i1	-2.78663	0.125421
MP_TRINITY_DN22364_c0_g1_i2	-2.46434	0.302546
MP_TRINITY_DN22396_c0_g1_i1	-3.34327	0.348419
MP_TRINITY_DN22315_c0_g2_i1	3.36589	6.79036e-05
MP_TRINITY_DN11081_c0_g1_i1	0.439137	0.849556
MP_TRINITY_DN11050_c0_g1_i1	-1.88139	0.246064
MP_TRINITY_DN52238_c0_g1_i1	-3.78413	0.437628
MP_TRINITY_DN52217_c0_g1_i1	-0.0949278	0.95397
MP_TRINITY_DN52257_c0_g1_i1	-0.264137	0.942434
MP_TRINITY_DN52201_c0_g1_i1	0.335405	0.818192
MP_TRINITY_DN20780_c0_g1_i1	-0.933688	0.0011425
MP_TRINITY_DN20780_c0_g1_i2	-0.979735	0.295402
MP_TRINITY_DN20780_c0_g1_i3	0.267107	0.634182
MP_TRINITY_DN46774_c0_g1_i1	-0.284493	0.903138
MP_TRINITY_DN10927_c0_g2_i1	1.17775	0.231871
MP_TRINITY_DN10900_c0_g1_i1	-1.73268	0.0941797
MP_TRINITY_DN10900_c0_g2_i1	-3.4752	0.168371
MP_TRINITY_DN10956_c0_g1_i1	-0.746095	0.587862
MP_TRINITY_DN10957_c0_g1_i1	-4.52714	0.134584
MP_TRINITY_DN45172_c0_g3_i1	-0.495399	NA
MP_TRINITY_DN45139_c2_g2_i1	0.709469	0.349488
MP_TRINITY_DN45139_c2_g2_i2	0.290636	0.828703
MP_TRINITY_DN45139_c2_g3_i1	-3.33451	0.32712
MP_TRINITY_DN45104_c0_g1_i1	1.11454	0.368731
MP_TRINITY_DN45104_c0_g1_i2	-0.00358822	0.996255
MP_TRINITY_DN45104_c0_g1_i3	0.530982	0.163204
MP_TRINITY_DN45161_c0_g1_i4	-1.90203	0.018582
MP_TRINITY_DN45136_c1_g3_i4	-0.808634	0.328279
MP_TRINITY_DN45136_c1_g6_i1	-0.656513	0.295515
MP_TRINITY_DN45136_c1_g6_i2	-0.337122	0.542461
MP_TRINITY_DN45136_c1_g6_i3	-2.47143	7.2825e-12
MP_TRINITY_DN45136_c1_g6_i4	-1.90058	0.0515835
MP_TRINITY_DN45177_c0_g1_i6	1.0748	0.0442526
MP_TRINITY_DN45126_c0_g1_i4	-0.252413	0.384902
MP_TRINITY_DN45126_c0_g1_i5	-1.9879	0.105949
MP_TRINITY_DN45126_c0_g1_i6	1.07702	0.390694
MP_TRINITY_DN45111_c1_g1_i4	-5.20349	6.03056e-27
MP_TRINITY_DN45111_c1_g1_i5	-3.42215	7.24448e-07
MP_TRINITY_DN45111_c1_g4_i1	0.319026	0.892994
MP_TRINITY_DN45148_c1_g2_i1	-0.88644	0.602356
MP_TRINITY_DN45148_c1_g3_i1	-2.98116	0.0103948
MP_TRINITY_DN45148_c1_g4_i1	0.364025	0.774092
MP_TRINITY_DN45148_c1_g4_i2	-0.445478	0.419577
MP_TRINITY_DN45148_c1_g5_i1	-2.58027	0.649315
MP_TRINITY_DN45148_c1_g6_i4	-0.398952	0.336722
MP_TRINITY_DN45148_c1_g6_i5	-1.43324	0.112092
MP_TRINITY_DN45148_c1_g6_i8	-1.0684	0.0326324
MP_TRINITY_DN45148_c1_g6_i10	0.298166	0.60688
MP_TRINITY_DN45148_c1_g7_i1	-4.94642	0.000666306
MP_TRINITY_DN45148_c1_g7_i2	-0.577083	NA
MP_TRINITY_DN45191_c1_g4_i2	-0.569788	0.325766
MP_TRINITY_DN45191_c1_g4_i4	-0.501461	0.803284
MP_TRINITY_DN45193_c1_g1_i1	0.468834	0.301991
MP_TRINITY_DN45193_c1_g1_i2	0.88816	0.0377224
MP_TRINITY_DN45193_c1_g1_i3	0.261743	0.829168
MP_TRINITY_DN45193_c1_g1_i4	2.38672	0.300878
MP_TRINITY_DN45193_c1_g1_i7	2.39539	0.0059366
MP_TRINITY_DN45193_c1_g1_i8	0.497802	0.755924
MP_TRINITY_DN45193_c1_g1_i9	-0.449964	0.779561
MP_TRINITY_DN45131_c0_g3_i1	1.287	1.49522e-07
MP_TRINITY_DN45131_c0_g3_i2	-0.723158	0.475137
MP_TRINITY_DN45131_c1_g2_i4	0.626633	0.0590886
MP_TRINITY_DN45185_c0_g1_i2	0.256853	0.57408
MP_TRINITY_DN45185_c0_g1_i5	-0.0577339	0.886348
MP_TRINITY_DN45159_c0_g2_i1	1.05133	0.0948297
MP_TRINITY_DN45129_c1_g1_i1	0.705569	0.445055
MP_TRINITY_DN45129_c2_g2_i1	-1.31526	0.0207129
MP_TRINITY_DN45129_c3_g1_i2	-0.0738461	0.957637
MP_TRINITY_DN45129_c3_g1_i3	-1.134	0.0555823
MP_TRINITY_DN45129_c4_g1_i3	0.4039	0.36079
MP_TRINITY_DN45129_c5_g1_i2	-1.58081	0.0101742
MP_TRINITY_DN45155_c0_g1_i1	0.319232	0.850519
MP_TRINITY_DN45155_c0_g1_i2	0.737007	0.438276
MP_TRINITY_DN45155_c0_g1_i4	-0.77681	0.383762
MP_TRINITY_DN45155_c0_g1_i6	0.784935	0.478193
MP_TRINITY_DN45171_c0_g1_i1	0.981863	0.0112092
MP_TRINITY_DN45171_c0_g1_i2	1.40025	0.0798846
MP_TRINITY_DN45112_c1_g1_i3	-0.00882138	0.984355
MP_TRINITY_DN45198_c0_g1_i1	0.360816	0.316024
MP_TRINITY_DN45198_c0_g1_i2	0.637737	0.00832943
MP_TRINITY_DN45123_c2_g1_i1	-0.147887	0.82233
MP_TRINITY_DN45123_c2_g1_i2	-2.85454	0.00798555
MP_TRINITY_DN45123_c2_g2_i1	-0.284638	0.754067
MP_TRINITY_DN45113_c0_g2_i2	-0.398567	0.633734
MP_TRINITY_DN45154_c0_g1_i1	-0.54604	0.0219243
MP_TRINITY_DN45154_c0_g1_i3	-6.46463	NA
MP_TRINITY_DN45186_c2_g3_i2	-0.863962	0.49949
MP_TRINITY_DN45186_c2_g3_i4	-0.417909	0.546824
MP_TRINITY_DN45170_c1_g1_i1	-0.136183	0.743983
MP_TRINITY_DN45170_c2_g2_i1	-0.119634	0.839117
MP_TRINITY_DN45170_c3_g2_i1	-0.264701	0.724467
MP_TRINITY_DN45170_c3_g2_i2	-0.446968	0.430991
MP_TRINITY_DN45170_c3_g2_i3	0.993502	0.210169
MP_TRINITY_DN45170_c3_g3_i1	-1.29059	0.251616
MP_TRINITY_DN45170_c3_g3_i2	-8.80662	NA
MP_TRINITY_DN45170_c3_g3_i3	1.44618	0.214435
MP_TRINITY_DN45107_c1_g5_i1	-3.00427	0.0037149
MP_TRINITY_DN45107_c1_g6_i1	-0.240169	0.904788
MP_TRINITY_DN45107_c1_g6_i3	0.790632	NA
MP_TRINITY_DN45107_c1_g6_i4	-0.482807	0.493642
MP_TRINITY_DN45166_c0_g1_i2	-4.74221	1.11225e-28
MP_TRINITY_DN45166_c0_g1_i3	-0.797984	0.465817
MP_TRINITY_DN45166_c0_g1_i5	-0.775521	0.243997
MP_TRINITY_DN45166_c0_g1_i6	-2.33244	9.82024e-07
MP_TRINITY_DN45169_c0_g2_i4	-0.277211	0.539543
MP_TRINITY_DN45175_c0_g2_i1	0.815695	0.0405241
MP_TRINITY_DN45175_c0_g2_i2	0.129712	0.880243
MP_TRINITY_DN45175_c0_g2_i3	-3.30332	0.258165
MP_TRINITY_DN45175_c0_g2_i4	0.294808	0.851149
MP_TRINITY_DN45175_c0_g2_i5	0.896061	0.614659
MP_TRINITY_DN45143_c0_g2_i1	-1.28293	0.0887634
MP_TRINITY_DN45143_c0_g2_i2	-0.708886	0.272333
MP_TRINITY_DN45143_c0_g2_i3	-1.27565	0.324104
MP_TRINITY_DN45184_c1_g2_i1	-1.05263	1.84411e-05
MP_TRINITY_DN45184_c1_g2_i2	-2.08574	6.36635e-09
MP_TRINITY_DN45184_c1_g2_i3	0.782818	0.0208425
MP_TRINITY_DN45184_c1_g2_i4	1.20143	0.0992829
MP_TRINITY_DN45184_c1_g2_i5	1.52054	8.43668e-14
MP_TRINITY_DN45184_c1_g2_i6	1.35536	0.0792255
MP_TRINITY_DN45108_c0_g1_i1	1.28019	0.000277687
MP_TRINITY_DN45108_c0_g1_i4	0.627664	0.0598573
MP_TRINITY_DN45108_c0_g1_i7	-0.517172	0.65387
MP_TRINITY_DN45173_c0_g2_i1	1.94113	0.00212372
MP_TRINITY_DN45173_c0_g2_i3	2.01128	0.0233408
MP_TRINITY_DN45173_c0_g2_i4	0.899607	0.648409
MP_TRINITY_DN45167_c0_g1_i1	0.054366	0.924843
MP_TRINITY_DN45167_c0_g1_i2	-0.541736	0.402928
MP_TRINITY_DN45167_c0_g2_i2	0.382348	0.249035
MP_TRINITY_DN45164_c0_g3_i1	-3.24071	0.0298902
MP_TRINITY_DN45164_c0_g5_i1	-0.527801	0.297628
MP_TRINITY_DN45164_c0_g5_i2	0.467436	0.245805
MP_TRINITY_DN45164_c0_g5_i5	0.708764	0.221033
MP_TRINITY_DN45168_c1_g1_i2	-2.58861	0.141504
MP_TRINITY_DN45168_c1_g1_i5	1.26442	0.104533
MP_TRINITY_DN45168_c1_g1_i6	-3.32171	0.343321
MP_TRINITY_DN45133_c0_g1_i1	-1.39748	0.00327182
MP_TRINITY_DN45133_c0_g1_i3	-2.60152	0.0273049
MP_TRINITY_DN45133_c0_g1_i4	-0.194025	0.745154
MP_TRINITY_DN45133_c0_g1_i5	-1.81746	0.210301
MP_TRINITY_DN45133_c0_g2_i1	-4.02757	2.54685e-08
MP_TRINITY_DN45133_c0_g1_i7	0.692419	0.664821
MP_TRINITY_DN45134_c2_g3_i3	-1.60415	0.0625436
MP_TRINITY_DN45134_c2_g3_i4	-5.55151	0.103488
MP_TRINITY_DN45134_c2_g3_i7	-2.16618	0.686305
MP_TRINITY_DN45134_c2_g6_i1	-0.0854733	0.832884
MP_TRINITY_DN45134_c2_g6_i2	-0.397215	0.381149
MP_TRINITY_DN45134_c2_g6_i4	-0.61921	0.410997
MP_TRINITY_DN45134_c2_g6_i5	-0.0712841	0.930697
MP_TRINITY_DN45134_c2_g6_i6	-2.05804	0.011126
MP_TRINITY_DN45134_c2_g7_i3	-1.27974	0.151642
MP_TRINITY_DN45137_c0_g1_i2	0.401307	0.158833
MP_TRINITY_DN45150_c0_g1_i1	-0.129429	0.89017
MP_TRINITY_DN45150_c0_g1_i2	-0.481933	0.0954261
MP_TRINITY_DN45150_c0_g1_i3	-1.22881	0.0342622
MP_TRINITY_DN45150_c0_g1_i5	0.500097	0.485219
MP_TRINITY_DN45122_c0_g1_i1	1.0689	0.00337211
MP_TRINITY_DN45135_c0_g1_i1	-1.82793	0.0291085
MP_TRINITY_DN45135_c0_g1_i2	-0.863696	0.356803
MP_TRINITY_DN45135_c0_g1_i3	-1.54714	0.129938
MP_TRINITY_DN45135_c0_g1_i4	-3.01304	0.0044203
MP_TRINITY_DN45135_c0_g1_i5	-1.82461	0.0928007
MP_TRINITY_DN45160_c0_g1_i3	1.02611	0.02091
MP_TRINITY_DN45160_c0_g1_i4	0.793163	0.25523
MP_TRINITY_DN45160_c0_g1_i5	1.24007	0.130402
MP_TRINITY_DN45115_c0_g1_i1	1.06267	0.183444
MP_TRINITY_DN45115_c0_g1_i2	-0.212414	0.724948
MP_TRINITY_DN45115_c0_g1_i3	0.206646	0.803082
MP_TRINITY_DN45115_c0_g1_i4	0.785535	0.803906
MP_TRINITY_DN45128_c1_g1_i1	1.25595	0.018453
MP_TRINITY_DN45128_c1_g1_i2	0.204266	0.789498
MP_TRINITY_DN45128_c1_g1_i3	-4.28133	0.0232408
MP_TRINITY_DN45128_c1_g1_i4	-0.420591	0.59521
MP_TRINITY_DN45128_c2_g1_i1	0.296878	0.478036
MP_TRINITY_DN45128_c2_g1_i3	0.160215	0.89577
MP_TRINITY_DN45183_c1_g2_i1	-0.126243	0.781388
MP_TRINITY_DN45183_c1_g2_i2	-1.02854	0.0117239
MP_TRINITY_DN45183_c1_g2_i4	1.16274	0.402954
MP_TRINITY_DN45149_c1_g1_i1	1.28512	2.77399e-05
MP_TRINITY_DN45149_c1_g1_i2	0.507542	0.247325
MP_TRINITY_DN45149_c1_g1_i3	1.4235	0.3958
MP_TRINITY_DN45149_c1_g2_i1	-1.57151	0.342891
MP_TRINITY_DN45149_c1_g4_i1	0.320038	0.446438
MP_TRINITY_DN45149_c1_g4_i2	1.69086	0.304326
MP_TRINITY_DN45149_c1_g4_i3	-0.415124	0.456995
MP_TRINITY_DN45149_c1_g5_i1	-0.855511	0.629533
MP_TRINITY_DN45102_c0_g1_i2	0.516866	0.189543
MP_TRINITY_DN45102_c0_g1_i4	-5.67421	4.42684e-11
MP_TRINITY_DN45102_c0_g1_i5	0.664637	0.57274
MP_TRINITY_DN45102_c0_g1_i6	1.5161	0.0411369
MP_TRINITY_DN45102_c0_g1_i7	1.09492	0.118566
MP_TRINITY_DN45100_c0_g5_i1	0.565979	0.45669
MP_TRINITY_DN45110_c1_g1_i1	-0.295911	0.533232
MP_TRINITY_DN45110_c1_g1_i2	-2.42757	0.0610655
MP_TRINITY_DN45110_c1_g1_i3	-2.82661	0.00156894
MP_TRINITY_DN45110_c1_g1_i4	-1.01892	0.691415
MP_TRINITY_DN45110_c1_g3_i1	-0.640654	0.113594
MP_TRINITY_DN45110_c1_g4_i2	-1.08304	0.000557401
MP_TRINITY_DN45110_c1_g4_i3	-1.61609	0.0210703
MP_TRINITY_DN45176_c2_g1_i1	-0.87134	0.276162
MP_TRINITY_DN45176_c2_g2_i1	0.242612	0.582703
MP_TRINITY_DN45176_c2_g2_i2	1.3953	0.0307215
MP_TRINITY_DN45176_c2_g2_i3	-1.12669	0.010758
MP_TRINITY_DN45176_c2_g2_i4	-0.424476	0.213221
MP_TRINITY_DN45176_c2_g6_i1	-2.38408	0.0658425
MP_TRINITY_DN45176_c2_g7_i1	1.75327	0.152408
MP_TRINITY_DN45105_c0_g2_i1	-1.80558	0.443747
MP_TRINITY_DN45197_c1_g2_i1	0.145537	0.895383
MP_TRINITY_DN45197_c1_g2_i2	0.244931	0.629533
MP_TRINITY_DN45197_c1_g2_i3	-0.176495	0.760698
MP_TRINITY_DN45197_c1_g2_i4	-1.90856	0.210111
MP_TRINITY_DN45156_c0_g1_i1	-0.317623	0.585529
MP_TRINITY_DN45156_c0_g1_i2	-0.669864	0.0424583
MP_TRINITY_DN45174_c0_g1_i1	1.25504	4.26991e-06
MP_TRINITY_DN45174_c0_g1_i2	-0.205155	0.601304
MP_TRINITY_DN45152_c0_g1_i1	0.74408	0.00302166
MP_TRINITY_DN45152_c0_g1_i2	2.13706	0.151439
MP_TRINITY_DN45152_c0_g1_i4	1.02098	0.0496114
MP_TRINITY_DN45152_c0_g1_i5	-0.877719	0.582042
MP_TRINITY_DN45120_c2_g1_i1	-1.68466	0.124465
MP_TRINITY_DN45120_c2_g2_i2	-0.976754	0.112361
MP_TRINITY_DN45120_c2_g2_i5	-0.491183	0.67564
MP_TRINITY_DN45120_c2_g2_i8	0.65593	0.226038
MP_TRINITY_DN45120_c2_g2_i9	-0.566899	0.602972
MP_TRINITY_DN45120_c2_g4_i1	1.43817	0.00144504
MP_TRINITY_DN45189_c1_g2_i1	0.67572	0.417742
MP_TRINITY_DN45179_c0_g2_i2	1.12301	0.0174404
MP_TRINITY_DN45199_c0_g2_i1	-0.176246	0.804282
MP_TRINITY_DN45199_c0_g2_i2	-3.90406	0.0186351
MP_TRINITY_DN45199_c1_g3_i1	0.618381	0.38226
MP_TRINITY_DN45199_c1_g3_i2	0.849688	0.335771
MP_TRINITY_DN45199_c1_g3_i3	-1.09052	0.406575
MP_TRINITY_DN45194_c0_g1_i2	0.128236	0.780704
MP_TRINITY_DN45194_c0_g8_i1	-0.0639699	0.860518
MP_TRINITY_DN45132_c0_g1_i1	2.4044	2.0096e-17
MP_TRINITY_DN45132_c0_g1_i2	-1.59168	1.43141e-05
MP_TRINITY_DN45132_c1_g4_i1	2.54141	6.2369e-15
MP_TRINITY_DN45132_c1_g4_i2	1.72235	0.000107377
MP_TRINITY_DN45138_c1_g1_i4	-0.849381	0.0123575
MP_TRINITY_DN45138_c1_g1_i5	1.72754	0.0748808
MP_TRINITY_DN45196_c0_g2_i3	0.0582762	0.885362
MP_TRINITY_DN45101_c0_g3_i1	0.448961	0.608174
MP_TRINITY_DN45101_c0_g3_i4	-2.59107	2.53705e-12
MP_TRINITY_DN45117_c0_g1_i1	0.956116	0.0370507
MP_TRINITY_DN45117_c0_g1_i3	0.6693	0.0426507
MP_TRINITY_DN45117_c0_g1_i4	0.449323	0.522119
MP_TRINITY_DN45117_c0_g2_i1	-0.696147	NA
MP_TRINITY_DN4850_c0_g1_i1	-1.06597	0.760162
MP_TRINITY_DN4850_c0_g2_i1	-2.43021	NA
MP_TRINITY_DN4892_c0_g1_i1	-1.31223	0.246379
MP_TRINITY_DN11163_c0_g1_i1	1.6249	0.102224
MP_TRINITY_DN49630_c0_g1_i1	-6.11598	0.00309362
MP_TRINITY_DN49616_c0_g1_i1	0.383513	0.880871
MP_TRINITY_DN49677_c0_g1_i1	1.18801	0.295669
MP_TRINITY_DN43029_c2_g1_i1	0.193336	0.7803
MP_TRINITY_DN43029_c2_g1_i2	1.17296	0.24319
MP_TRINITY_DN43029_c3_g1_i1	0.403578	0.492027
MP_TRINITY_DN43029_c3_g1_i2	-0.873173	0.0876946
MP_TRINITY_DN43029_c3_g1_i3	0.637777	0.512082
MP_TRINITY_DN43029_c3_g1_i4	0.133895	0.915958
MP_TRINITY_DN43044_c0_g1_i1	-2.55069	0.000834539
MP_TRINITY_DN43089_c0_g1_i1	-1.64799	0.317861
MP_TRINITY_DN43089_c0_g2_i1	1.12164	3.89715e-05
MP_TRINITY_DN43089_c0_g1_i3	0.580294	0.691345
MP_TRINITY_DN43018_c0_g1_i2	0.278427	0.653485
MP_TRINITY_DN43031_c0_g1_i3	0.0537079	0.9742
MP_TRINITY_DN43019_c0_g1_i1	0.386475	0.125384
MP_TRINITY_DN43019_c0_g1_i2	0.417759	0.64769
MP_TRINITY_DN43019_c0_g1_i3	-2.85781	0.000350979
MP_TRINITY_DN43078_c0_g1_i1	-0.296979	0.312253
MP_TRINITY_DN43078_c1_g1_i1	0.804914	0.0490534
MP_TRINITY_DN43078_c1_g2_i1	0.316508	0.660996
MP_TRINITY_DN43078_c1_g2_i2	0.778461	0.357011
MP_TRINITY_DN43078_c1_g3_i1	5.20763	2.62608e-07
MP_TRINITY_DN43016_c0_g4_i1	-1.25933	0.00145331
MP_TRINITY_DN43022_c0_g1_i2	-1.25642	0.279912
MP_TRINITY_DN43063_c0_g2_i1	0.620717	0.156076
MP_TRINITY_DN43063_c0_g2_i2	0.480212	0.626836
MP_TRINITY_DN43063_c0_g2_i3	-1.17988	0.0930773
MP_TRINITY_DN43063_c0_g2_i4	-4.0748	0.0459763
MP_TRINITY_DN43063_c0_g2_i5	-1.4776	0.270975
MP_TRINITY_DN43027_c0_g2_i1	0.961652	0.0313656
MP_TRINITY_DN43027_c0_g2_i2	0.633707	0.1835
MP_TRINITY_DN43020_c0_g1_i1	0.220608	0.453737
MP_TRINITY_DN43020_c0_g1_i2	1.04026	0.0564217
MP_TRINITY_DN43020_c0_g1_i3	-2.37303	0.000783103
MP_TRINITY_DN43067_c0_g3_i1	0.007817	0.981317
MP_TRINITY_DN43067_c0_g3_i2	-0.138921	0.919457
MP_TRINITY_DN43051_c4_g1_i1	-0.000885114	0.999845
MP_TRINITY_DN43058_c1_g1_i1	-0.392273	0.667597
MP_TRINITY_DN43058_c3_g1_i1	0.00898794	0.989699
MP_TRINITY_DN43058_c5_g1_i1	-0.864768	0.0686572
MP_TRINITY_DN43060_c0_g1_i1	-10.1134	2.36103e-10
MP_TRINITY_DN43060_c1_g5_i1	-1.7202	0.000423049
MP_TRINITY_DN43060_c1_g5_i2	-2.49423	0.00292271
MP_TRINITY_DN43006_c1_g1_i1	-1.22145	5.303e-06
MP_TRINITY_DN43006_c1_g1_i2	0.0493751	0.909151
MP_TRINITY_DN43006_c1_g1_i3	-0.0306923	0.959455
MP_TRINITY_DN43006_c1_g1_i4	0.38424	0.57322
MP_TRINITY_DN43006_c1_g1_i5	1.82009	0.0125462
MP_TRINITY_DN43006_c1_g1_i6	-1.77508	4.40476e-06
MP_TRINITY_DN43006_c1_g1_i7	-1.33632	0.371938
MP_TRINITY_DN43072_c0_g1_i1	-1.16238	0.00040458
MP_TRINITY_DN43072_c0_g1_i2	0.27471	0.864424
MP_TRINITY_DN43049_c0_g3_i2	-0.968194	0.00601356
MP_TRINITY_DN43049_c1_g2_i5	-0.601569	0.220731
MP_TRINITY_DN43049_c1_g2_i8	-5.03335	0.0758001
MP_TRINITY_DN43013_c0_g1_i1	-0.348686	0.642366
MP_TRINITY_DN43062_c0_g1_i1	-2.64545	0.350291
MP_TRINITY_DN43062_c0_g2_i1	2.11398	0.0179789
MP_TRINITY_DN43062_c0_g2_i2	1.28442	0.00265294
MP_TRINITY_DN43062_c0_g2_i3	-4.90868	5.61408e-05
MP_TRINITY_DN43062_c0_g4_i2	1.02287	0.0013663
MP_TRINITY_DN43062_c0_g4_i3	-1.95799	0.00121559
MP_TRINITY_DN43062_c0_g4_i4	-0.183744	0.827026
MP_TRINITY_DN43062_c0_g4_i5	0.593414	0.15663
MP_TRINITY_DN43062_c0_g4_i6	-1.31465	0.283057
MP_TRINITY_DN43036_c0_g1_i1	-0.0134401	0.976918
MP_TRINITY_DN43036_c0_g1_i2	2.46728	0.263725
MP_TRINITY_DN43045_c0_g1_i1	-1.55215	0.0330804
MP_TRINITY_DN43045_c0_g1_i2	1.03311	0.304097
MP_TRINITY_DN43045_c0_g1_i3	-0.276439	0.827125
MP_TRINITY_DN43045_c0_g1_i4	-3.27571	0.0213612
MP_TRINITY_DN43045_c0_g1_i5	-0.0713157	0.966071
MP_TRINITY_DN43045_c0_g1_i6	-1.73863	0.0276876
MP_TRINITY_DN43045_c0_g1_i7	-2.63336	0.0382423
MP_TRINITY_DN43045_c0_g1_i9	-1.79631	0.0258455
MP_TRINITY_DN43045_c0_g1_i10	0.359047	0.843981
MP_TRINITY_DN43045_c0_g1_i11	-2.11506	0.0362934
MP_TRINITY_DN43045_c0_g1_i12	0.11888	0.937464
MP_TRINITY_DN43045_c0_g1_i13	0.320175	0.911816
MP_TRINITY_DN43045_c0_g1_i14	-0.676484	0.596784
MP_TRINITY_DN43045_c0_g1_i15	-0.0882072	0.978551
MP_TRINITY_DN43045_c0_g1_i16	0.97794	0.365273
MP_TRINITY_DN43045_c0_g1_i17	-1.6457	0.0835595
MP_TRINITY_DN43045_c0_g1_i19	-1.30933	0.178324
MP_TRINITY_DN43045_c0_g1_i20	0.440113	0.791866
MP_TRINITY_DN43045_c0_g1_i21	0.395683	0.773155
MP_TRINITY_DN43045_c0_g1_i22	-0.610898	NA
MP_TRINITY_DN43045_c0_g1_i23	-3.33798	0.242719
MP_TRINITY_DN43050_c0_g1_i1	-0.478009	0.611881
MP_TRINITY_DN43050_c0_g1_i2	0.100835	0.732536
MP_TRINITY_DN43096_c0_g5_i1	-0.380485	0.348706
MP_TRINITY_DN43096_c0_g5_i2	-1.25252	0.330182
MP_TRINITY_DN43096_c0_g6_i1	-0.466681	0.232321
MP_TRINITY_DN43096_c0_g6_i3	0.0775526	0.909926
MP_TRINITY_DN43065_c0_g2_i1	0.327331	0.264177
MP_TRINITY_DN43065_c0_g2_i2	-1.01512	0.0992393
MP_TRINITY_DN43065_c0_g2_i3	0.197619	0.547189
MP_TRINITY_DN43065_c0_g2_i4	0.989717	0.3832
MP_TRINITY_DN43065_c0_g2_i6	0.0449461	NA
MP_TRINITY_DN43065_c0_g2_i7	1.52177	0.490734
MP_TRINITY_DN43007_c0_g1_i2	0.976979	0.129944
MP_TRINITY_DN43007_c0_g1_i3	1.01776	0.00441116
MP_TRINITY_DN43025_c1_g1_i1	-1.44965	0.00259696
MP_TRINITY_DN43025_c1_g1_i2	0.0735218	0.95484
MP_TRINITY_DN43025_c2_g2_i1	-3.28725	0.0128023
MP_TRINITY_DN43025_c2_g3_i1	1.3926	0.00615394
MP_TRINITY_DN43070_c0_g3_i2	-0.0374214	0.916049
MP_TRINITY_DN43071_c0_g2_i2	1.57227	0.000131077
MP_TRINITY_DN43001_c0_g1_i2	-0.587345	0.409861
MP_TRINITY_DN43001_c0_g1_i14	-4.95542	0.0620547
MP_TRINITY_DN43015_c0_g1_i2	0.524586	0.361496
MP_TRINITY_DN43015_c0_g1_i3	1.26636	0.0125759
MP_TRINITY_DN43032_c0_g1_i1	1.31166	1.19126e-06
MP_TRINITY_DN43082_c0_g1_i1	0.029327	0.936642
MP_TRINITY_DN43082_c0_g1_i2	0.279525	0.582867
MP_TRINITY_DN43082_c0_g1_i4	-0.684036	0.668036
MP_TRINITY_DN43082_c0_g1_i5	0.0949864	0.932528
MP_TRINITY_DN43069_c0_g1_i1	0.228446	0.51687
MP_TRINITY_DN43069_c0_g1_i2	0.334192	0.823351
MP_TRINITY_DN43069_c0_g1_i3	1.31047	0.0353815
MP_TRINITY_DN43069_c0_g1_i4	-2.18003	0.414627
MP_TRINITY_DN43069_c0_g1_i5	0.197819	0.81419
MP_TRINITY_DN43069_c0_g1_i6	1.31906	0.431168
MP_TRINITY_DN43069_c0_g1_i7	0.761185	0.537348
MP_TRINITY_DN43069_c0_g1_i8	1.05702	0.384375
MP_TRINITY_DN43069_c0_g1_i9	1.72272	0.16175
MP_TRINITY_DN43069_c0_g1_i10	-1.06686	0.340024
MP_TRINITY_DN43069_c0_g1_i11	2.43903	0.00306789
MP_TRINITY_DN43069_c0_g1_i12	1.03735	0.408798
MP_TRINITY_DN43069_c0_g1_i14	2.67719	0.0283493
MP_TRINITY_DN43039_c0_g2_i1	1.71373	0.000136822
MP_TRINITY_DN43039_c0_g2_i3	0.440958	0.496471
MP_TRINITY_DN43076_c0_g1_i2	0.0903827	0.833517
MP_TRINITY_DN43076_c0_g1_i3	-0.542727	0.730182
MP_TRINITY_DN43059_c0_g6_i1	0.0242505	0.977688
MP_TRINITY_DN43059_c0_g6_i2	1.13473	0.00471692
MP_TRINITY_DN43059_c0_g6_i3	0.0111609	0.992845
MP_TRINITY_DN43041_c1_g1_i4	-0.531805	0.282503
MP_TRINITY_DN43041_c1_g1_i8	-2.37026	0.391481
MP_TRINITY_DN43041_c1_g1_i10	-3.71608	0.126789
MP_TRINITY_DN43041_c1_g1_i11	-0.954667	0.00354572
MP_TRINITY_DN43041_c1_g1_i12	-0.408726	0.542131
MP_TRINITY_DN43041_c1_g1_i13	-3.22298	0.0269907
MP_TRINITY_DN43047_c0_g1_i1	-0.201221	0.705768
MP_TRINITY_DN43047_c0_g1_i4	0.608693	0.407293
MP_TRINITY_DN43054_c0_g1_i1	2.46028	0.0554678
MP_TRINITY_DN43054_c0_g1_i2	-1.50201	0.00025726
MP_TRINITY_DN43054_c0_g1_i3	-0.353225	NA
MP_TRINITY_DN43054_c0_g1_i4	-0.157994	0.864987
MP_TRINITY_DN43054_c0_g1_i5	-0.137912	0.908756
MP_TRINITY_DN43088_c0_g2_i3	0.964851	0.000391363
MP_TRINITY_DN43088_c0_g2_i4	0.263615	0.647901
MP_TRINITY_DN43088_c0_g2_i5	0.344168	0.599075
MP_TRINITY_DN43088_c0_g2_i6	-0.472873	0.667235
MP_TRINITY_DN43088_c0_g2_i9	0.563265	0.73358
MP_TRINITY_DN43088_c0_g3_i1	2.59234	0.00437447
MP_TRINITY_DN43024_c1_g3_i3	1.78787	0.017875
MP_TRINITY_DN43024_c1_g3_i5	-0.240738	0.752286
MP_TRINITY_DN43093_c3_g1_i1	-1.46648	0.000120647
MP_TRINITY_DN43093_c3_g2_i1	-0.397973	0.463078
MP_TRINITY_DN43093_c3_g2_i2	-0.804945	0.516046
MP_TRINITY_DN43093_c3_g2_i3	-0.135762	0.907267
MP_TRINITY_DN43093_c3_g2_i5	0.138411	0.894381
MP_TRINITY_DN43095_c0_g1_i1	-0.806494	0.00175075
MP_TRINITY_DN43095_c0_g3_i1	-1.61366	1.05721e-05
MP_TRINITY_DN43095_c0_g4_i1	-1.47429	0.0964821
MP_TRINITY_DN43035_c0_g1_i1	-0.219852	0.864744
MP_TRINITY_DN43035_c0_g1_i3	-0.564002	0.193678
MP_TRINITY_DN43035_c0_g1_i4	-4.00646	0.253728
MP_TRINITY_DN43038_c0_g1_i1	-1.18826	1.67433e-05
MP_TRINITY_DN43038_c0_g1_i3	-3.10658	0.033778
MP_TRINITY_DN43038_c0_g1_i5	-0.523694	0.137035
MP_TRINITY_DN43066_c0_g3_i2	0.980489	0.00851524
MP_TRINITY_DN43056_c0_g5_i1	-0.0834858	0.942434
MP_TRINITY_DN43056_c0_g5_i2	0.0421213	0.978419
MP_TRINITY_DN43026_c0_g1_i1	0.540553	0.264445
MP_TRINITY_DN43026_c0_g1_i2	-0.068694	0.938977
MP_TRINITY_DN43026_c0_g1_i3	-2.06029	0.133406
MP_TRINITY_DN43026_c0_g1_i4	0.0156756	0.993397
MP_TRINITY_DN43026_c0_g1_i5	0.266644	0.686804
MP_TRINITY_DN43034_c0_g1_i1	0.251465	0.753319
MP_TRINITY_DN43034_c0_g1_i2	0.886958	0.0298902
MP_TRINITY_DN43034_c0_g1_i3	-0.809415	0.826338
MP_TRINITY_DN43034_c0_g1_i4	-3.14046	NA
MP_TRINITY_DN43034_c0_g1_i5	-2.54424	NA
MP_TRINITY_DN43034_c0_g1_i6	-2.33097	NA
MP_TRINITY_DN43034_c0_g1_i7	0.687237	0.815906
MP_TRINITY_DN43034_c0_g1_i8	NA	NA
MP_TRINITY_DN43079_c0_g2_i1	0.189495	0.800147
MP_TRINITY_DN43079_c0_g4_i1	1.42403	0.0584429
MP_TRINITY_DN43079_c0_g4_i2	0.105335	0.826286
MP_TRINITY_DN43079_c0_g4_i3	0.641281	0.431669
MP_TRINITY_DN43042_c0_g2_i2	0.108224	0.913753
MP_TRINITY_DN43042_c0_g2_i3	-3.86348	0.474834
MP_TRINITY_DN43040_c0_g2_i2	0.0495012	0.938905
MP_TRINITY_DN43040_c0_g2_i3	-1.80787	0.05735
MP_TRINITY_DN43040_c0_g2_i4	1.82373	0.0171428
MP_TRINITY_DN43040_c0_g2_i5	0.785517	0.381798
MP_TRINITY_DN43040_c0_g2_i6	0.533962	0.913229
MP_TRINITY_DN43094_c0_g1_i1	-1.59652	0.00453412
MP_TRINITY_DN43094_c0_g1_i2	-0.569197	0.653054
MP_TRINITY_DN43094_c0_g1_i3	-1.63686	0.0150664
MP_TRINITY_DN43094_c0_g1_i4	-2.72716	0.295399
MP_TRINITY_DN43014_c0_g1_i2	-0.133646	0.777483
MP_TRINITY_DN43014_c0_g1_i4	-0.294916	0.784745
MP_TRINITY_DN43046_c0_g1_i2	0.967237	0.193446
MP_TRINITY_DN43030_c0_g1_i5	-0.552054	0.422367
MP_TRINITY_DN43073_c0_g1_i1	1.73467	2.30105e-05
MP_TRINITY_DN43073_c0_g1_i6	1.57532	0.0499466
MP_TRINITY_DN43073_c0_g1_i7	-0.397124	0.848251
MP_TRINITY_DN43073_c0_g1_i8	-0.841264	0.346833
MP_TRINITY_DN43009_c0_g2_i2	1.52689	5.30599e-05
MP_TRINITY_DN43009_c0_g2_i3	0.661308	0.505394
MP_TRINITY_DN6679_c0_g1_i1	-0.452841	0.804177
MP_TRINITY_DN6600_c0_g1_i1	-3.88261	0.182272
MP_TRINITY_DN11385_c0_g1_i1	-0.623326	0.721441
MP_TRINITY_DN11330_c0_g1_i1	0.328403	0.77905
MP_TRINITY_DN23096_c0_g2_i1	1.03799	0.472628
MP_TRINITY_DN23046_c0_g2_i1	-0.797933	0.0973922
MP_TRINITY_DN23071_c0_g1_i1	0.188591	0.915958
MP_TRINITY_DN23057_c0_g1_i1	-22.0748	NA
MP_TRINITY_DN23057_c0_g2_i1	-2.85055	NA
MP_TRINITY_DN23094_c0_g3_i1	-4.03295	0.409967
MP_TRINITY_DN23094_c0_g4_i1	-3.70779	0.461964
MP_TRINITY_DN23059_c0_g1_i1	-4.75135	0.028562
MP_TRINITY_DN23059_c0_g2_i1	-1.7304	0.442733
MP_TRINITY_DN23089_c0_g2_i1	0.576656	0.697396
MP_TRINITY_DN23080_c0_g1_i1	0.235508	0.895867
MP_TRINITY_DN23092_c0_g2_i1	0.762253	0.692041
MP_TRINITY_DN23093_c0_g1_i1	-0.0330056	0.931385
MP_TRINITY_DN31299_c0_g1_i1	-0.493892	0.395759
MP_TRINITY_DN31202_c0_g1_i1	3.86818	0.000180316
MP_TRINITY_DN31202_c0_g1_i5	0.571546	0.852388
MP_TRINITY_DN31263_c0_g1_i1	0.405289	0.436742
MP_TRINITY_DN31268_c0_g1_i2	-8.43892	7.10804e-09
MP_TRINITY_DN31294_c0_g1_i1	-0.00203945	0.996145
MP_TRINITY_DN31294_c0_g1_i2	-0.141557	0.837722
MP_TRINITY_DN31294_c0_g1_i3	1.14125	NA
MP_TRINITY_DN31294_c0_g1_i4	-1.12168	NA
MP_TRINITY_DN31294_c0_g1_i5	-1.27461	0.443955
MP_TRINITY_DN31294_c0_g1_i6	-1.61556	0.0677356
MP_TRINITY_DN31277_c0_g1_i1	0.682771	0.112149
MP_TRINITY_DN31273_c0_g1_i1	0.129916	0.717871
MP_TRINITY_DN31297_c0_g1_i2	0.294103	0.572266
MP_TRINITY_DN31286_c0_g4_i1	1.67661	0.0141565
MP_TRINITY_DN31229_c0_g1_i1	-0.479458	0.109425
MP_TRINITY_DN31229_c0_g2_i1	-0.828197	0.00144839
MP_TRINITY_DN31278_c0_g1_i1	-0.347661	0.703717
MP_TRINITY_DN31235_c0_g1_i1	-0.446174	0.70871
MP_TRINITY_DN31235_c0_g1_i2	-4.70902	0.236798
MP_TRINITY_DN31235_c0_g1_i3	0.242863	0.940579
MP_TRINITY_DN31235_c0_g1_i4	2.13534	NA
MP_TRINITY_DN31291_c0_g1_i1	3.73273	1.64005e-06
MP_TRINITY_DN31291_c0_g2_i1	3.10427	7.68472e-15
MP_TRINITY_DN31296_c0_g1_i1	-5.94492	0.0159687
MP_TRINITY_DN31296_c0_g2_i1	2.8693	0.0478882
MP_TRINITY_DN31296_c0_g2_i2	1.06839	0.267799
MP_TRINITY_DN31296_c0_g2_i3	-1.12752	0.548019
MP_TRINITY_DN31296_c0_g2_i4	1.18948	0.501321
MP_TRINITY_DN31270_c0_g1_i2	-1.47201	0.0462322
MP_TRINITY_DN31270_c0_g1_i4	-2.76574	0.0129674
MP_TRINITY_DN31270_c0_g1_i5	-2.95548	0.33629
MP_TRINITY_DN31270_c0_g1_i6	-1.47592	NA
MP_TRINITY_DN31270_c0_g1_i7	NA	NA
MP_TRINITY_DN31270_c0_g1_i8	-3.51554	0.0690613
MP_TRINITY_DN31270_c0_g1_i9	-0.696147	NA
MP_TRINITY_DN31270_c0_g1_i10	1.22741	NA
MP_TRINITY_DN31270_c0_g1_i11	-0.696147	NA
MP_TRINITY_DN31232_c0_g1_i1	0.691465	0.0012442
MP_TRINITY_DN31212_c0_g1_i1	0.728886	0.0331746
MP_TRINITY_DN31283_c0_g1_i1	0.0239363	0.970431
MP_TRINITY_DN31283_c0_g1_i2	0.0264766	NA
MP_TRINITY_DN31211_c0_g1_i2	-1.13118	0.417709
MP_TRINITY_DN31292_c0_g1_i1	1.23535	0.0021425
MP_TRINITY_DN31292_c0_g1_i2	0.585516	0.588623
MP_TRINITY_DN31222_c0_g1_i1	3.12218	4.90634e-12
MP_TRINITY_DN31209_c0_g1_i1	-1.37155	0.00672592
MP_TRINITY_DN31287_c0_g1_i1	-1.7725	0.18169
MP_TRINITY_DN31287_c0_g1_i2	-2.78992	0.0826735
MP_TRINITY_DN31240_c0_g1_i1	-0.971975	0.00110873
MP_TRINITY_DN31200_c0_g1_i1	1.08527	0.0272698
MP_TRINITY_DN31253_c0_g1_i1	0.653204	0.0744105
MP_TRINITY_DN31253_c0_g1_i2	0.208376	0.9212
MP_TRINITY_DN31266_c0_g1_i2	1.34547	0.000355165
MP_TRINITY_DN31265_c0_g2_i1	0.716433	0.0935265
MP_TRINITY_DN31265_c0_g2_i3	0.0536905	0.988163
MP_TRINITY_DN31214_c0_g2_i1	-1.0623	0.356176
MP_TRINITY_DN31214_c0_g2_i2	-3.23912	NA
MP_TRINITY_DN20477_c0_g2_i1	-1.54577	0.373009
MP_TRINITY_DN20494_c0_g1_i1	-0.908321	0.389924
MP_TRINITY_DN20494_c0_g1_i4	-3.93268	0.417295
MP_TRINITY_DN7848_c0_g1_i1	5.84662	3.9236e-12
MP_TRINITY_DN7807_c0_g1_i1	2.70141	0.0358997
MP_TRINITY_DN32177_c0_g1_i1	-0.489386	0.115922
MP_TRINITY_DN32132_c0_g1_i1	-0.362478	0.419646
MP_TRINITY_DN32190_c0_g1_i2	-0.712892	0.487969
MP_TRINITY_DN32172_c0_g1_i1	0.12341	0.821324
MP_TRINITY_DN32158_c0_g1_i1	1.16407	7.34697e-05
MP_TRINITY_DN32192_c0_g2_i1	-1.24208	3.2237e-05
MP_TRINITY_DN32192_c0_g2_i2	-1.00195	0.274746
MP_TRINITY_DN32121_c0_g1_i2	-0.705008	0.215406
MP_TRINITY_DN32138_c0_g1_i2	-3.67694	1.60766e-12
MP_TRINITY_DN32138_c0_g1_i3	-4.51165	0.100366
MP_TRINITY_DN32104_c0_g1_i1	0.0776183	0.873904
MP_TRINITY_DN32104_c0_g1_i2	0.548976	0.495495
MP_TRINITY_DN32153_c0_g1_i1	-7.23598	0.0103947
MP_TRINITY_DN32153_c0_g1_i2	-8.16381	0.0913016
MP_TRINITY_DN32153_c0_g1_i3	NA	NA
MP_TRINITY_DN32153_c0_g1_i4	-1.548	NA
MP_TRINITY_DN32137_c2_g1_i1	-0.208746	0.58178
MP_TRINITY_DN32102_c0_g2_i2	-4.53169	6.55198e-07
MP_TRINITY_DN32162_c0_g1_i1	0.39715	0.553365
MP_TRINITY_DN32129_c0_g2_i1	2.71884	2.18336e-07
MP_TRINITY_DN32129_c0_g2_i2	2.44739	7.56453e-06
MP_TRINITY_DN32159_c0_g1_i1	0.533151	0.129576
MP_TRINITY_DN32159_c0_g1_i3	1.21878	1.7158e-07
MP_TRINITY_DN32101_c0_g1_i1	-0.791726	0.00117485
MP_TRINITY_DN32101_c0_g1_i2	-2.4132	0.241169
MP_TRINITY_DN32110_c0_g1_i1	3.24598	1.75087e-21
MP_TRINITY_DN32110_c0_g1_i2	3.72155	3.84046e-09
MP_TRINITY_DN32195_c0_g1_i1	-0.218423	0.582141
MP_TRINITY_DN32160_c0_g1_i1	-2.16322	5.2552e-05
MP_TRINITY_DN32160_c0_g1_i4	-8.66814	5.54423e-07
MP_TRINITY_DN32150_c0_g1_i1	0.0331133	0.926764
MP_TRINITY_DN32150_c0_g1_i2	0.609393	0.161656
MP_TRINITY_DN32131_c0_g1_i1	-0.716677	0.0261893
MP_TRINITY_DN32131_c0_g1_i2	-3.55598	1.7562e-12
MP_TRINITY_DN32147_c0_g1_i1	1.06547	0.0144851
MP_TRINITY_DN32147_c0_g1_i2	-0.431287	0.785329
MP_TRINITY_DN32178_c0_g1_i1	-1.38558	0.00453399
MP_TRINITY_DN32134_c0_g2_i1	0.263702	0.409951
MP_TRINITY_DN32134_c0_g2_i2	0.395843	0.142937
MP_TRINITY_DN32122_c0_g1_i1	0.610457	0.169186
MP_TRINITY_DN32112_c0_g1_i1	-2.34876	0.000459474
MP_TRINITY_DN32123_c0_g4_i1	-3.67073	0.000926493
MP_TRINITY_DN32123_c0_g4_i2	-5.18264	0.00351144
MP_TRINITY_DN32128_c0_g1_i1	-1.63829	0.00508588
MP_TRINITY_DN32128_c0_g1_i2	-1.06767	0.138773
MP_TRINITY_DN32128_c0_g2_i1	0.286785	0.896635
MP_TRINITY_DN32128_c0_g3_i1	-0.614429	0.671894
MP_TRINITY_DN32175_c0_g1_i1	-4.98869	0.0397377
MP_TRINITY_DN32175_c0_g1_i2	1.676	0.000936583
MP_TRINITY_DN32146_c0_g1_i1	-0.103191	0.828794
MP_TRINITY_DN32146_c0_g1_i2	-0.200001	0.74911
MP_TRINITY_DN32168_c0_g1_i1	-3.71169	0.495036
MP_TRINITY_DN32197_c0_g1_i1	0.792544	0.256724
MP_TRINITY_DN32197_c0_g1_i3	-6.84871	0.00102401
MP_TRINITY_DN32197_c0_g1_i5	-6.68225	0.00063802
MP_TRINITY_DN32197_c0_g1_i6	-5.29008	0.0418403
MP_TRINITY_DN32133_c0_g1_i1	0.755952	0.00169336
MP_TRINITY_DN32133_c0_g1_i2	0.641653	0.225935
MP_TRINITY_DN32133_c0_g1_i3	-1.07707	0.731039
MP_TRINITY_DN32133_c0_g1_i4	0.981702	0.205133
MP_TRINITY_DN32133_c0_g1_i5	-0.445466	0.859194
MP_TRINITY_DN32133_c0_g1_i6	2.00488	0.355443
MP_TRINITY_DN32133_c0_g1_i7	3.324	0.235064
MP_TRINITY_DN32133_c0_g2_i1	-2.3865	NA
MP_TRINITY_DN32118_c0_g1_i1	0.992437	0.115378
MP_TRINITY_DN32196_c0_g1_i1	-0.660512	0.0462537
MP_TRINITY_DN32109_c0_g5_i5	-3.46914	0.253605
MP_TRINITY_DN32199_c0_g2_i1	-0.601249	0.35302
MP_TRINITY_DN32199_c0_g2_i2	-1.80321	0.00741257
MP_TRINITY_DN32111_c0_g1_i5	-8.64986	7.7023e-09
MP_TRINITY_DN32111_c0_g1_i6	-6.9769	9.32981e-05
MP_TRINITY_DN32167_c0_g4_i1	-0.264258	0.495036
MP_TRINITY_DN62027_c0_g1_i1	2.33158	0.0792084
MP_TRINITY_DN62060_c0_g1_i1	-1.70756	0.769961
MP_TRINITY_DN62024_c0_g1_i1	-4.54304	0.390466
MP_TRINITY_DN62011_c0_g1_i1	0.832547	0.632874
MP_TRINITY_DN62013_c0_g1_i1	1.04107	0.544959
MP_TRINITY_DN62040_c0_g1_i1	-2.84176	0.0622526
MP_TRINITY_DN49135_c0_g1_i1	-4.51107	0.00541967
MP_TRINITY_DN49162_c0_g1_i1	-6.0809	0.0126684
MP_TRINITY_DN49128_c0_g1_i1	2.09402	0.212766
MP_TRINITY_DN60180_c0_g1_i1	3.71193	0.000173427
MP_TRINITY_DN60116_c0_g1_i1	0.779829	0.758417
MP_TRINITY_DN60159_c0_g1_i1	0.055968	0.985784
MP_TRINITY_DN34369_c0_g1_i1	-5.59258	2.88296e-07
MP_TRINITY_DN34350_c0_g1_i2	1.9786	0.106312
MP_TRINITY_DN34350_c0_g1_i3	4.51066	3.08579e-05
MP_TRINITY_DN34364_c1_g2_i12	-6.72498	0.00014566
MP_TRINITY_DN34364_c1_g2_i17	-4.599	4.18709e-07
MP_TRINITY_DN34330_c0_g1_i1	0.368195	0.37127
MP_TRINITY_DN34330_c0_g1_i2	0.299877	0.377595
MP_TRINITY_DN34313_c0_g1_i3	-0.13028	0.808267
MP_TRINITY_DN34345_c0_g1_i1	0.0143909	0.974574
MP_TRINITY_DN34397_c0_g1_i2	0.165711	0.595707
MP_TRINITY_DN34373_c0_g1_i1	-2.2504	0.000416646
MP_TRINITY_DN34339_c0_g1_i1	-0.786825	0.0920243
MP_TRINITY_DN34339_c0_g1_i2	-0.0716931	0.927061
MP_TRINITY_DN34339_c0_g1_i3	-3.25866	NA
MP_TRINITY_DN34333_c0_g1_i1	1.19042	0.00702626
MP_TRINITY_DN34300_c0_g1_i1	0.679661	0.127518
MP_TRINITY_DN34300_c0_g1_i2	-0.131866	NA
MP_TRINITY_DN34300_c0_g1_i3	0.548527	0.702676
MP_TRINITY_DN34388_c1_g1_i1	0.0325833	0.937641
MP_TRINITY_DN34368_c0_g1_i1	-0.197825	0.777416
MP_TRINITY_DN34368_c0_g1_i2	0.11374	0.909887
MP_TRINITY_DN34325_c0_g1_i1	0.0768274	0.871631
MP_TRINITY_DN34317_c0_g1_i1	0.854199	0.0320351
MP_TRINITY_DN34317_c0_g1_i2	1.13834	0.37126
MP_TRINITY_DN34308_c0_g1_i2	-1.34387	0.0490825
MP_TRINITY_DN34391_c0_g1_i1	0.502323	0.045437
MP_TRINITY_DN34326_c0_g1_i1	-1.10749	0.0654176
MP_TRINITY_DN34326_c0_g1_i2	-0.0877686	0.963614
MP_TRINITY_DN34393_c0_g1_i1	0.274697	0.644745
MP_TRINITY_DN34323_c0_g1_i1	-1.25114	0.0664728
MP_TRINITY_DN34323_c0_g1_i2	-1.36804	0.684678
MP_TRINITY_DN34375_c0_g1_i1	0.995603	1.36426e-05
MP_TRINITY_DN34376_c0_g1_i1	-0.653301	0.0998503
MP_TRINITY_DN34324_c0_g1_i1	0.0588788	0.886736
MP_TRINITY_DN34324_c0_g1_i2	-0.360645	0.666662
MP_TRINITY_DN34377_c0_g1_i1	-0.0647092	0.822164
MP_TRINITY_DN34377_c0_g1_i2	-0.689487	0.131782
MP_TRINITY_DN34377_c0_g1_i3	-0.173508	0.782491
MP_TRINITY_DN34377_c0_g1_i4	-0.0383827	0.980282
MP_TRINITY_DN34377_c0_g1_i5	-0.173883	0.667699
MP_TRINITY_DN34377_c0_g1_i6	-0.0738239	0.958058
MP_TRINITY_DN34377_c0_g1_i7	0.304571	0.68801
MP_TRINITY_DN34338_c0_g1_i1	0.11985	0.768228
MP_TRINITY_DN34338_c0_g1_i2	0.0872377	0.90468
MP_TRINITY_DN34338_c0_g1_i3	-2.55206	0.23517
MP_TRINITY_DN34338_c0_g1_i4	1.82763	0.0936034
MP_TRINITY_DN34363_c0_g1_i1	1.11046	0.00130095
MP_TRINITY_DN34384_c0_g1_i1	0.310749	0.289993
MP_TRINITY_DN34321_c0_g1_i1	-0.280056	0.670845
MP_TRINITY_DN34321_c0_g1_i2	0.267217	0.9344
MP_TRINITY_DN34389_c0_g1_i2	-0.718773	0.364716
MP_TRINITY_DN34389_c0_g1_i3	-0.422404	0.557671
MP_TRINITY_DN34365_c0_g1_i2	-0.46933	0.483085
MP_TRINITY_DN34370_c0_g1_i1	-2.18843	0.00239742
MP_TRINITY_DN34370_c0_g1_i2	-2.92336	0.093828
MP_TRINITY_DN34370_c0_g1_i3	-1.4363	0.639305
MP_TRINITY_DN34370_c0_g1_i4	-3.78005	0.442578
MP_TRINITY_DN34370_c0_g1_i5	NA	NA
MP_TRINITY_DN34370_c0_g1_i6	NA	NA
MP_TRINITY_DN34370_c0_g1_i7	-0.696147	NA
MP_TRINITY_DN34312_c0_g1_i1	-4.23708	1.17633e-05
MP_TRINITY_DN34312_c0_g1_i2	-4.51518	0.298342
MP_TRINITY_DN34379_c1_g1_i1	-0.494631	0.607053
MP_TRINITY_DN34379_c1_g1_i2	-1.48752	0.00029454
MP_TRINITY_DN34346_c0_g1_i1	2.79316	1.29554e-23
MP_TRINITY_DN34395_c0_g1_i1	1.25657	0.111517
MP_TRINITY_DN34395_c0_g2_i2	1.22025	0.0533889
MP_TRINITY_DN34305_c0_g1_i1	-1.96014	2.92846e-07
MP_TRINITY_DN34305_c0_g1_i2	-2.0587	0.0746077
MP_TRINITY_DN34305_c0_g1_i3	-1.78116	0.293168
MP_TRINITY_DN34394_c0_g1_i1	0.391383	0.0793084
MP_TRINITY_DN34390_c0_g1_i1	-1.63062	0.00231268
MP_TRINITY_DN34390_c0_g1_i2	-2.15738	0.163505
MP_TRINITY_DN34303_c1_g1_i1	1.33335	5.46181e-06
MP_TRINITY_DN34303_c1_g1_i2	4.2207	4.79177e-17
MP_TRINITY_DN34303_c1_g1_i3	-0.598475	0.638196
MP_TRINITY_DN34303_c1_g1_i4	5.59487	8.98364e-17
MP_TRINITY_DN34310_c0_g1_i2	-1.19446	0.158726
MP_TRINITY_DN34310_c0_g1_i3	-0.365847	0.760045
MP_TRINITY_DN34310_c0_g1_i4	0.605687	0.499019
MP_TRINITY_DN34316_c1_g1_i1	1.28911	0.00239484
MP_TRINITY_DN34316_c1_g1_i3	1.34531	0.000808809
MP_TRINITY_DN34382_c0_g1_i1	0.758271	0.212261
MP_TRINITY_DN34307_c0_g1_i2	0.877613	0.141398
MP_TRINITY_DN34307_c0_g1_i3	0.377734	0.847681
MP_TRINITY_DN34307_c0_g1_i4	2.10303	NA
MP_TRINITY_DN34307_c0_g1_i6	NA	NA
MP_TRINITY_DN34307_c0_g1_i7	-5.3619	0.0379428
MP_TRINITY_DN34307_c0_g1_i8	-1.3693	NA
MP_TRINITY_DN34357_c0_g1_i1	-3.23517	8.55332e-08
MP_TRINITY_DN34357_c0_g1_i2	-3.02667	3.04311e-12
MP_TRINITY_DN34357_c0_g1_i3	-3.97905	0.242462
MP_TRINITY_DN34347_c0_g1_i1	-0.685287	0.197786
MP_TRINITY_DN34347_c0_g1_i2	-0.369572	0.759463
MP_TRINITY_DN34358_c0_g2_i1	0.0346685	0.956411
MP_TRINITY_DN34358_c0_g2_i2	-0.396111	0.752099
MP_TRINITY_DN34327_c0_g1_i1	1.17589	8.0869e-12
MP_TRINITY_DN34327_c0_g1_i2	0.976965	0.341507
MP_TRINITY_DN34334_c0_g1_i1	1.44587	1.33149e-06
MP_TRINITY_DN34334_c0_g1_i2	1.63541	3.27396e-10
MP_TRINITY_DN34334_c0_g1_i3	-3.00201	0.288939
MP_TRINITY_DN17445_c0_g1_i1	-2.73849	NA
MP_TRINITY_DN21152_c0_g1_i1	-6.06991	0.00210546
MP_TRINITY_DN21152_c0_g2_i1	-4.25004	0.164298
MP_TRINITY_DN21199_c0_g1_i1	0.320896	0.826226
MP_TRINITY_DN56356_c0_g1_i1	3.22553	1.97957e-07
MP_TRINITY_DN56311_c0_g1_i1	-0.159866	0.949468
MP_TRINITY_DN56348_c0_g1_i1	2.06787	0.00474079
MP_TRINITY_DN56314_c0_g1_i1	-3.57871	0.158284
MP_TRINITY_DN56382_c0_g1_i1	-2.0972	0.401112
MP_TRINITY_DN31115_c0_g1_i1	1.11752	0.00164059
MP_TRINITY_DN31134_c0_g1_i1	-0.22105	0.605544
MP_TRINITY_DN31134_c0_g1_i2	-1.26196	0.0834198
MP_TRINITY_DN31110_c0_g1_i1	-1.81514	0.000119761
MP_TRINITY_DN31110_c0_g1_i2	-2.52639	0.0720201
MP_TRINITY_DN31154_c0_g1_i1	-8.37718	1.29951e-08
MP_TRINITY_DN31154_c0_g1_i3	-4.92849	4.82526e-08
MP_TRINITY_DN31146_c0_g1_i1	1.32519	0.00106106
MP_TRINITY_DN31192_c0_g1_i1	2.51671	2.11226e-09
MP_TRINITY_DN31192_c0_g1_i2	2.63639	1.8645e-13
MP_TRINITY_DN31192_c0_g1_i3	-0.386736	0.908628
MP_TRINITY_DN31164_c0_g1_i1	-1.91793	0.000499412
MP_TRINITY_DN31164_c0_g1_i2	-0.750444	0.263418
MP_TRINITY_DN31164_c0_g1_i4	-3.09886	0.121724
MP_TRINITY_DN31164_c0_g1_i5	-5.96387	6.38805e-05
MP_TRINITY_DN31164_c0_g1_i6	-5.77173	0.016805
MP_TRINITY_DN31172_c0_g1_i1	0.947141	0.0999907
MP_TRINITY_DN31177_c1_g3_i1	2.90328	6.06312e-22
MP_TRINITY_DN31163_c0_g1_i1	-2.05882	0.0323351
MP_TRINITY_DN31123_c0_g1_i1	0.0682263	0.885612
MP_TRINITY_DN31171_c0_g1_i1	-1.52633	0.000369875
MP_TRINITY_DN31171_c0_g1_i2	1.20899	0.44398
MP_TRINITY_DN31125_c0_g2_i1	0.197608	0.595439
MP_TRINITY_DN31141_c0_g1_i1	-1.1726	0.00125354
MP_TRINITY_DN31105_c0_g2_i1	2.37543	1.82378e-15
MP_TRINITY_DN31105_c0_g3_i1	2.23842	0.00316646
MP_TRINITY_DN31105_c0_g2_i2	3.49764	1.86473e-09
MP_TRINITY_DN31127_c0_g1_i1	-0.603254	0.52106
MP_TRINITY_DN31136_c0_g1_i3	0.533972	0.114862
MP_TRINITY_DN31186_c0_g1_i1	1.43773	0.0897701
MP_TRINITY_DN31193_c0_g2_i1	-1.48358	0.041861
MP_TRINITY_DN31198_c0_g1_i1	-0.754399	0.444965
MP_TRINITY_DN31198_c0_g1_i3	-0.218381	0.839083
MP_TRINITY_DN31135_c0_g1_i1	0.652479	0.0831664
MP_TRINITY_DN31179_c0_g1_i1	-9.22902	4.32472e-10
MP_TRINITY_DN31178_c0_g1_i1	-0.85863	0.565618
MP_TRINITY_DN31128_c0_g1_i2	-0.30104	0.323291
MP_TRINITY_DN31162_c0_g1_i1	-0.628704	0.401657
MP_TRINITY_DN31162_c0_g1_i2	-1.30383	0.504709
MP_TRINITY_DN31147_c0_g1_i1	0.091474	0.833511
MP_TRINITY_DN31147_c0_g1_i2	-0.406974	0.460382
MP_TRINITY_DN31113_c0_g1_i1	-0.669614	0.247522
MP_TRINITY_DN31113_c0_g1_i2	0.437879	0.592504
MP_TRINITY_DN31100_c0_g1_i1	-0.273076	0.455831
MP_TRINITY_DN31142_c0_g1_i1	-1.20121	0.00105741
MP_TRINITY_DN31130_c0_g1_i1	-2.62885	0.12182
MP_TRINITY_DN31130_c0_g2_i1	-4.15802	0.0690314
MP_TRINITY_DN31130_c0_g2_i2	-6.92927	0.000181699
MP_TRINITY_DN31130_c0_g2_i3	-5.32856	0.135806
MP_TRINITY_DN31130_c0_g2_i4	-2.2758	0.347106
MP_TRINITY_DN31130_c0_g2_i5	-3.6684	0.47446
MP_TRINITY_DN31130_c0_g2_i6	-2.3865	NA
MP_TRINITY_DN31130_c0_g2_i7	-1.32599	NA
MP_TRINITY_DN31130_c0_g3_i1	-3.85986	0.266602
MP_TRINITY_DN31126_c0_g1_i1	0.926721	0.0260328
MP_TRINITY_DN31126_c0_g1_i2	-2.00921	0.262422
MP_TRINITY_DN31156_c0_g1_i2	0.938615	0.306366
MP_TRINITY_DN31151_c0_g3_i1	1.70431	0.00735659
MP_TRINITY_DN31160_c0_g1_i1	-0.976854	0.417307
MP_TRINITY_DN60050_c0_g1_i1	-5.94748	0.0586045
MP_TRINITY_DN60034_c0_g1_i1	-1.70461	0.770332
MP_TRINITY_DN22859_c0_g1_i1	-1.88234	0.514056
MP_TRINITY_DN22859_c0_g2_i1	-2.65835	0.240772
MP_TRINITY_DN22859_c0_g3_i1	-1.66635	0.697169
MP_TRINITY_DN22814_c0_g1_i1	3.5029	0.00320525
MP_TRINITY_DN22842_c0_g1_i1	-0.00120153	0.998857
MP_TRINITY_DN22827_c0_g1_i1	1.45008	0.308173
MP_TRINITY_DN17530_c0_g1_i1	1.61657	0.0871908
MP_TRINITY_DN39531_c1_g1_i1	-0.00098141	0.99864
MP_TRINITY_DN39531_c1_g1_i2	1.82836	0.137037
MP_TRINITY_DN39531_c1_g1_i3	1.26602	0.168006
MP_TRINITY_DN39531_c1_g1_i4	-2.25323	0.281556
MP_TRINITY_DN39531_c1_g1_i5	-1.56587	0.364998
MP_TRINITY_DN39531_c1_g1_i6	2.12762	0.141848
MP_TRINITY_DN39531_c1_g1_i7	-2.63454	NA
MP_TRINITY_DN39531_c1_g1_i8	-4.27449	0.0586168
MP_TRINITY_DN39531_c1_g1_i9	-1.83515	NA
MP_TRINITY_DN39531_c1_g1_i10	-3.54206	0.123882
MP_TRINITY_DN39531_c1_g1_i12	-5.39269	0.00304205
MP_TRINITY_DN39576_c0_g3_i1	-0.160962	0.687793
MP_TRINITY_DN39585_c0_g2_i2	0.122285	0.800769
MP_TRINITY_DN39578_c0_g1_i5	1.24083	3.73899e-06
MP_TRINITY_DN39526_c0_g1_i2	1.1484	0.00175075
MP_TRINITY_DN39526_c0_g1_i3	0.0541943	0.916086
MP_TRINITY_DN39546_c1_g6_i1	-1.50655	0.00169853
MP_TRINITY_DN39560_c0_g1_i1	-1.26601	0.0252607
MP_TRINITY_DN39504_c0_g1_i2	1.26828	0.000764104
MP_TRINITY_DN39577_c0_g1_i1	1.70746	3.34068e-16
MP_TRINITY_DN39568_c0_g1_i1	-0.53645	0.219858
MP_TRINITY_DN39568_c0_g1_i3	0.744573	0.830705
MP_TRINITY_DN39568_c0_g1_i5	-4.13468	0.0424869
MP_TRINITY_DN39583_c0_g3_i1	-0.528782	0.0211047
MP_TRINITY_DN39583_c0_g3_i3	-2.71539	0.0197784
MP_TRINITY_DN39583_c0_g3_i4	-4.7175	0.0960253
MP_TRINITY_DN39520_c0_g1_i1	-0.905161	0.000865434
MP_TRINITY_DN39520_c0_g1_i2	-0.543623	0.64275
MP_TRINITY_DN39520_c0_g1_i3	-0.818404	0.349456
MP_TRINITY_DN39520_c0_g1_i4	0.95283	0.369498
MP_TRINITY_DN39520_c0_g1_i5	-1.38292	0.0802551
MP_TRINITY_DN39534_c0_g1_i1	-0.937151	0.237042
MP_TRINITY_DN39534_c0_g1_i2	-0.375538	0.549911
MP_TRINITY_DN39534_c0_g1_i3	0.233331	0.937151
MP_TRINITY_DN39534_c0_g1_i4	-0.330847	0.380727
MP_TRINITY_DN39534_c0_g1_i5	0.7862	0.685157
MP_TRINITY_DN39534_c0_g1_i6	4.24468	3.49579e-05
MP_TRINITY_DN39534_c0_g1_i7	0.00923166	0.996899
MP_TRINITY_DN39574_c0_g1_i1	-0.310876	0.504815
MP_TRINITY_DN39574_c0_g1_i2	-1.49478	0.217363
MP_TRINITY_DN39533_c0_g3_i1	0.374716	0.291912
MP_TRINITY_DN39533_c0_g3_i2	-0.312971	0.404863
MP_TRINITY_DN39575_c0_g1_i1	-4.12741	0.0110182
MP_TRINITY_DN39575_c0_g1_i2	-0.0208978	0.970184
MP_TRINITY_DN39581_c0_g1_i1	-0.0585822	0.954834
MP_TRINITY_DN39581_c1_g1_i1	0.61777	0.11961
MP_TRINITY_DN39561_c0_g1_i1	-0.356488	0.289202
MP_TRINITY_DN39561_c0_g2_i1	0.897421	0.031014
MP_TRINITY_DN39561_c0_g1_i2	0.168079	0.826505
MP_TRINITY_DN39561_c0_g1_i3	-0.691216	0.768921
MP_TRINITY_DN39561_c0_g2_i2	3.23201	0.0088796
MP_TRINITY_DN39561_c0_g1_i4	3.05815	0.000412101
MP_TRINITY_DN39542_c0_g1_i1	-1.36548	7.31521e-08
MP_TRINITY_DN39542_c0_g1_i2	-0.00121839	0.999108
MP_TRINITY_DN39542_c0_g1_i3	-0.481569	0.13312
MP_TRINITY_DN39542_c1_g1_i1	-0.126475	0.835764
MP_TRINITY_DN39542_c1_g1_i2	1.07885	0.242849
MP_TRINITY_DN39542_c1_g1_i3	-0.321616	0.702247
MP_TRINITY_DN39542_c1_g1_i4	0.180952	0.852316
MP_TRINITY_DN39548_c1_g2_i1	-0.111791	0.733413
MP_TRINITY_DN39548_c1_g2_i2	-2.65209	4.53682e-06
MP_TRINITY_DN39579_c0_g1_i2	-0.125133	0.759201
MP_TRINITY_DN39515_c0_g1_i1	-9.12489	3.43703e-07
MP_TRINITY_DN39515_c0_g2_i1	-1.20327	0.0324495
MP_TRINITY_DN39515_c0_g2_i2	-1.27711	0.0329441
MP_TRINITY_DN39515_c0_g2_i4	0.401284	0.725633
MP_TRINITY_DN39598_c0_g1_i1	1.49681	0.00456567
MP_TRINITY_DN39598_c0_g1_i2	1.79348	4.83281e-05
MP_TRINITY_DN39598_c0_g1_i3	0.488159	0.57689
MP_TRINITY_DN39592_c0_g4_i5	-1.35227	0.000681359
MP_TRINITY_DN39592_c0_g6_i1	2.31745	0.00143584
MP_TRINITY_DN39592_c0_g6_i2	0.593084	0.347657
MP_TRINITY_DN39592_c0_g6_i4	-2.0255	0.105384
MP_TRINITY_DN39540_c0_g1_i1	0.309436	0.494117
MP_TRINITY_DN39540_c0_g1_i2	-0.887359	0.242684
MP_TRINITY_DN39540_c0_g1_i3	-1.97923	0.109788
MP_TRINITY_DN39540_c0_g1_i4	1.22741	NA
MP_TRINITY_DN39540_c0_g1_i5	-1.89094	0.0967418
MP_TRINITY_DN39540_c0_g1_i6	-1.548	NA
MP_TRINITY_DN39540_c0_g1_i7	NA	NA
MP_TRINITY_DN39540_c0_g1_i8	0.265633	NA
MP_TRINITY_DN39540_c0_g1_i9	0.0802102	0.96535
MP_TRINITY_DN39540_c0_g1_i10	-4.08605	0.222761
MP_TRINITY_DN39540_c0_g1_i11	2.07756	0.210671
MP_TRINITY_DN39540_c0_g1_i12	-3.96849	0.236092
MP_TRINITY_DN39540_c0_g1_i13	-2.02943	NA
MP_TRINITY_DN39511_c0_g4_i1	0.361361	0.412352
MP_TRINITY_DN39549_c0_g1_i2	-0.893972	0.0196464
MP_TRINITY_DN39549_c0_g1_i5	-0.716753	0.081023
MP_TRINITY_DN39549_c0_g1_i8	-0.36712	0.346988
MP_TRINITY_DN39549_c0_g1_i9	-0.118521	0.827916
MP_TRINITY_DN39588_c0_g1_i1	1.29315	0.000171356
MP_TRINITY_DN39588_c0_g1_i2	1.60847	0.000287218
MP_TRINITY_DN39543_c0_g1_i1	0.985704	0.00213824
MP_TRINITY_DN39543_c0_g1_i2	0.585795	0.117084
MP_TRINITY_DN39543_c0_g1_i3	-2.66502	0.030319
MP_TRINITY_DN39572_c0_g1_i1	2.61708	0.00356127
MP_TRINITY_DN39572_c1_g1_i1	1.09812	0.350254
MP_TRINITY_DN39572_c2_g1_i1	-0.453605	0.636188
MP_TRINITY_DN39572_c2_g1_i2	0.626265	0.354057
MP_TRINITY_DN39572_c2_g1_i3	-1.08247	0.216257
MP_TRINITY_DN39572_c2_g1_i4	4.34171	0.000470693
MP_TRINITY_DN39572_c2_g1_i5	1.76782	0.0847725
MP_TRINITY_DN39572_c2_g1_i7	1.47801	0.0887969
MP_TRINITY_DN39556_c0_g1_i3	-0.698405	0.350605
MP_TRINITY_DN39556_c0_g1_i4	-2.75752	0.217075
MP_TRINITY_DN39564_c0_g1_i1	2.12318	0.000146775
MP_TRINITY_DN39564_c1_g1_i1	-0.410886	0.411902
MP_TRINITY_DN39564_c1_g1_i2	-0.471567	0.783392
MP_TRINITY_DN39525_c0_g1_i1	-0.0244308	0.9876
MP_TRINITY_DN39525_c0_g1_i2	-0.274361	0.512239
MP_TRINITY_DN39525_c0_g1_i3	-1.05269	0.409636
MP_TRINITY_DN39525_c0_g1_i4	0.211791	0.782914
MP_TRINITY_DN39541_c0_g1_i3	0.539889	0.552902
MP_TRINITY_DN39530_c0_g2_i2	-2.08374	0.000100981
MP_TRINITY_DN39530_c0_g2_i4	-1.01649	0.125001
MP_TRINITY_DN39530_c0_g2_i5	-0.536093	0.837677
MP_TRINITY_DN39530_c0_g2_i6	-2.33443	0.0777373
MP_TRINITY_DN39530_c0_g2_i10	-1.59176	0.463278
MP_TRINITY_DN39529_c0_g1_i2	-4.79357	2.03127e-06
MP_TRINITY_DN39510_c0_g1_i1	-0.685147	0.0544107
MP_TRINITY_DN39580_c0_g2_i1	1.29572	0.00363658
MP_TRINITY_DN39580_c0_g5_i1	0.636607	0.000610676
MP_TRINITY_DN39580_c0_g5_i2	-0.820454	0.0976992
MP_TRINITY_DN39566_c0_g1_i1	-0.647342	0.421695
MP_TRINITY_DN39566_c0_g3_i1	-2.078	0.116252
MP_TRINITY_DN39566_c0_g3_i2	0.0415798	0.952478
MP_TRINITY_DN39566_c0_g3_i7	-4.77541	0.0695184
MP_TRINITY_DN39571_c0_g1_i1	0.597558	0.490318
MP_TRINITY_DN39571_c0_g1_i2	-4.03439	1.95962e-05
MP_TRINITY_DN39571_c0_g1_i3	-0.39609	0.412817
MP_TRINITY_DN39571_c0_g1_i4	-1.46809	0.0644335
MP_TRINITY_DN39527_c0_g1_i1	-0.933689	0.00676707
MP_TRINITY_DN39527_c0_g1_i2	1.56641	0.295347
MP_TRINITY_DN39545_c0_g1_i2	-0.33863	0.676511
MP_TRINITY_DN39545_c0_g2_i1	-2.92459	0.00463385
MP_TRINITY_DN39545_c0_g4_i1	-1.28167	0.11304
MP_TRINITY_DN39545_c0_g4_i2	-0.400978	0.675281
MP_TRINITY_DN39597_c0_g1_i1	-0.100161	0.797952
MP_TRINITY_DN39597_c0_g1_i2	0.280346	0.813191
MP_TRINITY_DN39597_c0_g1_i3	0.927736	0.0119091
MP_TRINITY_DN39505_c1_g1_i1	-0.350051	0.403456
MP_TRINITY_DN39505_c1_g1_i3	-0.260255	0.713934
MP_TRINITY_DN39552_c0_g1_i1	2.12515	1.27449e-05
MP_TRINITY_DN39552_c0_g1_i3	2.99333	0.0108543
MP_TRINITY_DN39582_c0_g1_i2	0.5199	0.208095
MP_TRINITY_DN39536_c0_g1_i1	-0.48204	0.095261
MP_TRINITY_DN39562_c0_g1_i1	0.931309	0.00224323
MP_TRINITY_DN39590_c0_g1_i4	-4.06792	2.10168e-10
MP_TRINITY_DN39590_c0_g1_i5	-2.14968	0.0379859
MP_TRINITY_DN39590_c0_g1_i6	-4.9999	0.00341538
MP_TRINITY_DN39590_c0_g1_i7	-1.78421	0.339981
MP_TRINITY_DN39590_c0_g1_i9	-1.16166	0.566561
MP_TRINITY_DN39590_c0_g1_i10	-1.44706	0.41328
MP_TRINITY_DN39595_c0_g1_i1	3.62342	0.000295277
MP_TRINITY_DN39595_c0_g1_i2	0.43342	0.11615
MP_TRINITY_DN39501_c0_g4_i1	1.06715	1.46151e-05
MP_TRINITY_DN39569_c0_g2_i1	0.659871	0.125186
MP_TRINITY_DN39589_c0_g1_i1	-1.69274	1.57478e-07
MP_TRINITY_DN3243_c0_g1_i1	1.65486	0.061437
MP_TRINITY_DN3257_c0_g1_i1	2.89339	0.000584424
MP_TRINITY_DN27997_c0_g1_i1	-3.76168	0.0477187
MP_TRINITY_DN27997_c0_g2_i1	-4.44663	0.401966
MP_TRINITY_DN27997_c0_g3_i1	-3.86787	0.428796
MP_TRINITY_DN27958_c0_g1_i1	-3.54874	NA
MP_TRINITY_DN27941_c0_g1_i1	3.20765	7.51158e-09
MP_TRINITY_DN27941_c0_g2_i2	4.00222	1.18579e-09
MP_TRINITY_DN27922_c0_g1_i1	-6.56216	0.00141874
MP_TRINITY_DN27987_c0_g1_i1	-0.479123	0.625302
MP_TRINITY_DN27940_c0_g1_i1	-0.285042	0.918088
MP_TRINITY_DN27994_c0_g1_i1	-2.82916	0.139796
MP_TRINITY_DN27994_c0_g1_i3	-1.14209	0.426925
MP_TRINITY_DN27912_c0_g1_i1	1.29704	0.235712
MP_TRINITY_DN27912_c0_g2_i1	1.02694	0.0934697
MP_TRINITY_DN27923_c0_g3_i1	0.37657	NA
MP_TRINITY_DN27913_c0_g1_i1	2.535	2.79946e-07
MP_TRINITY_DN27913_c0_g1_i2	1.65498	0.00630938
MP_TRINITY_DN12965_c0_g1_i1	0.973771	0.567569
MP_TRINITY_DN12965_c0_g2_i1	0.489481	0.782257
MP_TRINITY_DN12942_c0_g2_i1	0.115414	0.944063
MP_TRINITY_DN12961_c0_g1_i1	0.500244	0.583216
MP_TRINITY_DN47411_c0_g1_i1	-0.863325	NA
MP_TRINITY_DN47475_c0_g1_i1	-2.93229	NA
MP_TRINITY_DN47491_c0_g1_i1	0.585457	0.86362
MP_TRINITY_DN13723_c0_g1_i1	2.21737	0.0160897
MP_TRINITY_DN13718_c0_g1_i1	-3.17574	NA
MP_TRINITY_DN13732_c0_g1_i1	-3.86043	0.425712
MP_TRINITY_DN13720_c0_g1_i1	1.21806	0.126146
MP_TRINITY_DN9547_c0_g1_i1	-1.94472	0.374588
MP_TRINITY_DN21976_c0_g3_i1	-0.00530138	0.998428
MP_TRINITY_DN21967_c0_g1_i1	-0.0231497	0.994109
MP_TRINITY_DN21967_c0_g3_i1	-0.383511	0.893537
MP_TRINITY_DN21981_c0_g1_i1	-0.1471	0.934976
MP_TRINITY_DN52738_c0_g1_i1	-4.0297	0.453606
MP_TRINITY_DN48554_c0_g1_i1	-3.18674	NA
MP_TRINITY_DN48506_c0_g1_i1	0.995513	0.325419
MP_TRINITY_DN48507_c0_g1_i1	-0.000489152	0.999879
MP_TRINITY_DN48574_c0_g1_i1	1.05639	0.706846
MP_TRINITY_DN48526_c0_g1_i1	-4.98291	0.185862
MP_TRINITY_DN48500_c0_g1_i1	5.16268	4.00251e-05
MP_TRINITY_DN48535_c0_g1_i1	0.339394	0.85648
MP_TRINITY_DN49860_c0_g1_i1	-3.57613	NA
MP_TRINITY_DN153_c0_g1_i1	-0.9082	0.280407
MP_TRINITY_DN56073_c0_g1_i1	-4.4703	0.287835
MP_TRINITY_DN62548_c0_g1_i1	-4.84737	0.231638
MP_TRINITY_DN62585_c0_g1_i1	0.375699	0.748929
MP_TRINITY_DN62541_c0_g1_i1	-2.81071	NA
MP_TRINITY_DN44213_c1_g1_i1	0.738439	0.12723
MP_TRINITY_DN44213_c1_g2_i1	-0.662818	0.30496
MP_TRINITY_DN44213_c3_g5_i1	0.307471	0.453864
MP_TRINITY_DN44213_c3_g5_i2	-2.65344	0.0450018
MP_TRINITY_DN44224_c0_g2_i1	0.927339	0.0959004
MP_TRINITY_DN44224_c0_g2_i2	0.850362	0.160998
MP_TRINITY_DN44224_c0_g4_i2	0.630971	0.207292
MP_TRINITY_DN44214_c0_g1_i2	0.755642	0.0375335
MP_TRINITY_DN44296_c0_g1_i1	0.141931	0.749009
MP_TRINITY_DN44296_c0_g1_i2	-2.08297	0.000289873
MP_TRINITY_DN44296_c0_g1_i3	0.196037	0.866551
MP_TRINITY_DN44296_c0_g1_i5	-2.41287	0.000232638
MP_TRINITY_DN44296_c0_g1_i6	-2.44899	NA
MP_TRINITY_DN44248_c0_g1_i1	-2.32207	0.17744
MP_TRINITY_DN44248_c0_g2_i2	-2.6249	0.121214
MP_TRINITY_DN44248_c0_g2_i3	-0.333697	0.755925
MP_TRINITY_DN44248_c0_g4_i1	-0.528611	0.620131
MP_TRINITY_DN44248_c0_g4_i2	-1.03495	0.456865
MP_TRINITY_DN44245_c0_g1_i1	0.88659	0.610985
MP_TRINITY_DN44245_c0_g1_i5	-3.44443	0.408599
MP_TRINITY_DN44245_c0_g1_i6	2.49073	2.08112e-05
MP_TRINITY_DN44237_c2_g3_i2	-0.924914	0.207268
MP_TRINITY_DN44239_c0_g1_i2	0.377415	0.352935
MP_TRINITY_DN44239_c0_g1_i3	-3.34421	0.34498
MP_TRINITY_DN44239_c0_g1_i4	-0.375615	0.566882
MP_TRINITY_DN44239_c0_g1_i5	-1.03073	0.856503
MP_TRINITY_DN44240_c0_g1_i1	-0.314182	0.484846
MP_TRINITY_DN44240_c0_g1_i2	-0.0637787	0.883037
MP_TRINITY_DN44240_c0_g1_i3	1.15447	0.14982
MP_TRINITY_DN44240_c0_g1_i5	-0.613647	0.469251
MP_TRINITY_DN44211_c0_g3_i1	-0.22864	0.460114
MP_TRINITY_DN44211_c0_g3_i2	-2.35179	0.334884
MP_TRINITY_DN44211_c0_g3_i3	-0.0706557	0.927889
MP_TRINITY_DN44272_c0_g1_i1	1.24642	2.68207e-07
MP_TRINITY_DN44272_c1_g1_i2	0.6628	0.0937451
MP_TRINITY_DN44274_c0_g1_i1	0.0391436	0.944677
MP_TRINITY_DN44274_c0_g1_i2	-1.08016	0.398479
MP_TRINITY_DN44274_c0_g1_i3	0.801752	0.213619
MP_TRINITY_DN44274_c0_g1_i4	1.02704	0.333032
MP_TRINITY_DN44209_c0_g1_i1	-0.848602	0.620716
MP_TRINITY_DN44209_c0_g1_i2	-0.106783	0.774297
MP_TRINITY_DN44209_c0_g2_i1	0.0911416	0.785282
MP_TRINITY_DN44209_c0_g2_i2	0.538846	0.845068
MP_TRINITY_DN44209_c0_g2_i3	-1.11412	0.137624
MP_TRINITY_DN44209_c0_g5_i1	0.833365	0.137323
MP_TRINITY_DN44228_c0_g1_i2	0.49223	0.515552
MP_TRINITY_DN44252_c0_g1_i1	0.199276	0.851433
MP_TRINITY_DN44252_c0_g1_i2	0.443877	0.531077
MP_TRINITY_DN44252_c0_g5_i1	0.390782	0.545528
MP_TRINITY_DN44252_c0_g5_i2	0.778123	0.340689
MP_TRINITY_DN44275_c0_g2_i1	0.589246	0.0137005
MP_TRINITY_DN44275_c0_g2_i2	2.08715	8.75093e-06
MP_TRINITY_DN44275_c0_g2_i3	-4.56721	4.613e-07
MP_TRINITY_DN44256_c1_g1_i5	1.25713	6.60317e-05
MP_TRINITY_DN44207_c0_g1_i1	-0.182018	0.636318
MP_TRINITY_DN44207_c0_g1_i3	0.507783	0.813607
MP_TRINITY_DN44207_c0_g1_i4	-1.14914	0.718718
MP_TRINITY_DN44207_c0_g1_i6	-1.20637	0.424079
MP_TRINITY_DN44233_c0_g1_i2	1.47072	1.59838e-09
MP_TRINITY_DN44233_c0_g1_i7	0.940904	0.148239
MP_TRINITY_DN44262_c0_g1_i1	1.28144	0.102089
MP_TRINITY_DN44262_c0_g1_i2	1.02832	9.01173e-07
MP_TRINITY_DN44262_c0_g1_i3	1.86104	0.0252451
MP_TRINITY_DN44262_c0_g1_i4	1.60213	0.371756
MP_TRINITY_DN44262_c0_g1_i5	1.56976	0.0209612
MP_TRINITY_DN44262_c0_g1_i6	0.206428	0.888683
MP_TRINITY_DN44205_c1_g4_i1	-0.509864	0.280431
MP_TRINITY_DN44247_c0_g3_i1	-0.260625	0.776767
MP_TRINITY_DN44247_c0_g3_i2	0.742143	0.304153
MP_TRINITY_DN44247_c0_g3_i3	0.209175	0.658235
MP_TRINITY_DN44279_c0_g1_i1	1.25811	5.06421e-08
MP_TRINITY_DN44279_c0_g1_i2	1.33799	0.00748166
MP_TRINITY_DN44279_c0_g4_i1	0.808595	0.19566
MP_TRINITY_DN44234_c0_g1_i1	-0.0870701	0.897137
MP_TRINITY_DN44234_c0_g1_i2	0.183694	0.681437
MP_TRINITY_DN44234_c0_g1_i3	0.524352	0.287221
MP_TRINITY_DN44234_c0_g1_i4	-0.885924	0.512407
MP_TRINITY_DN44234_c0_g1_i5	-0.0963603	0.913848
MP_TRINITY_DN44244_c0_g1_i1	-0.370309	0.224349
MP_TRINITY_DN44244_c0_g1_i4	-0.423673	0.764088
MP_TRINITY_DN44220_c0_g1_i2	0.817699	0.0139863
MP_TRINITY_DN44298_c0_g1_i2	0.8651	0.00290325
MP_TRINITY_DN44265_c0_g1_i1	0.817435	0.0100976
MP_TRINITY_DN44265_c0_g1_i2	0.839802	0.39361
MP_TRINITY_DN44263_c0_g1_i1	0.2255	0.63279
MP_TRINITY_DN44263_c0_g1_i2	0.643604	0.0206662
MP_TRINITY_DN44263_c0_g1_i3	-1.90283	0.0920072
MP_TRINITY_DN44263_c0_g1_i4	0.861053	0.113813
MP_TRINITY_DN44263_c0_g1_i5	1.00018	0.3716
MP_TRINITY_DN44258_c0_g3_i3	0.785617	0.0437304
MP_TRINITY_DN44277_c0_g1_i8	0.730263	0.0337518
MP_TRINITY_DN44219_c1_g1_i1	0.323724	0.123285
MP_TRINITY_DN44221_c1_g2_i11	-2.44267	6.71064e-06
MP_TRINITY_DN44278_c1_g1_i1	0.331323	0.529702
MP_TRINITY_DN44278_c1_g1_i2	-0.145529	0.683203
MP_TRINITY_DN44278_c1_g1_i3	-0.869868	0.0583446
MP_TRINITY_DN44278_c1_g3_i1	-0.835591	0.0147576
MP_TRINITY_DN44278_c1_g3_i12	-1.27453	0.0402671
MP_TRINITY_DN44278_c1_g3_i13	-2.56128	0.00267662
MP_TRINITY_DN44271_c0_g1_i7	0.956386	0.00038081
MP_TRINITY_DN44271_c0_g1_i8	2.00784	1.23772e-08
MP_TRINITY_DN44232_c0_g2_i1	-1.40939	0.0166272
MP_TRINITY_DN44232_c0_g3_i2	-0.557425	0.381427
MP_TRINITY_DN44232_c0_g3_i3	-0.200286	0.80129
MP_TRINITY_DN44217_c3_g1_i2	1.70508	2.40029e-06
MP_TRINITY_DN44217_c3_g1_i3	0.0601472	0.936251
MP_TRINITY_DN44217_c3_g1_i4	1.03813	0.145299
MP_TRINITY_DN44235_c0_g1_i1	-0.202565	0.561199
MP_TRINITY_DN44235_c0_g1_i2	0.213619	0.700701
MP_TRINITY_DN44235_c0_g1_i3	0.500247	0.789167
MP_TRINITY_DN44235_c0_g1_i4	0.628822	0.579662
MP_TRINITY_DN44235_c0_g1_i6	1.23543	0.188329
MP_TRINITY_DN44235_c0_g1_i8	1.76065	0.0417524
MP_TRINITY_DN44235_c0_g1_i9	-1.11292	0.568345
MP_TRINITY_DN44223_c1_g4_i2	-5.65477	0.00609181
MP_TRINITY_DN44223_c1_g5_i2	-0.54161	0.673054
MP_TRINITY_DN44223_c1_g6_i1	-2.33539	0.00141869
MP_TRINITY_DN44223_c1_g4_i3	-6.87196	7.39147e-05
MP_TRINITY_DN44223_c1_g7_i1	-0.948787	0.013842
MP_TRINITY_DN44281_c0_g1_i1	0.629737	0.658051
MP_TRINITY_DN44281_c0_g1_i2	0.126568	0.669589
MP_TRINITY_DN44281_c0_g1_i3	1.54854	0.00392823
MP_TRINITY_DN44281_c0_g1_i4	-3.66287	0.114829
MP_TRINITY_DN44281_c0_g1_i5	-3.73746	9.3594e-09
MP_TRINITY_DN44200_c0_g1_i1	1.50375	1.34364e-06
MP_TRINITY_DN44200_c0_g1_i2	1.14509	0.0480726
MP_TRINITY_DN44200_c0_g1_i3	3.37984	1.30159e-05
MP_TRINITY_DN44216_c0_g1_i1	0.617986	0.130411
MP_TRINITY_DN44216_c0_g2_i1	0.143153	0.55718
MP_TRINITY_DN44269_c0_g1_i1	1.19776	5.13838e-08
MP_TRINITY_DN44231_c0_g1_i2	0.0197466	0.969949
MP_TRINITY_DN44231_c0_g4_i1	0.883571	0.0791021
MP_TRINITY_DN44231_c0_g4_i2	-0.510861	0.545375
MP_TRINITY_DN44250_c0_g1_i2	0.407953	0.074821
MP_TRINITY_DN44288_c0_g1_i1	-0.145438	0.706907
MP_TRINITY_DN44288_c0_g1_i2	-0.650539	0.568879
MP_TRINITY_DN44257_c1_g1_i3	1.66196	0.0591151
MP_TRINITY_DN44257_c1_g1_i4	0.23463	0.526749
MP_TRINITY_DN44260_c0_g2_i1	1.58795	0.000744848
MP_TRINITY_DN44238_c0_g1_i1	0.386837	0.396693
MP_TRINITY_DN44238_c0_g1_i2	-1.29533	0.125033
MP_TRINITY_DN44238_c0_g2_i1	0.0446405	0.954309
MP_TRINITY_DN44238_c0_g2_i2	-1.67637	NA
MP_TRINITY_DN44238_c0_g2_i3	-1.08534	0.291689
MP_TRINITY_DN44238_c0_g3_i1	2.37929	4.76523e-06
MP_TRINITY_DN44295_c0_g1_i1	0.255217	0.416
MP_TRINITY_DN44295_c0_g1_i2	-1.08893	0.385769
MP_TRINITY_DN44295_c0_g3_i1	-0.197551	0.681919
MP_TRINITY_DN44295_c0_g3_i2	1.17247	0.246532
MP_TRINITY_DN44226_c0_g1_i3	3.1678	0.129745
MP_TRINITY_DN44243_c0_g2_i2	2.63288	2.49369e-08
MP_TRINITY_DN44246_c0_g2_i1	-0.152474	0.852131
MP_TRINITY_DN44246_c0_g2_i2	-2.31391	1.2593e-05
MP_TRINITY_DN44246_c0_g2_i3	-0.357725	0.263054
MP_TRINITY_DN44290_c1_g2_i1	-0.555003	0.545382
MP_TRINITY_DN44290_c1_g4_i1	-1.64387	0.113964
MP_TRINITY_DN44290_c1_g5_i1	0.285748	0.382112
MP_TRINITY_DN44290_c1_g5_i2	-2.79362	9.69349e-17
MP_TRINITY_DN44255_c0_g1_i2	0.268194	0.386752
MP_TRINITY_DN44241_c1_g1_i1	-0.356898	0.424978
MP_TRINITY_DN44241_c1_g1_i2	-0.424506	0.573729
MP_TRINITY_DN44289_c0_g2_i1	-0.750784	0.0239893
MP_TRINITY_DN44289_c0_g3_i1	-6.83545	0.0149358
MP_TRINITY_DN44289_c0_g4_i1	2.155	0.002791
MP_TRINITY_DN44292_c0_g1_i2	-0.630848	0.0738363
MP_TRINITY_DN44222_c0_g1_i1	0.230158	0.50411
MP_TRINITY_DN44222_c0_g1_i2	0.43996	0.507136
MP_TRINITY_DN44222_c0_g1_i3	-0.764277	0.810604
MP_TRINITY_DN44222_c0_g1_i4	3.44181	0.00591649
MP_TRINITY_DN44222_c0_g1_i5	3.74637	0.142262
MP_TRINITY_DN44222_c0_g1_i6	-3.04884	0.299523
MP_TRINITY_DN44222_c0_g3_i1	0.915116	0.0311384
MP_TRINITY_DN44222_c0_g3_i2	0.802681	0.282947
MP_TRINITY_DN44222_c0_g3_i3	0.694654	0.00838953
MP_TRINITY_DN44222_c0_g3_i4	2.08491	2.35053e-07
MP_TRINITY_DN44208_c0_g2_i1	-8.44207	1.87788e-07
MP_TRINITY_DN44208_c0_g3_i2	-10.2904	4.86458e-11
MP_TRINITY_DN44208_c0_g3_i6	-7.16102	0.000184914
MP_TRINITY_DN44208_c0_g5_i1	-5.28585	0.0489528
MP_TRINITY_DN44208_c0_g5_i2	-8.30258	2.71887e-08
MP_TRINITY_DN44208_c0_g10_i3	-10.2587	2.41721e-10
MP_TRINITY_DN44251_c1_g2_i2	-4.19976	0.192399
MP_TRINITY_DN44251_c1_g2_i4	-0.400266	0.30902
MP_TRINITY_DN44210_c0_g1_i1	0.665086	0.00428303
MP_TRINITY_DN44210_c0_g1_i2	-0.0871444	0.902027
MP_TRINITY_DN44225_c0_g2_i2	-1.27496	0.0114634
MP_TRINITY_DN44225_c0_g2_i4	0.73448	0.684678
MP_TRINITY_DN44225_c0_g2_i9	-0.959797	0.242392
MP_TRINITY_DN44225_c0_g2_i10	1.20536	NA
MP_TRINITY_DN21651_c0_g1_i1	-4.64716	0.251561
MP_TRINITY_DN21651_c0_g2_i1	-1.83515	NA
MP_TRINITY_DN21661_c0_g1_i1	4.90811	4.27442e-05
MP_TRINITY_DN21661_c0_g2_i1	4.75097	4.55661e-10
MP_TRINITY_DN21692_c0_g3_i1	1.21701	0.478784
MP_TRINITY_DN21623_c0_g1_i1	0.641973	0.544831
MP_TRINITY_DN21623_c0_g1_i2	-2.3865	NA
MP_TRINITY_DN21677_c0_g2_i1	2.54181	0.000464063
MP_TRINITY_DN21606_c0_g1_i1	0.0566548	0.946015
MP_TRINITY_DN20872_c0_g1_i1	-1.98649	0.13427
MP_TRINITY_DN20833_c0_g1_i1	0.786057	0.258444
MP_TRINITY_DN20822_c0_g1_i1	-1.14557	0.607589
MP_TRINITY_DN20873_c0_g2_i1	2.95659	5.91827e-09
MP_TRINITY_DN20868_c0_g1_i1	0.64399	0.524499
MP_TRINITY_DN48298_c0_g1_i1	-5.37146	0.0295022
MP_TRINITY_DN35100_c0_g1_i1	-0.836835	0.00742766
MP_TRINITY_DN35100_c0_g1_i3	-7.37582	0.000441345
MP_TRINITY_DN35181_c0_g1_i1	-0.254773	0.505138
MP_TRINITY_DN35129_c0_g1_i1	1.1044	0.00558647
MP_TRINITY_DN35129_c0_g1_i2	0.706663	0.543943
MP_TRINITY_DN35186_c0_g1_i1	1.54813	0.103047
MP_TRINITY_DN35186_c0_g1_i2	2.19238	0.00703171
MP_TRINITY_DN35186_c0_g1_i3	1.08694	0.037924
MP_TRINITY_DN35186_c0_g1_i4	-0.149559	0.956146
MP_TRINITY_DN35118_c0_g1_i1	-3.12961	0.00021089
MP_TRINITY_DN35103_c0_g1_i1	-0.740963	0.167748
MP_TRINITY_DN35103_c0_g1_i2	-2.07183	0.0356878
MP_TRINITY_DN35103_c0_g1_i3	-3.99552	0.00318475
MP_TRINITY_DN35103_c0_g1_i4	-2.17912	NA
MP_TRINITY_DN35103_c0_g1_i5	0.15604	0.947883
MP_TRINITY_DN35105_c0_g2_i1	-0.42619	0.154661
MP_TRINITY_DN35105_c0_g2_i2	0.526994	0.349577
MP_TRINITY_DN35105_c0_g2_i3	0.675155	0.775743
MP_TRINITY_DN35197_c0_g1_i1	0.248709	0.551227
MP_TRINITY_DN35174_c0_g1_i2	-0.367411	0.328983
MP_TRINITY_DN35143_c0_g1_i1	1.13171	0.0504727
MP_TRINITY_DN35143_c0_g1_i2	0.404018	0.857454
MP_TRINITY_DN35128_c0_g1_i1	-0.162519	0.816302
MP_TRINITY_DN35128_c0_g1_i2	0.254414	0.717871
MP_TRINITY_DN35128_c0_g1_i3	-0.053571	0.904703
MP_TRINITY_DN35128_c0_g1_i4	-0.760439	0.090186
MP_TRINITY_DN35128_c0_g1_i5	0.658103	0.437468
MP_TRINITY_DN35128_c0_g1_i6	0.143004	0.81147
MP_TRINITY_DN35128_c0_g1_i7	0.721207	0.626224
MP_TRINITY_DN35128_c0_g1_i9	-1.96265	0.331485
MP_TRINITY_DN35140_c0_g1_i1	-2.58084	4.1497e-05
MP_TRINITY_DN35140_c0_g1_i2	-0.0512509	0.981096
MP_TRINITY_DN35158_c0_g2_i1	1.29024	3.07744e-07
MP_TRINITY_DN35158_c0_g2_i2	2.05207	0.0281653
MP_TRINITY_DN35150_c0_g1_i2	1.45657	0.00534037
MP_TRINITY_DN35150_c0_g1_i3	1.50746	0.418557
MP_TRINITY_DN35193_c0_g1_i2	0.986876	2.63181e-05
MP_TRINITY_DN35193_c0_g1_i3	1.58266	0.0810261
MP_TRINITY_DN35164_c1_g1_i1	-2.85422	0.42626
MP_TRINITY_DN35164_c1_g1_i2	-3.84428	1.08451e-10
MP_TRINITY_DN35164_c1_g1_i3	-5.60891	0.00113244
MP_TRINITY_DN35164_c1_g1_i4	-3.15687	0.103802
MP_TRINITY_DN35164_c1_g1_i5	-2.70005	0.0171395
MP_TRINITY_DN35137_c0_g1_i1	2.21485	4.10621e-08
MP_TRINITY_DN35114_c0_g2_i1	-0.790082	0.0044979
MP_TRINITY_DN35114_c0_g2_i2	-2.98079	0.000534107
MP_TRINITY_DN35114_c0_g2_i3	0.455891	0.688065
MP_TRINITY_DN35123_c0_g1_i1	-1.41219	0.778927
MP_TRINITY_DN35107_c0_g1_i1	0.350481	0.630864
MP_TRINITY_DN35107_c0_g1_i2	1.43962	0.112161
MP_TRINITY_DN35107_c0_g1_i3	0.159651	0.807968
MP_TRINITY_DN35107_c0_g1_i4	-4.30132	0.000826019
MP_TRINITY_DN35107_c0_g1_i5	-3.64139	0.472501
MP_TRINITY_DN35107_c0_g1_i6	-0.698525	0.885979
MP_TRINITY_DN35107_c0_g1_i7	NA	NA
MP_TRINITY_DN35107_c0_g1_i8	-4.1434	0.14354
MP_TRINITY_DN35107_c0_g1_i9	-6.14298	0.0635227
MP_TRINITY_DN35107_c0_g1_i10	-4.5576	0.123882
MP_TRINITY_DN35107_c0_g1_i11	-2.0913	NA
MP_TRINITY_DN35107_c0_g1_i12	-1.69683	NA
MP_TRINITY_DN35121_c0_g1_i1	-0.877224	0.0376135
MP_TRINITY_DN35121_c0_g1_i2	-0.574829	0.168007
MP_TRINITY_DN35148_c1_g1_i1	1.38083	3.26707e-05
MP_TRINITY_DN35154_c0_g1_i3	0.013144	0.988112
MP_TRINITY_DN35154_c0_g1_i4	-0.254156	0.770332
MP_TRINITY_DN35154_c0_g1_i5	-3.36596	0.0841204
MP_TRINITY_DN35154_c0_g1_i6	-0.120108	0.931846
MP_TRINITY_DN35156_c0_g1_i1	-10.4626	0.00173778
MP_TRINITY_DN35156_c0_g1_i2	-2.48466	0.000318881
MP_TRINITY_DN35156_c0_g1_i3	-8.56952	0.0741584
MP_TRINITY_DN35156_c0_g1_i4	-3.38415	0.00151138
MP_TRINITY_DN35156_c0_g1_i5	-2.83701	0.000140681
MP_TRINITY_DN35156_c0_g1_i6	-4.68755	0.00287927
MP_TRINITY_DN35165_c1_g1_i1	-0.64093	0.31086
MP_TRINITY_DN35165_c1_g1_i2	-4.80589	0.218185
MP_TRINITY_DN35165_c1_g1_i3	-0.184305	0.892242
MP_TRINITY_DN35165_c1_g1_i4	-2.82334	0.241468
MP_TRINITY_DN35165_c1_g1_i5	-1.18873	0.482048
MP_TRINITY_DN35165_c1_g1_i6	1.57102	0.385351
MP_TRINITY_DN35165_c1_g1_i7	0.0297219	0.976484
MP_TRINITY_DN35122_c0_g1_i1	-1.00919	0.0283143
MP_TRINITY_DN35157_c0_g2_i1	0.533518	0.0869574
MP_TRINITY_DN35157_c0_g2_i2	-0.414923	0.84338
MP_TRINITY_DN35172_c0_g1_i1	-0.48733	0.0940949
MP_TRINITY_DN35172_c0_g1_i2	1.18489	0.00680635
MP_TRINITY_DN35145_c0_g1_i1	0.156202	0.714808
MP_TRINITY_DN35145_c0_g1_i2	-4.11387	0.00218416
MP_TRINITY_DN35145_c0_g1_i3	-4.89162	0.000784585
MP_TRINITY_DN35145_c0_g1_i4	1.53692	0.0983902
MP_TRINITY_DN35190_c0_g1_i1	-0.70933	0.0103403
MP_TRINITY_DN35142_c1_g1_i1	-2.78929	0.00232161
MP_TRINITY_DN35141_c0_g1_i1	0.0137069	0.977327
MP_TRINITY_DN35141_c0_g1_i2	0.0784806	0.841929
MP_TRINITY_DN35120_c0_g1_i1	1.79328	7.46393e-15
MP_TRINITY_DN35120_c0_g1_i2	1.91694	0.0630909
MP_TRINITY_DN35130_c0_g1_i3	0.655959	0.0125781
MP_TRINITY_DN35130_c0_g1_i4	0.0420515	0.935915
MP_TRINITY_DN35115_c0_g1_i1	0.967854	0.00277408
MP_TRINITY_DN35115_c0_g1_i2	-0.608073	0.8161
MP_TRINITY_DN35160_c0_g3_i1	-0.10938	0.694172
MP_TRINITY_DN35106_c0_g1_i1	1.42578	0.00260689
MP_TRINITY_DN35106_c0_g1_i3	1.22867	0.120857
MP_TRINITY_DN35106_c0_g1_i4	0.393382	0.906506
MP_TRINITY_DN35106_c0_g1_i6	1.72501	NA
MP_TRINITY_DN35106_c0_g1_i7	1.79941	0.434061
MP_TRINITY_DN35106_c0_g1_i9	0.620248	NA
MP_TRINITY_DN35126_c0_g1_i1	-0.140825	0.69416
MP_TRINITY_DN35149_c0_g2_i1	-0.711931	0.339884
MP_TRINITY_DN35135_c0_g1_i1	0.556659	0.0487593
MP_TRINITY_DN35151_c0_g1_i1	0.915672	0.0307347
MP_TRINITY_DN35151_c0_g1_i2	0.364523	0.294384
MP_TRINITY_DN35151_c0_g1_i3	1.95457	0.0518403
MP_TRINITY_DN35151_c0_g1_i4	0.925645	0.000648498
MP_TRINITY_DN35151_c0_g1_i5	5.12723	0.0528517
MP_TRINITY_DN35132_c0_g1_i2	-1.83181	0.000818133
MP_TRINITY_DN35132_c0_g1_i3	-4.44663	0.401966
MP_TRINITY_DN35138_c0_g1_i1	-0.63458	0.176196
MP_TRINITY_DN35138_c0_g1_i2	-1.19215	0.091285
MP_TRINITY_DN35138_c0_g1_i3	0.45617	0.771328
MP_TRINITY_DN35110_c0_g4_i1	0.645046	0.0293609
MP_TRINITY_DN35183_c0_g1_i1	-0.790182	0.0339169
MP_TRINITY_DN35183_c0_g1_i2	-1.10263	0.392673
MP_TRINITY_DN35183_c0_g1_i3	-1.4154	0.00149259
MP_TRINITY_DN35159_c0_g1_i1	1.2741	0.132357
MP_TRINITY_DN35159_c0_g1_i2	1.92708	0.00212025
MP_TRINITY_DN39496_c0_g1_i3	-0.99307	0.00426491
MP_TRINITY_DN39470_c0_g2_i2	0.394513	0.374592
MP_TRINITY_DN39470_c0_g2_i3	2.12444	0.110719
MP_TRINITY_DN39470_c0_g3_i2	1.63527	4.36652e-05
MP_TRINITY_DN39431_c0_g1_i1	-0.820168	0.531852
MP_TRINITY_DN39431_c0_g1_i2	2.00873	0.0243224
MP_TRINITY_DN39431_c0_g1_i5	-1.548	NA
MP_TRINITY_DN39431_c0_g1_i6	-3.71169	0.495036
MP_TRINITY_DN39428_c0_g1_i4	-0.218867	0.870117
MP_TRINITY_DN39494_c0_g1_i1	-0.723895	0.0283689
MP_TRINITY_DN39472_c0_g1_i2	-0.448733	0.326588
MP_TRINITY_DN39472_c0_g1_i3	-3.12775	NA
MP_TRINITY_DN39433_c0_g1_i1	-1.70039	0.002379
MP_TRINITY_DN39433_c0_g1_i2	0.00653351	0.996196
MP_TRINITY_DN39433_c0_g5_i3	0.547208	0.544135
MP_TRINITY_DN39409_c0_g1_i3	-0.25143	0.651262
MP_TRINITY_DN39467_c0_g1_i1	-1.26349	0.000292916
MP_TRINITY_DN39467_c0_g1_i2	-0.549208	0.278152
MP_TRINITY_DN39467_c0_g1_i7	0.0760438	0.942804
MP_TRINITY_DN39457_c0_g1_i1	1.0518	6.02552e-06
MP_TRINITY_DN39466_c1_g1_i1	-0.274682	0.332574
MP_TRINITY_DN39466_c1_g1_i2	-1.93675	0.12029
MP_TRINITY_DN39466_c1_g1_i3	-5.09986	1.18743e-06
MP_TRINITY_DN39466_c1_g1_i4	-4.75389	0.0138622
MP_TRINITY_DN39420_c0_g1_i1	0.71558	0.0560927
MP_TRINITY_DN39442_c0_g2_i1	-1.40374	0.00149691
MP_TRINITY_DN39442_c0_g2_i2	-2.75425	NA
MP_TRINITY_DN39442_c0_g2_i4	-1.49822	0.31962
MP_TRINITY_DN39442_c0_g2_i7	3.00538	0.459792
MP_TRINITY_DN39498_c0_g1_i1	0.758747	0.163719
MP_TRINITY_DN39498_c0_g1_i2	2.47228	4.01142e-12
MP_TRINITY_DN39423_c0_g1_i1	-0.0915281	0.905417
MP_TRINITY_DN39423_c0_g1_i2	-1.13617	0.468499
MP_TRINITY_DN39423_c0_g1_i3	-0.358632	0.794986
MP_TRINITY_DN39423_c0_g1_i4	-0.0780106	0.878251
MP_TRINITY_DN39476_c0_g1_i2	-0.293005	0.328591
MP_TRINITY_DN39499_c0_g1_i1	0.731327	0.0888871
MP_TRINITY_DN39489_c0_g1_i2	-0.200444	0.812104
MP_TRINITY_DN39489_c0_g1_i3	1.86896	0.0186788
MP_TRINITY_DN39489_c0_g1_i4	0.32197	0.801172
MP_TRINITY_DN39489_c0_g1_i6	0.777698	0.416629
MP_TRINITY_DN39489_c0_g1_i7	2.30575	0.104166
MP_TRINITY_DN39418_c1_g1_i1	1.16684	0.000812742
MP_TRINITY_DN39418_c1_g1_i3	-6.16149	0.00249154
MP_TRINITY_DN39418_c1_g1_i4	0.0992145	0.870417
MP_TRINITY_DN39418_c1_g1_i5	1.41545	1.01607e-09
MP_TRINITY_DN39435_c0_g1_i1	1.00294	0.000499751
MP_TRINITY_DN39435_c0_g1_i2	0.556838	0.522715
MP_TRINITY_DN39435_c0_g1_i4	2.00994	9.46519e-07
MP_TRINITY_DN39435_c0_g1_i5	-0.0798947	0.939123
MP_TRINITY_DN39435_c0_g1_i6	-0.1417	0.890156
MP_TRINITY_DN39435_c0_g1_i7	1.21575	0.0498544
MP_TRINITY_DN39434_c0_g1_i2	-1.07201	0.0191645
MP_TRINITY_DN39434_c0_g2_i1	-0.954343	0.00172899
MP_TRINITY_DN39436_c0_g1_i1	0.794119	0.0510479
MP_TRINITY_DN39436_c0_g1_i2	0.261375	0.371456
MP_TRINITY_DN39436_c0_g1_i3	-0.458443	0.245857
MP_TRINITY_DN39436_c0_g1_i4	0.0208021	0.995208
MP_TRINITY_DN39436_c0_g1_i5	3.1283	9.78124e-10
MP_TRINITY_DN39426_c1_g1_i1	-0.0845738	0.773407
MP_TRINITY_DN39426_c1_g1_i2	0.0579096	0.924865
MP_TRINITY_DN39426_c1_g1_i3	-3.07218	0.000644889
MP_TRINITY_DN39426_c1_g1_i4	0.265633	NA
MP_TRINITY_DN39485_c0_g2_i1	-0.0598926	0.936035
MP_TRINITY_DN39485_c0_g2_i2	-0.608024	0.555838
MP_TRINITY_DN39437_c0_g1_i1	0.114045	0.817485
MP_TRINITY_DN39439_c0_g1_i1	0.776257	NA
MP_TRINITY_DN39439_c0_g1_i3	0.1186	0.770217
MP_TRINITY_DN39439_c0_g1_i4	-2.18049	2.52416e-09
MP_TRINITY_DN39491_c0_g1_i1	1.74063	7.91323e-11
MP_TRINITY_DN39491_c0_g1_i2	-1.66969	0.0200635
MP_TRINITY_DN39421_c0_g2_i1	-0.247318	0.577195
MP_TRINITY_DN39421_c0_g2_i2	-1.27038	0.0832737
MP_TRINITY_DN39421_c0_g2_i3	-1.06303	0.362975
MP_TRINITY_DN39429_c0_g1_i1	-1.07162	0.0319806
MP_TRINITY_DN39429_c0_g1_i2	-1.08776	0.0358199
MP_TRINITY_DN39429_c0_g1_i4	-4.58225	0.23061
MP_TRINITY_DN39429_c0_g1_i5	-0.53083	0.851879
MP_TRINITY_DN39456_c1_g1_i2	0.340758	0.165392
MP_TRINITY_DN39417_c0_g2_i2	0.227438	0.61286
MP_TRINITY_DN39412_c1_g1_i1	0.0819173	0.896816
MP_TRINITY_DN39412_c1_g1_i2	0.519638	0.663652
MP_TRINITY_DN39452_c1_g4_i1	0.956065	0.193565
MP_TRINITY_DN39403_c0_g1_i1	0.958647	0.000669332
MP_TRINITY_DN39403_c0_g1_i2	-0.00935245	0.994778
MP_TRINITY_DN39478_c0_g1_i2	0.35057	0.664058
MP_TRINITY_DN39478_c0_g1_i4	-0.0434515	0.947279
MP_TRINITY_DN39474_c1_g1_i1	-0.544613	0.221524
MP_TRINITY_DN39474_c1_g1_i2	-0.4162	0.709742
MP_TRINITY_DN39474_c1_g1_i3	-0.636529	0.39711
MP_TRINITY_DN39474_c1_g1_i4	-0.401453	0.611192
MP_TRINITY_DN39432_c0_g1_i1	-0.429239	0.349974
MP_TRINITY_DN39492_c0_g2_i3	1.08428	0.00339316
MP_TRINITY_DN39492_c0_g2_i4	0.677076	0.259309
MP_TRINITY_DN39425_c0_g3_i1	0.119706	0.896183
MP_TRINITY_DN39425_c0_g3_i2	-1.60068	0.0129493
MP_TRINITY_DN39425_c0_g3_i3	-1.52884	0.0240933
MP_TRINITY_DN39425_c0_g3_i4	0.19415	0.89377
MP_TRINITY_DN39425_c0_g3_i5	-2.12177	0.00459727
MP_TRINITY_DN39425_c0_g3_i6	1.31985	0.231006
MP_TRINITY_DN39425_c0_g3_i7	-0.76055	0.500743
MP_TRINITY_DN39425_c0_g3_i8	0.637952	0.383762
MP_TRINITY_DN39425_c0_g3_i9	-1.4119	NA
MP_TRINITY_DN39425_c0_g3_i10	-1.4562	0.0257389
MP_TRINITY_DN39425_c0_g3_i11	1.08822	0.16333
MP_TRINITY_DN39425_c0_g3_i12	-5.81357	0.0167995
MP_TRINITY_DN39425_c0_g3_i13	0.840155	NA
MP_TRINITY_DN39454_c2_g1_i1	-0.42064	0.0526716
MP_TRINITY_DN39454_c2_g1_i2	-3.50984	1.12741e-09
MP_TRINITY_DN39475_c0_g1_i1	-1.46778	0.097593
MP_TRINITY_DN39475_c0_g1_i3	-1.08483	0.00597017
MP_TRINITY_DN39475_c0_g1_i4	0.121473	0.921716
MP_TRINITY_DN39443_c0_g1_i2	-0.131715	0.712949
MP_TRINITY_DN39443_c0_g1_i3	-0.605572	0.583091
MP_TRINITY_DN39450_c0_g1_i1	-2.02721	7.20225e-09
MP_TRINITY_DN39450_c0_g1_i3	-1.80973	1.6308e-07
MP_TRINITY_DN39450_c0_g1_i5	-6.35837	3.42661e-37
MP_TRINITY_DN39416_c0_g1_i1	1.49418	0.305064
MP_TRINITY_DN39416_c0_g1_i2	0.920819	0.53568
MP_TRINITY_DN39416_c0_g2_i1	-1.50729	0.45151
MP_TRINITY_DN39416_c0_g3_i1	0.704412	0.193678
MP_TRINITY_DN39416_c0_g3_i2	-0.668699	0.462139
MP_TRINITY_DN39444_c0_g1_i1	0.655367	0.0220752
MP_TRINITY_DN39487_c0_g1_i1	0.575951	0.00994956
MP_TRINITY_DN39487_c1_g1_i1	0.774885	0.115295
MP_TRINITY_DN39487_c1_g1_i2	1.08416	0.0451793
MP_TRINITY_DN39487_c1_g1_i3	-0.160466	0.90204
MP_TRINITY_DN39487_c1_g1_i4	3.87466	1.05385e-06
MP_TRINITY_DN39487_c1_g2_i2	0.892427	6.69116e-05
MP_TRINITY_DN39483_c0_g1_i1	-0.638639	0.035515
MP_TRINITY_DN39483_c0_g1_i2	0.0392636	0.941964
MP_TRINITY_DN39483_c0_g1_i3	-1.42582	NA
MP_TRINITY_DN39477_c0_g2_i1	-0.07839	0.863416
MP_TRINITY_DN39490_c0_g1_i1	0.558417	0.0204076
MP_TRINITY_DN39490_c0_g1_i2	0.0874574	0.958581
MP_TRINITY_DN39490_c0_g1_i4	-1.54591	0.00236353
MP_TRINITY_DN39430_c0_g1_i1	1.59786	8.37871e-08
MP_TRINITY_DN39415_c0_g1_i1	-0.469559	0.339559
MP_TRINITY_DN39415_c0_g1_i3	-2.62923	0.127308
MP_TRINITY_DN39451_c0_g1_i2	2.36864	0.144719
MP_TRINITY_DN39451_c0_g1_i3	0.720601	0.0772435
MP_TRINITY_DN39451_c0_g1_i4	3.6039	0.0302401
MP_TRINITY_DN39413_c0_g1_i2	-4.50191	1.2051e-13
MP_TRINITY_DN39413_c0_g1_i3	-6.69411	0.000230573
MP_TRINITY_DN39413_c0_g1_i4	-2.93229	NA
MP_TRINITY_DN39413_c0_g1_i5	-4.8251	0.066313
MP_TRINITY_DN39413_c0_g1_i6	-1.69683	NA
MP_TRINITY_DN39413_c0_g1_i7	-4.16549	0.181803
MP_TRINITY_DN39413_c0_g1_i8	-3.07564	NA
MP_TRINITY_DN39449_c0_g1_i1	0.0738447	0.883335
MP_TRINITY_DN39449_c0_g1_i2	0.350223	0.627755
MP_TRINITY_DN39486_c0_g1_i1	-0.317233	0.301586
MP_TRINITY_DN39486_c0_g1_i3	-3.26731	0.250286
MP_TRINITY_DN39486_c0_g1_i4	-0.627464	0.271717
MP_TRINITY_DN54724_c0_g1_i1	1.58655	0.48835
MP_TRINITY_DN36579_c0_g1_i1	1.06233	0.120459
MP_TRINITY_DN36579_c0_g1_i2	1.63931	0.00165334
MP_TRINITY_DN36579_c0_g1_i3	-2.47863	0.151487
MP_TRINITY_DN36579_c0_g1_i4	-3.41232	0.0869574
MP_TRINITY_DN36579_c0_g1_i5	-0.146127	0.943907
MP_TRINITY_DN36579_c0_g1_i6	-1.83515	NA
MP_TRINITY_DN36528_c0_g1_i3	0.871498	0.0226717
MP_TRINITY_DN36528_c0_g1_i4	1.814	0.248361
MP_TRINITY_DN36558_c0_g1_i1	-0.030942	0.949876
MP_TRINITY_DN36558_c0_g1_i2	-4.56281	1.78861e-06
MP_TRINITY_DN36558_c0_g2_i2	0.20436	0.54355
MP_TRINITY_DN36558_c0_g2_i3	-9.28964	2.28756e-07
MP_TRINITY_DN36558_c0_g2_i4	-2.70315	0.00425228
MP_TRINITY_DN36558_c0_g2_i5	-5.59552	0.00085723
MP_TRINITY_DN36584_c0_g2_i1	-2.73422	2.67493e-18
MP_TRINITY_DN36584_c0_g2_i2	-0.294959	0.90739
MP_TRINITY_DN36549_c0_g1_i2	1.03739	0.0304155
MP_TRINITY_DN36549_c0_g1_i4	-3.3128	0.0191998
MP_TRINITY_DN36506_c0_g1_i1	-0.0948651	0.963667
MP_TRINITY_DN36501_c0_g1_i1	0.137975	0.717063
MP_TRINITY_DN36501_c0_g1_i2	-0.495751	0.333085
MP_TRINITY_DN36501_c0_g1_i3	3.07165	4.38937e-06
MP_TRINITY_DN36529_c0_g1_i1	0.260372	0.607152
MP_TRINITY_DN36529_c0_g1_i2	-0.772177	0.230184
MP_TRINITY_DN36599_c0_g1_i1	2.12573	8.37338e-09
MP_TRINITY_DN36599_c0_g1_i2	5.15805	7.92881e-10
MP_TRINITY_DN36599_c0_g1_i3	1.25566	0.000780211
MP_TRINITY_DN36599_c0_g1_i4	9.43954	2.67838e-12
MP_TRINITY_DN36571_c0_g2_i1	-4.73119	6.86728e-16
MP_TRINITY_DN36590_c0_g1_i1	1.57769	4.65857e-12
MP_TRINITY_DN36590_c0_g1_i2	-1.65554	0.437308
MP_TRINITY_DN36560_c0_g1_i1	-0.0613778	0.884886
MP_TRINITY_DN36560_c0_g1_i2	-0.576631	0.519416
MP_TRINITY_DN36560_c0_g1_i3	-3.69136	0.00661732
MP_TRINITY_DN36560_c0_g1_i4	0.29904	0.690764
MP_TRINITY_DN36560_c0_g1_i5	3.5368	7.87355e-06
MP_TRINITY_DN36576_c0_g1_i1	0.158944	0.626527
MP_TRINITY_DN36516_c0_g1_i3	0.938015	1.73681e-05
MP_TRINITY_DN36516_c0_g1_i4	0.37693	0.267151
MP_TRINITY_DN36522_c0_g1_i1	-1.48218	6.17248e-05
MP_TRINITY_DN36589_c0_g1_i4	-0.750327	0.324812
MP_TRINITY_DN36508_c0_g5_i1	-1.47013	1.63826e-10
MP_TRINITY_DN36508_c0_g8_i1	1.22657	0.539366
MP_TRINITY_DN36575_c0_g1_i1	-0.141889	0.704698
MP_TRINITY_DN36509_c0_g1_i1	1.85419	0.029217
MP_TRINITY_DN36550_c0_g1_i2	0.372975	0.465989
MP_TRINITY_DN36552_c0_g1_i1	-10.1852	1.25739e-10
MP_TRINITY_DN36542_c0_g2_i2	-10.4652	4.93516e-14
MP_TRINITY_DN36542_c1_g1_i1	1.22579	2.37223e-07
MP_TRINITY_DN36574_c2_g1_i1	0.46503	0.272507
MP_TRINITY_DN36574_c2_g1_i2	-1.05778	0.50566
MP_TRINITY_DN36574_c3_g1_i1	-0.352165	0.200675
MP_TRINITY_DN36593_c0_g1_i1	0.651011	0.421625
MP_TRINITY_DN36586_c2_g2_i1	1.57793	0.000359495
MP_TRINITY_DN36586_c4_g1_i1	0.421533	0.277157
MP_TRINITY_DN36586_c4_g1_i2	0.70973	0.349456
MP_TRINITY_DN36586_c4_g1_i3	1.75398	3.09136e-05
MP_TRINITY_DN36586_c4_g1_i4	-1.54715	NA
MP_TRINITY_DN36504_c0_g1_i2	1.2381	0.000223302
MP_TRINITY_DN36534_c0_g4_i1	-2.32368	8.70664e-14
MP_TRINITY_DN36534_c0_g4_i2	-6.18082	0.000906855
MP_TRINITY_DN36534_c0_g3_i2	0.196827	0.628893
MP_TRINITY_DN36534_c0_g4_i3	0.704715	0.783203
MP_TRINITY_DN36518_c0_g1_i1	-2.5609	0.00719618
MP_TRINITY_DN36525_c0_g2_i1	-2.75313	2.15831e-06
MP_TRINITY_DN36525_c0_g2_i2	-4.79234	0.000600359
MP_TRINITY_DN36554_c0_g1_i1	-1.66923	0.000160196
MP_TRINITY_DN36554_c0_g1_i2	-0.262641	0.937151
MP_TRINITY_DN36554_c0_g1_i3	-1.32631	0.0198645
MP_TRINITY_DN36554_c0_g1_i4	-0.774706	0.663912
MP_TRINITY_DN36554_c0_g1_i5	-1.15009	0.185688
MP_TRINITY_DN36554_c0_g1_i6	-4.57726	0.0382619
MP_TRINITY_DN36530_c0_g1_i1	-0.240395	0.51007
MP_TRINITY_DN36598_c0_g2_i1	-0.70454	0.767568
MP_TRINITY_DN36598_c0_g2_i2	0.493132	0.303831
MP_TRINITY_DN36598_c0_g2_i3	1.17804	0.0817723
MP_TRINITY_DN36515_c0_g1_i1	-0.615222	0.432494
MP_TRINITY_DN36515_c0_g1_i2	-2.01502	0.149151
MP_TRINITY_DN36515_c0_g1_i3	-2.6663	0.0342414
MP_TRINITY_DN36515_c0_g1_i4	-1.58581	0.239071
MP_TRINITY_DN36515_c0_g1_i5	-7.01072	0.000236926
MP_TRINITY_DN36540_c0_g1_i1	-4.78576	3.4482e-09
MP_TRINITY_DN36540_c0_g1_i2	-3.47864	NA
MP_TRINITY_DN36540_c0_g1_i3	-7.2876	0.000387101
MP_TRINITY_DN36588_c0_g1_i1	0.487096	0.145625
MP_TRINITY_DN36513_c0_g8_i2	-0.0809544	0.870092
MP_TRINITY_DN36513_c0_g9_i1	-0.433484	0.406856
MP_TRINITY_DN36513_c0_g8_i4	2.22032	0.0230487
MP_TRINITY_DN36513_c0_g9_i2	-3.11356	0.13545
MP_TRINITY_DN36596_c0_g1_i1	-1.49871	0.000264145
MP_TRINITY_DN36559_c0_g1_i2	-1.13202	0.00838688
MP_TRINITY_DN36545_c0_g1_i2	-0.317442	0.284198
MP_TRINITY_DN36545_c0_g1_i3	-1.19541	0.00734207
MP_TRINITY_DN36545_c0_g1_i4	-3.12415	0.00134685
MP_TRINITY_DN36573_c0_g1_i1	0.110321	0.779561
MP_TRINITY_DN36573_c0_g1_i3	-1.03133	0.595707
MP_TRINITY_DN36564_c0_g1_i2	0.588018	0.1028
MP_TRINITY_DN36523_c0_g2_i1	0.228374	0.458188
MP_TRINITY_DN36568_c0_g1_i3	0.480035	0.0288747
MP_TRINITY_DN36568_c0_g1_i4	-0.163696	0.852849
MP_TRINITY_DN36533_c0_g1_i1	-0.480461	0.333468
MP_TRINITY_DN36533_c0_g2_i1	-4.45525	0.284384
MP_TRINITY_DN36533_c0_g3_i1	-1.3619	0.00621502
MP_TRINITY_DN36533_c0_g4_i1	0.0309925	0.962585
MP_TRINITY_DN36533_c0_g5_i2	-0.830638	0.0104501
MP_TRINITY_DN36533_c0_g5_i6	-1.19035	3.03911e-07
MP_TRINITY_DN36533_c0_g6_i1	-0.993238	0.00267192
MP_TRINITY_DN36533_c0_g7_i1	-0.965607	0.00200938
MP_TRINITY_DN36507_c0_g1_i1	0.391881	0.227313
MP_TRINITY_DN36507_c0_g1_i3	0.0992511	0.89315
MP_TRINITY_DN36507_c0_g1_i4	4.3358	0.0478882
MP_TRINITY_DN36520_c0_g1_i2	2.47168	1.23029e-07
MP_TRINITY_DN36520_c0_g1_i3	1.32198	0.00103733
MP_TRINITY_DN36520_c0_g1_i4	1.99996	0.000576503
MP_TRINITY_DN36577_c0_g1_i1	0.487271	0.660974
MP_TRINITY_DN36577_c0_g1_i2	-1.54671	0.00137365
MP_TRINITY_DN36577_c0_g1_i3	-1.36227	0.0152049
MP_TRINITY_DN36517_c0_g1_i1	0.0895548	0.908967
MP_TRINITY_DN36517_c0_g1_i2	-0.752429	0.352926
MP_TRINITY_DN36517_c0_g1_i3	2.02528	NA
MP_TRINITY_DN36546_c0_g1_i1	-2.42304	2.59007e-11
MP_TRINITY_DN36546_c0_g1_i2	-2.67855	0.00162595
MP_TRINITY_DN36539_c0_g1_i1	0.0110214	0.982258
MP_TRINITY_DN36597_c0_g1_i1	-0.529068	0.134763
MP_TRINITY_DN47115_c0_g1_i1	-4.16211	0.365684
MP_TRINITY_DN47107_c0_g1_i1	-1.78232	NA
MP_TRINITY_DN47189_c0_g1_i1	-0.788904	0.81959
MP_TRINITY_DN47118_c0_g1_i1	2.77681	0.0252518
MP_TRINITY_DN47167_c0_g1_i1	-1.62871	0.753073
MP_TRINITY_DN7147_c0_g1_i1	-0.0372835	0.990842
MP_TRINITY_DN7147_c0_g2_i1	0.449282	0.861629
MP_TRINITY_DN7145_c0_g1_i1	1.19301	0.00421559
MP_TRINITY_DN7138_c0_g1_i1	-3.77247	0.369258
MP_TRINITY_DN7138_c0_g2_i1	-4.0004	NA
MP_TRINITY_DN7151_c0_g2_i1	1.89276	0.222588
MP_TRINITY_DN35260_c0_g1_i2	-1.14614	0.0279819
MP_TRINITY_DN35249_c0_g1_i1	-5.9722	1.62151e-09
MP_TRINITY_DN35276_c0_g1_i1	-1.60865	0.000567105
MP_TRINITY_DN35276_c0_g1_i3	-1.10959	0.0706779
MP_TRINITY_DN35276_c0_g1_i4	-0.921505	0.504113
MP_TRINITY_DN35295_c0_g1_i1	2.58418	1.86756e-15
MP_TRINITY_DN35295_c0_g1_i2	3.65534	0.000513801
MP_TRINITY_DN35256_c0_g1_i1	-0.713346	0.0854227
MP_TRINITY_DN35256_c0_g1_i2	-1.32447	0.247724
MP_TRINITY_DN35216_c0_g1_i2	-4.71404	6.37521e-07
MP_TRINITY_DN35210_c0_g2_i1	1.05553	2.44773e-07
MP_TRINITY_DN35209_c0_g2_i1	0.265491	0.397596
MP_TRINITY_DN35209_c0_g2_i2	-0.377563	0.676965
MP_TRINITY_DN35273_c0_g1_i1	2.82773	2.44625e-16
MP_TRINITY_DN35264_c0_g1_i1	-2.78912	0.49888
MP_TRINITY_DN35200_c0_g1_i1	-0.688094	0.302912
MP_TRINITY_DN35272_c0_g2_i1	-0.849107	0.566713
MP_TRINITY_DN35272_c0_g2_i2	-0.591999	0.409743
MP_TRINITY_DN35272_c0_g2_i3	-2.80636	3.18351e-07
MP_TRINITY_DN35272_c0_g2_i4	-1.97598	0.0585186
MP_TRINITY_DN35272_c0_g2_i5	-4.00081	0.45727
MP_TRINITY_DN35252_c0_g1_i1	-0.0174099	0.975641
MP_TRINITY_DN35275_c0_g1_i4	-5.79251	0.0998001
MP_TRINITY_DN35254_c0_g1_i1	0.924573	0.00104772
MP_TRINITY_DN35254_c0_g1_i2	-0.860464	0.586621
MP_TRINITY_DN35246_c0_g1_i1	-0.0270365	0.933067
MP_TRINITY_DN35246_c0_g1_i2	0.589917	0.378784
MP_TRINITY_DN35267_c0_g1_i2	-0.240103	0.780796
MP_TRINITY_DN35214_c0_g1_i1	-0.185191	0.838212
MP_TRINITY_DN35214_c0_g1_i2	-4.4923	0.0378643
MP_TRINITY_DN35296_c0_g1_i1	0.571955	0.156411
[truncated: 55,255 more rows]

## Sheet: Table S2
Table S2. The list of differentially expressed transcription factor genes between MP and MS.
The differentially expressed transcription factor genes were identified based on fold changes more than two times and p-values less than 0.01 as a cutoff.
Blue and red colors indicate down-regulated and up-regulated transcription factor genes, respectively.
#ID	log2FoldChange(MP/MS)	padj	GENENAME	DESCRIPTION	ENZYME	GO	KEYWORD	PATHWAY	GOSLIM
MP_TRINITY_DN33846_c0_g1_i1	-8.76423	8.76995e-10	wox13	HD transcription factor		GO:0017176;GO:0007275;GO:0001944;GO:0005634;GO:0010072;GO:0003677;GO:0044212	Homeobox;Developmental protein;DNA-binding;Nucleus		GO:0005634;GO:0003677;GO:0000003;GO:0009790;GO:0048856
MP_TRINITY_DN39924_c0_g1_i4	-8.23495	1.1116e-08	myb9	MYB transcription factor		GO:0009753;GO:0009723;GO:0009737;GO:0003677;GO:0009738;GO:0000902;GO:0009414;GO:0080091;GO:0006970;GO:0010200;GO:0009739;GO:0042335;GO:0080090;GO:0009867;GO:0016049;GO:0010091;GO:0009611;GO:0046686;GO:0003700;GO:0009733;GO:0009651;GO:0009909;GO:0042538;GO:0009751	DNA-binding;Homeobox;Methyltransferase		GO:0048856;GO:0001071;GO:0000003;GO:0003677
MP_TRINITY_DN39924_c0_g1_i5	-8.13658	5.20782e-05	DcMYB2	Transcription factor DcMYB2		GO:0080090;GO:0009867;GO:0009739;GO:0010200;GO:0042335;GO:0003677;GO:0000902;GO:0009738;GO:0009414;GO:0006970;GO:0080091;GO:0009753;GO:0009737;GO:0009723;GO:0042538;GO:0009751;GO:0009733;GO:0009651;GO:0046686;GO:0003700;GO:0009611;GO:0010091;GO:0016049	Methyltransferase;Homeobox;DNA-binding		GO:0001071;GO:0003677
MP_TRINITY_DN42680_c1_g2_i3	-8.07452	6.55375e-08	LOC100216574	BHLH transcription factor-like protein		GO:0003700;GO:0005634;GO:0006355;GO:0010078;GO:0010479;GO:0045893;GO:0048364	Transmembrane;Transmembrane helix		GO:0001071;GO:0005634;GO:0048856
MP_TRINITY_DN27217_c0_g1_i1	-7.4766	1.26874e-05	LHW	BHLH transcription factor-like protein		GO:0003700;GO:0004674;GO:0005634;GO:0005829;GO:0006355;GO:0006468;GO:0010078;GO:0010479;GO:0035556;GO:0045893;GO:0048364	Activator;DNA-binding;Developmental protein;Nucleus		GO:0001071;GO:0005634;GO:0005829;GO:0006464;GO:0007165;GO:0034641;GO:0048856
MP_TRINITY_DN35750_c0_g1_i18	-7.46459	0.00516815	hsfA	Heat stress transcription factor A-2b		GO:0001666;GO:0003700;GO:0005634;GO:0009408;GO:0009644;GO:0010200;GO:0010286;GO:0010309;GO:0019509;GO:0034605;GO:0034620;GO:0042542;GO:0042802;GO:0043565;GO:0044212;GO:0045893;GO:0071456	Activator;Coiled coil;DNA-binding;Isopeptide bond;Methionine biosynthesis;Nucleus;Phosphoprotein;Stress response;Ubl conjugation	Amino-acid biosynthesis	GO:0001071;GO:0003677;GO:0005634
MP_TRINITY_DN39924_c0_g1_i6	-7.35958	2.21417e-07	DcMYB2	Transcription factor DcMYB2		GO:0010091;GO:0016049;GO:0046686;GO:0009651;GO:0009909;GO:0009733;GO:0009751;GO:0009753;GO:0009737;GO:0009723;GO:0000902;GO:0003677;GO:0080091;GO:0009739;GO:0010200;GO:0042335;GO:0080090	Homeobox;DNA-binding;Methyltransferase		GO:0003677;GO:0048856
MP_TRINITY_DN35849_c0_g1_i8	-6.93747	4.62366e-05	hsfA1	Heat shock transcription factor A3		GO:0001666;GO:0003700;GO:0005634;GO:0009408;GO:0010200;GO:0010286;GO:0010309;GO:0019509;GO:0034620;GO:0042802;GO:0043565;GO:0044212;GO:0045893	Activator;Coiled coil;DNA-binding;Dioxygenase;Methionine biosynthesis;Nucleus;Phosphoprotein;Stress response	Amino-acid biosynthesis	GO:0001071;GO:0003677;GO:0005634
MP_TRINITY_DN35750_c0_g1_i2	-6.91305	1.30438e-05	HS1	Heat stress transcription factor A-2		GO:0001666;GO:0003700;GO:0005634;GO:0006351;GO:0009408;GO:0009644;GO:0010200;GO:0010286;GO:0010309;GO:0019509;GO:0034605;GO:0034620;GO:0042542;GO:0042802;GO:0043565;GO:0044212;GO:0045893;GO:0071456	Activator;Coiled coil;DNA-binding;Isopeptide bond;Nucleus;Phosphoprotein;Stress response;Transcription;Transcription regulation;Ubl conjugation		GO:0001071;GO:0003677;GO:0005634
MP_TRINITY_DN35750_c0_g1_i15	-6.57584	0.000365583	hsfA	Heat stress transcription factor A-2b		GO:0001666;GO:0003700;GO:0005634;GO:0009408;GO:0009644;GO:0010200;GO:0010286;GO:0010309;GO:0019509;GO:0034605;GO:0034620;GO:0042542;GO:0042802;GO:0043565;GO:0044212;GO:0045893;GO:0071456	Activator;Coiled coil;DNA-binding;Isopeptide bond;Methionine biosynthesis;Nucleus;Phosphoprotein;Stress response;Ubl conjugation	Amino-acid biosynthesis	GO:0001071;GO:0003677;GO:0005634
MP_TRINITY_DN41917_c0_g1_i3	-6.48171	4.26496e-05	bZIP	Transcription factor HBP-1b(C1)	1.1.1.49	GO:0006006;GO:0005634;GO:0009863;GO:0042802;GO:0009814;GO:0009626;GO:0006351;GO:0045893;GO:0006098;GO:0009909;GO:0003700;GO:0043565;GO:0004345;GO:0005516;GO:0009862	Activator;Transcription regulation;Plant defense;Carbohydrate metabolism;Nucleus;Hypersensitive response;NADP;Glucose metabolism;Coiled coil;DNA-binding	Carbohydrate degradation	GO:0034641;GO:0009058;GO:0000003;GO:0001071;GO:0003677;GO:0048856
MP_TRINITY_DN30988_c0_g1_i2	-6.457	0.000484828	RBE	Palmate-like pentafoliata 1 transcription factor		GO:0003676;GO:0003700;GO:0005634;GO:0008361;GO:0009409;GO:0009755;GO:0010093;GO:0010160;GO:0016459;GO:0030154;GO:0042127;GO:0043565;GO:0044212;GO:0046872;GO:0048441;GO:0048446	Coiled coil;Developmental protein;Differentiation;Flowering;Metal-binding;Nucleus;Repressor;Zinc;Zinc-finger		GO:0000003;GO:0001071;GO:0003677;GO:0005634;GO:0008283;GO:0043167;GO:0048646
MP_TRINITY_DN41917_c0_g1_i4	-6.16769	0.00697796	bZIP	Transcription factor HBP-1b(C1)	1.1.1.49	GO:0005634;GO:0006006;GO:0009626;GO:0044212;GO:0009909;GO:0042742;GO:0009409;GO:0006351;GO:0006098;GO:0005516;GO:0009862;GO:0003700;GO:0043565;GO:0004345	Transcription;Transcription regulation;Activator;Carbohydrate metabolism;Plant defense;Nucleus;Hypersensitive response;Coiled coil;DNA-binding;Glucose metabolism	Carbohydrate degradation	GO:0009058;GO:0034641;GO:0003677;GO:0001071;GO:0000003;GO:0048856
MP_TRINITY_DN44348_c0_g2_i6	-6.08479	0.00110069	hox7	Homeobox transcription factor Hox7		GO:0003677;GO:0005634;GO:0006351;GO:0006355;GO:0010228	Coiled coil;DNA-binding;Homeobox;Nucleus		GO:0003677;GO:0005634;GO:0009058;GO:0034641
MP_TRINITY_DN45279_c1_g2_i5	-5.6995	0.00465188	HDZ31	Class III HD-Zip transcription factor HDZ31		GO:0003677;GO:0005634;GO:0008289	Coiled coil;DNA-binding;Homeobox;Nucleus		GO:0003677;GO:0005634;GO:0008289
MP_TRINITY_DN42680_c1_g2_i5	-5.62191	7.03176e-05	Os01g0865600	BHLH transcription factor-like protein		GO:0003700;GO:0005634;GO:0006355;GO:0006468;GO:0010078;GO:0010479;GO:0045893;GO:0048364	DNA-binding		GO:0001071;GO:0005634;GO:0034641;GO:0048856
MP_TRINITY_DN36919_c0_g1_i2	-4.96531	0.00370457	NAC20	NAC domain class transcription factor		GO:0009570;GO:0009718;GO:0010150;GO:0006351;GO:0042538;GO:0006355;GO:0003677;GO:0005634;GO:0010120;GO:1900056	DNA-binding;Nucleus;Transcription;Transcription regulation		GO:0003677;GO:0005634;GO:0009058;GO:0034641
MP_TRINITY_DN44943_c1_g2_i2	-4.95636	3.67324e-14	SCL1	GRAS family transcription factor		GO:0003700;GO:0005634;GO:0006351;GO:0006355;GO:0009410;GO:0043565;GO:0045893	Transcription;Transcription regulation		GO:0001071;GO:0003677;GO:0005634;GO:0009058;GO:0034641
MP_TRINITY_DN36525_c0_g2_i2	-4.79234	0.000600359	ACE1	BHLH transcription factor		GO:0000786;GO:0001046;GO:0001228;GO:0003677;GO:0003700;GO:0005634;GO:0006351;GO:0006355;GO:0006366;GO:0009567;GO:0009637;GO:0009739;GO:0009908;GO:0009911;GO:0010119;GO:0031347;GO:0040008;GO:0042335;GO:0044212;GO:0048573;GO:0048765;GO:0048767;GO:0080147	Activator;Chromosome;Coiled coil;DNA-binding;Developmental protein;Flowering;Growth regulation;Nucleus;Phosphoprotein;Transcription;Transcription regulation		GO:0000003;GO:0001071;GO:0003677;GO:0005634;GO:0009058;GO:0021700;GO:0030154;GO:0034641;GO:0040007;GO:0048856
MP_TRINITY_DN41917_c0_g1_i2	-4.73061	1.93573e-05	bZIP	Transcription factor HBP-1b(C1)	1.1.1.49	GO:0005516;GO:0009862;GO:0003700;GO:0004345;GO:0043565;GO:0009909;GO:0006351;GO:0006098;GO:0045893;GO:0009814;GO:0042802;GO:0009626;GO:0009863;GO:0005634;GO:0006006	Plant defense;Carbohydrate metabolism;Activator;Transcription regulation;Glucose metabolism;Coiled coil;DNA-binding;Nucleus;Hypersensitive response;NADP	Carbohydrate degradation	GO:0048856;GO:0034641;GO:0009058;GO:0000003;GO:0001071;GO:0003677
MP_TRINITY_DN35750_c0_g1_i19	-4.69606	0.00484423	HS1	Heat stress transcription factor A-6b		GO:0001666;GO:0003700;GO:0005634;GO:0009408;GO:0009644;GO:0010200;GO:0010286;GO:0010309;GO:0019509;GO:0034605;GO:0034620;GO:0042542;GO:0042802;GO:0043565;GO:0044212;GO:0045893;GO:0071456	Activator;Coiled coil;DNA-binding;Isopeptide bond;Methionine biosynthesis;Nucleus;Phosphoprotein;Stress response;Ubl conjugation	Amino-acid biosynthesis	GO:0001071;GO:0003677;GO:0005634
MP_TRINITY_DN39924_c0_g1_i1	-4.69515	5.93365e-11	DcMYB2	Transcription factor DcMYB2		GO:0009737;GO:0009723;GO:0009753;GO:0009414;GO:0006970;GO:0080091;GO:0003677;GO:0000902;GO:0009738;GO:0042335;GO:0009739;GO:0010200;GO:0009867;GO:0080090;GO:0010091;GO:0016049;GO:0003700;GO:0046686;GO:0009611;GO:0009733;GO:0009909;GO:0009651;GO:0042538;GO:0009751	DNA-binding;Homeobox;Methyltransferase		GO:0048856;GO:0003677;GO:0001071
MP_TRINITY_DN38460_c0_g1_i2	-4.57459	0.00979771	GRAS6	GRAS transcription factor		GO:0006351;GO:0006355	Transcription;Transcription regulation		GO:0009058;GO:0034641
MP_TRINITY_DN35750_c0_g1_i1	-4.44406	1.67819e-43	hsfA	Heat stress transcription factor A-2b		GO:0001666;GO:0003700;GO:0005634;GO:0009408;GO:0009644;GO:0010200;GO:0010286;GO:0010309;GO:0019509;GO:0034605;GO:0034620;GO:0042542;GO:0042802;GO:0043565;GO:0044212;GO:0045893;GO:0071456	Activator;Coiled coil;DNA-binding;Isopeptide bond;Methionine biosynthesis;Nucleus;Phosphoprotein;Stress response;Ubl conjugation	Amino-acid biosynthesis	GO:0001071;GO:0003677;GO:0005634
MP_TRINITY_DN39924_c0_g1_i3	-4.37057	9.55736e-07	myb27	MYB transcription factor		GO:0009751;GO:0009733;GO:0009651;GO:0009909;GO:0046686;GO:0003700;GO:0010091;GO:0016049;GO:0080090;GO:0009739;GO:0010200;GO:0042335;GO:0003677;GO:0000902;GO:0080091;GO:0009753;GO:0009737;GO:0009723	DNA-binding;Homeobox;Methyltransferase		GO:0003677;GO:0000003;GO:0048856
MP_TRINITY_DN43131_c0_g1_i3	-4.20694	6.73004e-05	cyc2c	Transcription factor PCF8		GO:0045962;GO:0005634;GO:0030154;GO:0009793;GO:0003677;GO:0006355;GO:0031347;GO:0006351;GO:1903508;GO:0007275;GO:0008285;GO:0009733;GO:0009637;GO:0009965;GO:2000306;GO:0003700;GO:0048366	Nucleus;Coiled coil;DNA-binding;Signal;Developmental protein;Activator;Transcription;Transcription regulation;Chloroplast		GO:0008283;GO:0048856;GO:0009790;GO:0001071;GO:0003677;GO:0034641;GO:0030154;GO:0005634
MP_TRINITY_DN40955_c0_g1_i4	-4.07855	0.000163903	GTE1	Global transcription factor group isoform 1	2.3.1.48	GO:0016568;GO:0010030;GO:0006355;GO:0005634;GO:0004402;GO:0009560;GO:0007275;GO:0045893;GO:0006351	Nucleus;Developmental protein;Coiled coil;Activator;Chromatin regulator;Bromodomain		GO:0048856;GO:0000003;GO:0030154;GO:0005634;GO:0009058;GO:0034641
MP_TRINITY_DN41917_c0_g1_i1	-3.94129	6.16893e-13	bZIP	Transcription factor HBP-1b(C1)	1.1.1.49	GO:0043565;GO:0004345;GO:0003700;GO:0009862;GO:0005516;GO:0006098;GO:0045893;GO:0006351;GO:0009909;GO:0009863;GO:0009626;GO:0009814;GO:0042802;GO:0005634;GO:0006006	Carbohydrate metabolism;Plant defense;Transcription regulation;Activator;DNA-binding;Coiled coil;Glucose metabolism;NADP;Nucleus;Hypersensitive response	Carbohydrate degradation	GO:0003677;GO:0000003;GO:0001071;GO:0034641;GO:0009058;GO:0048856
MP_TRINITY_DN44609_c1_g2_i3	-3.93877	0.00522747	SCL1	GRAS family transcription factor		GO:0043565;GO:0003700;GO:0006351;GO:0006355;GO:0005634;GO:0010200	Coiled coil;Transcription regulation;Transcription		GO:0003677;GO:0001071;GO:0005634;GO:0034641;GO:0009058
MP_TRINITY_DN32784_c0_g2_i3	-3.81505	6.65981e-13	dal1	MADS-box transcription factor	1.3.1.74	GO:0048527;GO:0032440;GO:0009911;GO:0010167;GO:0003677;GO:0010022;GO:0010582;GO:0008134;GO:0005634;GO:0030154;GO:0010093;GO:0048578;GO:0009838;GO:0048437;GO:0009908;GO:0003700;GO:0010228;GO:0007584;GO:0009909;GO:0042803;GO:0048438;GO:0010440;GO:0080187;GO:0006351;GO:0010150	Nucleus;Developmental protein;DNA-binding;Coiled coil;Activator;Transcription;Transcription regulation;Flowering;Differentiation		GO:0048856;GO:0034641;GO:0009058;GO:0008134;GO:0030154;GO:0005634;GO:0000003;GO:0001071;GO:0003677
MP_TRINITY_DN44943_c1_g2_i5	-3.7187	2.32779e-05	GRAS4	Transcription factor, putative		GO:0003700;GO:0005634;GO:0006351;GO:0006355;GO:0010200;GO:0043565	Transcription;Transcription regulation		GO:0001071;GO:0003677;GO:0005634;GO:0009058;GO:0034641
MP_TRINITY_DN38542_c0_g1_i2	-3.71437	8.1137e-06	rsg	BZIP transcription factor		GO:0003700;GO:0005634;GO:0005829;GO:0007231;GO:0008272;GO:0009294;GO:0009970;GO:0043565;GO:0045596;GO:0046982;GO:0051019;GO:0051170	Activator;Coiled coil;Crown gall tumor;Nucleus;Plant defense		GO:0001071;GO:0003677;GO:0005634;GO:0005829;GO:0006913;GO:0030154
MP_TRINITY_DN38542_c0_g1_i3	-3.60799	0.00431222	rsg	BZIP transcription factor		GO:0008272;GO:0009970;GO:0045596;GO:0009737;GO:0005829;GO:0009294;GO:0005634;GO:0046982;GO:0051019;GO:0043565;GO:0003700;GO:0051170;GO:0007231	Nucleus;Crown gall tumor;Coiled coil;Activator;Plant defense		GO:0030154;GO:0005634;GO:0005829;GO:0001071;GO:0003677;GO:0006913
MP_TRINITY_DN32788_c0_g2_i1	-3.388	1.02918e-07	hsfA1	Heat stress transcription factor A-6b		GO:0042802;GO:0009644;GO:0001666;GO:0044212;GO:0009408;GO:0032268;GO:0042542;GO:0010200;GO:0010286;GO:0005634;GO:0071456;GO:0010309;GO:0003700;GO:0034605;GO:0043565;GO:0034620;GO:0019509;GO:0045893	Activator;Dioxygenase;Ubl conjugation;Stress response;Phosphoprotein;Coiled coil;DNA-binding;Methionine biosynthesis;Nucleus;Isopeptide bond	Amino-acid biosynthesis	GO:0003677;GO:0001071;GO:0005634
MP_TRINITY_DN41975_c0_g1_i5	-3.35538	0.00701206	bZIP1	BZIP transcription factor		GO:0003700;GO:0006351;GO:0009626;GO:0009814;GO:0009862;GO:0009863;GO:0042802;GO:0043565;GO:0045893	Activator;Coiled coil;DNA-binding;Hypersensitive response;Nucleus;Plant defense;Transcription;Transcription regulation		GO:0001071;GO:0003677;GO:0009058;GO:0034641
MP_TRINITY_DN43131_c0_g1_i2	-3.23425	6.72814e-05	cyc2c	Transcription factor PCF8		GO:0009793;GO:0045962;GO:0005634;GO:0030154;GO:0003677;GO:0006355;GO:0007275;GO:0008285;GO:0009733;GO:0009637;GO:0009965;GO:0031347;GO:0006351;GO:1903508;GO:0048366;GO:2000306;GO:0003700	Activator;Transcription;Transcription regulation;Chloroplast;Nucleus;Developmental protein;Signal;DNA-binding;Coiled coil		GO:0009790;GO:0048856;GO:0008283;GO:0005634;GO:0030154;GO:0034641;GO:0003677;GO:0001071
MP_TRINITY_DN42680_c1_g1_i2	-3.16599	0.00175148	LHW	BHLH transcription factor-like protein		GO:0003700;GO:0004674;GO:0005634;GO:0005829;GO:0006355;GO:0006468;GO:0007140;GO:0010078;GO:0010479;GO:0015299;GO:0035556;GO:0045893;GO:0048316;GO:0048364;GO:0051321;GO:0071365;GO:0090058	Activator;Antiport;DNA-binding;Developmental protein;Nucleus;Transcription;Transcription regulation		GO:0001071;GO:0005634;GO:0005829;GO:0006464;GO:0007165;GO:0016301;GO:0048856
MP_TRINITY_DN39283_c0_g1_i6	-3.08466	7.97332e-06	TFB2	General transcription factor IIH subunit 4		GO:0005675;GO:0000439;GO:0006289;GO:0003690;GO:0070816;GO:0004003;GO:0003700	DNA repair;DNA damage;Transcription;Transcription regulation;Nucleus		GO:0016887;GO:0006464;GO:0034641;GO:0009058;GO:0005634;GO:0001071;GO:0004386;GO:0003677;GO:0006259;GO:0005654;GO:0006950;GO:0043234
MP_TRINITY_DN33703_c0_g1_i1	-3.01705	9.04091e-07	MYB8	R2R3-MYB transcription factor MYB8		GO:0005634;GO:0048262;GO:0009739;GO:0044212;GO:0006355;GO:0003677;GO:0009753;GO:0016556;GO:0009751;GO:0006351;GO:0009733;GO:0009651;GO:0046686;GO:0009908	Transcription;Transcription regulation;Nucleus;Homeobox		GO:0003677;GO:0009058;GO:0034641;GO:0005634
MP_TRINITY_DN35750_c0_g1_i9	-2.96997	0.00526194	hsfA	Heat stress transcription factor A-2b		GO:0034620;GO:0045893;GO:0019509;GO:0043565;GO:0034605;GO:0003700;GO:0010286;GO:0010200;GO:0071456;GO:0005634;GO:0010309;GO:0001666;GO:0042802;GO:0009644;GO:0009408;GO:0044212;GO:0042542	Nucleus;Isopeptide bond;Phosphoprotein;Methionine biosynthesis;Coiled coil;DNA-binding;Ubl conjugation;Activator;Stress response	Amino-acid biosynthesis	GO:0003677;GO:0001071;GO:0005634
MP_TRINITY_DN41380_c1_g1_i1	-2.87459	2.26232e-11	hsf	Heat stress transcription factor B-4		GO:0000302;GO:0003700;GO:0005634;GO:0008356;GO:0009408;GO:0010200;GO:0042802;GO:0042803;GO:0043565;GO:0045892;GO:0046686	Activator;Coiled coil;DNA-binding;Nucleus;Phosphoprotein;Stress response		GO:0001071;GO:0003677;GO:0005634;GO:0051301
MP_TRINITY_DN45039_c1_g1_i2	-2.82759	3.72884e-05	SCL9	Transcription factor GRAS		GO:0003700;GO:0005634;GO:0006351;GO:0006355;GO:0009410;GO:0043565;GO:0045893	Nucleus;Transcription;Transcription regulation		GO:0001071;GO:0003677;GO:0005634;GO:0009058;GO:0034641
MP_TRINITY_DN43242_c0_g2_i2	-2.77763	4.91199e-11	myb5	Myb transcription factor		GO:0009740;GO:0016036;GO:0006351;GO:0048579;GO:0009788;GO:0005634;GO:0032107;GO:0080022;GO:0009737;GO:1903507;GO:0010452;GO:0003677;GO:0006355;GO:0009266;GO:1901699	Flowering;Transcription regulation;Transcription;Coiled coil;Homeobox;Nucleus		GO:0003677;GO:0000003;GO:0005634;GO:0006464;GO:0034641;GO:0009058;GO:0051276;GO:0048856
MP_TRINITY_DN43423_c0_g1_i5	-2.77712	0.000231155	AGP2	C2C2-GATA transcription factor		GO:0000977;GO:0001085;GO:0001228;GO:0003682;GO:0003700;GO:0005634;GO:0005667;GO:0007623;GO:0008270;GO:0030154;GO:0043565;GO:0044212;GO:0045893	Activator;Nucleus;Zinc-finger		GO:0001071;GO:0003677;GO:0005622;GO:0005634;GO:0008134;GO:0030154;GO:0043167;GO:0043234
MP_TRINITY_DN36525_c0_g2_i1	-2.75313	2.15831e-06	ACE1	BHLH transcription factor		GO:0000786;GO:0001046;GO:0001228;GO:0003677;GO:0003700;GO:0005634;GO:0006351;GO:0006355;GO:0006366;GO:0009567;GO:0009637;GO:0009739;GO:0009908;GO:0009911;GO:0010119;GO:0031347;GO:0040008;GO:0042335;GO:0044212;GO:0048573;GO:0048765;GO:0048767;GO:0080147	Activator;Chromosome;Coiled coil;DNA-binding;Developmental protein;Flowering;Growth regulation;Nucleus;Phosphoprotein;Transcription;Transcription regulation		GO:0000003;GO:0001071;GO:0003677;GO:0005634;GO:0009058;GO:0021700;GO:0030154;GO:0034641;GO:0040007;GO:0048856
MP_TRINITY_DN36546_c0_g1_i2	-2.67855	0.00162595	nfyc	Nuclear transcription factor Y subunit C-2		GO:0032993;GO:0016602;GO:0005654;GO:0043864;GO:0005737;GO:0045893;GO:0060041;GO:0003700;GO:0051247;GO:0000436;GO:0000978;GO:0048586;GO:0005667;GO:2000905;GO:0009684;GO:0010468;GO:0005634;GO:0004040;GO:0043457;GO:0001077;GO:0003713;GO:0009738	Activator;Nucleus;Abscisic acid signaling pathway		GO:0043234;GO:0048856;GO:0006091;GO:0005654;GO:0005634;GO:0001071
MP_TRINITY_DN28079_c0_g1_i1	-2.58472	0.000105025	myb	Transcription factor GAMYB		GO:0001708;GO:0003677;GO:0003700;GO:0003824;GO:0005634;GO:0006355;GO:0008152;GO:0009555;GO:0009723;GO:0009740;GO:0009751;GO:0009753;GO:0009789;GO:0009860;GO:0009908;GO:0009909;GO:0018024;GO:0030154;GO:0043068;GO:0045893;GO:0045926;GO:0048235;GO:0090406	Activator;Chromosome;DNA-binding;Developmental protein;Differentiation;Flowering;Homeobox;Nucleus;Transcription;Transcription regulation		GO:0000003;GO:0003677;GO:0005623;GO:0005634;GO:0008219;GO:0030154;GO:0040007;GO:0048856
MP_TRINITY_DN43423_c0_g1_i1	-2.50494	1.46894e-08	GATA11	C2C2-GATA transcription factor		GO:0000977;GO:0044212;GO:0008270;GO:0030154;GO:0003682;GO:0005634;GO:0005667;GO:0007623;GO:0003700;GO:0043565;GO:0001228;GO:0045893;GO:0001085	Zinc-finger;Nucleus;Activator		GO:0043234;GO:0005622;GO:0005634;GO:0030154;GO:0008134;GO:0003677;GO:0001071;GO:0043167
MP_TRINITY_DN36012_c0_g1_i1	-2.46144	0.000508243	AIL1	AP2-like ethylene-responsive transcription factor		GO:0003700;GO:0010449;GO:0009908;GO:0000723;GO:0048364;GO:0060771;GO:0010073;GO:0006351;GO:0019827;GO:0040019;GO:0009734;GO:0009791;GO:0009873;GO:0009845;GO:0007275;GO:0003677;GO:0010492;GO:0005634;GO:0060774;GO:0060772;GO:0007389	Activator;Ethylene signaling pathway;Transcription;Transcription regulation;Flowering;Differentiation;Auxin signaling pathway;Nucleus;DNA-binding;Developmental protein		GO:0048856;GO:0009790;GO:0003677;GO:0001071;GO:0005634;GO:0009058;GO:0034641
MP_TRINITY_DN36230_c0_g1_i2	-2.45767	5.72375e-11	PCL1	Transcription factor PCL1		GO:0010082;GO:0003677;GO:0006355;GO:0009414;GO:0010380;GO:0000156;GO:0080036;GO:0005634;GO:0071368;GO:0080022;GO:0031537;GO:0007623;GO:0003700;GO:0042753;GO:0048364;GO:0000160;GO:0009735;GO:0009736;GO:0006351;GO:0048367;GO:0009909;GO:0048511;GO:0080113;GO:0009409	Nucleus;Cytokinin signaling pathway;Homeobox;DNA-binding;Activator;Biological rhythms;Transcription;Transcription regulation		GO:0001071;GO:0000003;GO:0003677;GO:0009058;GO:0034641;GO:0007165;GO:0005634
MP_TRINITY_DN44516_c1_g3_i2	-2.43688	0.000254623	wrky11	WRKY transcription factor		GO:0043565;GO:0003700;GO:0005516;GO:0044212;GO:0005634;GO:0010200	Nucleus;DNA-binding;Coiled coil;Transcription;Transcription regulation		GO:0003677;GO:0001071
MP_TRINITY_DN36546_c0_g1_i1	-2.42304	2.59007e-11	nfyc	Nuclear transcription factor Y subunit C-2		GO:0010468;GO:0009684;GO:0005634;GO:0005667;GO:2000905;GO:0003713;GO:0009738;GO:0043457;GO:0004040;GO:0001077;GO:0043864;GO:0005737;GO:0045893;GO:0032993;GO:0005654;GO:0016602;GO:0000978;GO:0051247;GO:0003700;GO:0000436;GO:0048586;GO:0060041	Abscisic acid signaling pathway;Nucleus;Activator		GO:0005634;GO:0001071;GO:0043234;GO:0048856;GO:0006091;GO:0005654
MP_TRINITY_DN32669_c0_g1_i1	-2.31372	7.46935e-05	myb6	Myb family transcription factor APL		GO:0009567;GO:0010088;GO:0005634;GO:0003677;GO:0006355;GO:0010089;GO:0006351	Flowering;Transcription regulation;Transcription;Homeobox;Nucleus		GO:0034641;GO:0009058;GO:0005634;GO:0003677
MP_TRINITY_DN32353_c0_g1_i1	-2.30679	1.01413e-06	ERF011	Ethylene-responsive transcription factor ERF011		GO:0009409;GO:0009873;GO:0042742;GO:1900030;GO:0045893;GO:0010941;GO:0009751;GO:0002161;GO:0006351;GO:0034605;GO:0003700;GO:0010200;GO:0005634;GO:0071497;GO:0009753;GO:0009414;GO:0009617;GO:0044212;GO:0003677	Activator;Ethylene signaling pathway;Transcription;Transcription regulation;DNA-binding;Nucleus		GO:0006950;GO:0007165;GO:0005634;GO:0009058;GO:0034641;GO:0008219;GO:0003677;GO:0001071
MP_TRINITY_DN30800_c0_g1_i2	-2.18821	2.22798e-05	ACE1	BHLH transcription factor		GO:0006366;GO:0006351;GO:0080147;GO:0048440;GO:0001228;GO:0048446;GO:0031347;GO:0009959;GO:0009637;GO:0010154;GO:0010187;GO:0009733;GO:1902448;GO:0009740;GO:0009409;GO:0003700;GO:0009908;GO:0010313;GO:0009742;GO:0001046;GO:0010161;GO:0010099;GO:0016049;GO:0015995;GO:0010029;GO:0040008;GO:0010017;GO:0009567;GO:0005634;GO:0048765;GO:0009639;GO:0031539;GO:0009739;GO:0006783;GO:0048767;GO:0009704;GO:…	Coiled coil;DNA-binding;Developmental protein;Nucleus;Phytochrome signaling pathway;Growth regulation;Chromosome;Brassinosteroid signaling pathway;Gibberellin signaling pathway;Flowering;Ubl conjugation;Activator;Transcription regulation;Transcription		GO:0009058;GO:0034641;GO:0030154;GO:0005634;GO:0021700;GO:0040007;GO:0001071;GO:0000003;GO:0003677;GO:0048856
MP_TRINITY_DN32784_c0_g7_i1	-2.15237	0.000865326	m5	Putative MADS-domain transcription factor		GO:0005634;GO:0003677;GO:0003700;GO:0006351	DNA-binding;Nucleus;Transcription;Transcription regulation		GO:0034641;GO:0009058;GO:0001071;GO:0003677;GO:0005634
MP_TRINITY_DN44888_c0_g2_i6	-2.11512	0.000842052	SCL9	GRAS family transcription factor		GO:0003700;GO:0005634;GO:0006351;GO:0006355;GO:0009410;GO:0010200;GO:0043565;GO:0045893	Transcription;Transcription regulation		GO:0001071;GO:0003677;GO:0005634;GO:0009058;GO:0034641
MP_TRINITY_DN36627_c1_g1_i4	-2.04995	8.47722e-08	nac	NAC transcription factor	1.1.1.4	GO:0044212;GO:0009414;GO:0003677;GO:0006355;GO:0001666;GO:0000721;GO:0009620;GO:0009753;GO:0005634;GO:0009867;GO:0009416;GO:0045995;GO:0043424;GO:0009611;GO:0009788;GO:0009744;GO:0009751;GO:0006351;GO:0048317;GO:0008361;GO:0080060	Nucleus;DNA-binding;Transcription;Transcription regulation		GO:0005634;GO:0009058;GO:0034641;GO:0003677
MP_TRINITY_DN35038_c0_g1_i1	-2.03224	0.00142534	WRKY69	Probable WRKY transcription factor 69		GO:0044212;GO:0009555;GO:0007263;GO:0005634;GO:0009793;GO:0009739;GO:0043565;GO:0003700;GO:0045892;GO:0006351;GO:0042742	Nucleus;Leucine-rich repeat;Coiled coil;DNA-binding;Transcription;Transcription regulation;Plant defense		GO:0005634;GO:0034641;GO:0009058;GO:0003677;GO:0001071
MP_TRINITY_DN36627_c1_g1_i3	-1.98289	8.04753e-05	nac	NAC transcription factor	1.1.1.4	GO:0009744;GO:0009788;GO:0009611;GO:0043424;GO:0080060;GO:0008361;GO:0048317;GO:0006351;GO:0009751;GO:0009753;GO:0009620;GO:0000721;GO:0001666;GO:0006355;GO:0003677;GO:0009414;GO:0044212;GO:0045995;GO:0009416;GO:0009867;GO:0005634	DNA-binding;Nucleus;Transcription;Transcription regulation		GO:0003677;GO:0005634;GO:0034641;GO:0009058
MP_TRINITY_DN44888_c0_g2_i1	-1.94284	2.35371e-06	SCL9	Transcription factor GRAS		GO:0003700;GO:0005634;GO:0006351;GO:0006355;GO:0009410;GO:0043565;GO:0045893	Transcription;Transcription regulation		GO:0001071;GO:0003677;GO:0005634;GO:0009058;GO:0034641
MP_TRINITY_DN39259_c0_g1_i2	-1.86312	5.01963e-07	GNC	GATA transcription factor 20	2.7.1.-	GO:0001228;GO:0009740;GO:0001085;GO:0010187;GO:0043565;GO:0003700;GO:0009416;GO:0005634;GO:0008270;GO:0010468;GO:0030154;GO:0003682;GO:0007623;GO:0009910;GO:0005667;GO:0044212;GO:0000977;GO:0010255;GO:0051171;GO:0010380	Transcription regulation;Transcription;Zinc;Nucleus;Metal-binding;Zinc-finger;DNA-binding		GO:0008134;GO:0005634;GO:0030154;GO:0001071;GO:0043167;GO:0003677;GO:0043234;GO:0005622
MP_TRINITY_DN33130_c0_g1_i2	-1.84937	2.64657e-09	GATA7	GATA transcription factor 7		GO:0005774;GO:0044212;GO:0000977;GO:0007623;GO:0005667;GO:0005634;GO:0009416;GO:0003682;GO:0030154;GO:0008270;GO:0043565;GO:0003700;GO:0001085;GO:0045893;GO:0001228	Transcription regulation;Transcription;Activator;Nucleus;Zinc;Metal-binding;DNA-binding;Zinc-finger		GO:0030154;GO:0005634;GO:0008134;GO:0003677;GO:0043167;GO:0001071;GO:0043234;GO:0005622
MP_TRINITY_DN44108_c0_g1_i5	-1.84601	8.60871e-05	GRAS6	GRAS family transcription factor		GO:0003700;GO:0005634;GO:0006351;GO:0006355;GO:0043565	Transcription;Transcription regulation		GO:0001071;GO:0003677;GO:0005634;GO:0009058;GO:0034641
MP_TRINITY_DN33130_c0_g1_i1	-1.78571	9.20314e-11	GATA1	GATA transcription factor 1		GO:0005774;GO:0044212;GO:0000977;GO:0007623;GO:0005667;GO:0005634;GO:0009416;GO:0003682;GO:0030154;GO:0008270;GO:0043565;GO:0003700;GO:0001085;GO:0009845;GO:0045893;GO:0001228	Transcription regulation;Transcription;Activator;Metal-binding;Zinc;Nucleus;DNA-binding;Coiled coil;Zinc-finger		GO:0043234;GO:0005622;GO:0034641;GO:0008134;GO:0005634;GO:0030154;GO:0001071;GO:0043167;GO:0003677
MP_TRINITY_DN42698_c1_g1_i1	-1.7832	6.10915e-07	EN39	Transcription factor MYC2		GO:0003700;GO:0005509;GO:0005634;GO:0006351;GO:0006355;GO:0009651;GO:0009737;GO:0042538;GO:0044212	Coiled coil;Nucleus;Transcription;Transcription regulation		GO:0001071;GO:0003677;GO:0005634
MP_TRINITY_DN35930_c0_g1_i1	-1.74604	1.36593e-05	LIM2	LIM2 transcription factor		GO:0008270;GO:0006281;GO:0008276;GO:0005856;GO:0051017;GO:0003887;GO:0051015;GO:0004326	LIM domain;Actin-binding;Cytoskeleton;Zinc;Metal-binding		GO:0043167;GO:0022607;GO:0007010;GO:0005856;GO:0008092
MP_TRINITY_DN43587_c0_g1_i1	-1.72247	2.42884e-06	SCL9	GRAS transcription factor		GO:0003700;GO:0005634;GO:0006351;GO:0006355;GO:0009410;GO:0010200;GO:0043565	Transcription;Transcription regulation		GO:0001071;GO:0003677;GO:0005634;GO:0009058;GO:0034641
MP_TRINITY_DN41275_c0_g1_i3	-1.68881	0.00584608	bZIP	BZIP domain class transcription factor	2.7.11.24	GO:0003700;GO:0043565;GO:0004707	Coiled coil		GO:0001071;GO:0003677
MP_TRINITY_DN34824_c0_g2_i3	-1.66191	7.02972e-06	nac	NAC transcription factor		GO:0003677;GO:0005634;GO:0006351;GO:0006355;GO:0009611;GO:0009753;GO:0009788;GO:0044212;GO:0045995;GO:0048317;GO:0080060	DNA-binding;Nucleus;Transcription;Transcription regulation		GO:0003677;GO:0005634;GO:0009058;GO:0034641
MP_TRINITY_DN41975_c0_g2_i2	-1.61963	8.17952e-09	TGA2	Transcription factor TGA2	1.1.1.49	GO:0009409;GO:0009909;GO:0005737;GO:0006098;GO:0045893;GO:0006351;GO:0045892;GO:0009862;GO:0004345;GO:0043565;GO:0003700;GO:0005634;GO:0006006;GO:0009626;GO:0009814;GO:0042802;GO:0009863;GO:0044212;GO:0003677	Carbohydrate metabolism;Plant defense;Transcription;Transcription regulation;Activator;DNA-binding;Coiled coil;Glucose metabolism;NADP;Nucleus;Hypersensitive response	Carbohydrate degradation	GO:0002376;GO:0048856;GO:0006950;GO:0005737;GO:0000003;GO:0001071;GO:0003677;GO:0008219;GO:0034641;GO:0009058;GO:0005634;GO:0007165
MP_TRINITY_DN43587_c0_g1_i2	-1.60149	0.00915488	SCL9	GRAS transcription factor		GO:0003700;GO:0005634;GO:0006351;GO:0006355;GO:0009410;GO:0010200;GO:0043565	Transcription;Transcription regulation		GO:0001071;GO:0003677;GO:0005634;GO:0009058;GO:0034641
MP_TRINITY_DN43131_c0_g1_i1	-1.59292	0.000280024	cyc2c	Transcription factor PCF8		GO:0006351;GO:1903508;GO:0031347;GO:0009965;GO:0009637;GO:0009733;GO:0008285;GO:0007275;GO:0003700;GO:2000306;GO:0048366;GO:0030154;GO:0005634;GO:0045962;GO:0009793;GO:0006355;GO:0003677	Activator;Transcription;Transcription regulation;Chloroplast;Nucleus;Signal;Developmental protein;Coiled coil;DNA-binding		GO:0001071;GO:0003677;GO:0034641;GO:0030154;GO:0005634;GO:0008283;GO:0048856;GO:0009790
MP_TRINITY_DN44771_c0_g3_i1	-1.48166	0.000338676	PAT1	GRAS family transcription factor		GO:0006351;GO:0009640;GO:0004871;GO:0043565;GO:0003700;GO:0043531;GO:0005634;GO:0004650;GO:0006355;GO:0005829	Nucleus;Transcription regulation;Transcription		GO:0048856;GO:0034641;GO:0009058;GO:0005634;GO:0001071;GO:0003677
MP_TRINITY_DN34815_c0_g1_i2	-1.46004	0.00766925	myb18	Myb transcription factor		GO:0009751;GO:0050832;GO:0045893;GO:1901348;GO:0009733;GO:0010119;GO:0048658;GO:0010214;GO:0048364;GO:2000652;GO:0005634;GO:0009739;GO:0001944;GO:0055046;GO:0009834;GO:0003677;GO:1901430;GO:0010089;GO:0009753	Repeat;Activator;Transcription;Transcription regulation;DNA-binding;Nucleus		GO:0071554;GO:0019748;GO:0048856;GO:0000003;GO:0003677;GO:0005634
MP_TRINITY_DN33573_c0_g2_i2	-1.42557	0.00345833	ERF8	Ethylene-responsive transcription factor 8	2.7.7.6	GO:0009706;GO:0009873;GO:0006351;GO:0032549;GO:0045892;GO:0009864;GO:0003700;GO:0016604;GO:0010105;GO:0010200;GO:0005634;GO:0006952;GO:0032365;GO:0009737;GO:0009723;GO:0005319;GO:0009414;GO:0005543;GO:0044212;GO:0003677	DNA-binding;Nucleus;Plant defense;Ethylene signaling pathway;Transcription regulation;Transcription;Ubl conjugation;Repressor		GO:0005634;GO:0007165;GO:0009058;GO:0034641;GO:0003677;GO:0001071
MP_TRINITY_DN35930_c0_g1_i2	-1.39945	9.07106e-06	LIM2	LIM2 transcription factor		GO:0008270;GO:0005634;GO:0006281;GO:0005856;GO:0003887;GO:0051017;GO:0051015	Cytoskeleton;Metal-binding;Zinc;Actin-binding;LIM domain		GO:0043167;GO:0005856;GO:0008092;GO:0016779;GO:0022607;GO:0007010
MP_TRINITY_DN36543_c0_g2_i1	-1.32265	1.06283e-06	bde1	MADS-box transcription factor	1.3.1.74	GO:0000060;GO:0003677;GO:0003700;GO:0005634;GO:0006351;GO:0007584;GO:0008134;GO:0009409;GO:0009739;GO:0009838;GO:0009908;GO:0009909;GO:0009911;GO:0010022;GO:0010047;GO:0010077;GO:0010093;GO:0010150;GO:0010167;GO:0010227;GO:0010228;GO:0010262;GO:0030154;GO:0032440;GO:0045893;GO:0048283;GO:0048316;GO:0048437;GO:0048438;GO:0048440;GO:0048481;GO:0048527;GO:0048577;GO:0060862;GO:0060867;GO:0080155;GO:…	Activator;Coiled coil;DNA-binding;Developmental protein;Differentiation;Flowering;Nucleus;Transcription;Transcription regulation		GO:0000003;GO:0001071;GO:0003677;GO:0005634;GO:0008134;GO:0009058;GO:0030154;GO:0034641;GO:0048856
MP_TRINITY_DN39477_c0_g1_i2	-1.26818	0.00478266	BHLH16	BHLH domain class transcription factor		GO:0003677	Coiled coil		GO:0003677
MP_TRINITY_DN38216_c0_g1_i3	-1.20617	0.00164519	myb	MYB transcription factor		GO:0003677;GO:0005634;GO:0006351;GO:0006355;GO:0009739;GO:0009751;GO:0009908;GO:0016556;GO:0044212;GO:0048262	DNA-binding;Homeobox;Nucleus;Transcription;Transcription regulation		GO:0003677;GO:0005634;GO:0009058;GO:0034641
MP_TRINITY_DN43527_c0_g2_i1	-1.14989	0.000174968	NGA3	B3 domain-containing transcription factor NGA3	3.4.11.18	GO:0009910;GO:0005634;GO:0048527;GO:0003677;GO:0006355;GO:0044212;GO:0009873;GO:0006351;GO:0048366;GO:0009741;GO:0045892;GO:0009908;GO:0003700;GO:0048573	Activator;Ethylene signaling pathway;Transcription;Transcription regulation;Nucleus;DNA-binding		GO:0001071;GO:0000003;GO:0003677;GO:0009058;GO:0034641;GO:0005634;GO:0048856
MP_TRINITY_DN27931_c0_g1_i3	1.01999	0.00504804	CerMADS3	Transcription factor		GO:0005634;GO:0003677;GO:0006351;GO:0003700	Nucleus;Coiled coil;DNA-binding;Transcription;Transcription regulation		GO:0003677;GO:0001071;GO:0005634;GO:0034641;GO:0009058
MP_TRINITY_DN32264_c0_g1_i1	1.06997	0.00563746	LOC100283016	Trihelix transcription factor GT-3b		GO:0005634;GO:0006351;GO:0043565;GO:0003700	Homeobox;DNA-binding;Coiled coil		GO:0009058;GO:0034641;GO:0005634;GO:0001071;GO:0003677
MP_TRINITY_DN33952_c0_g1_i1	1.07504	1.8069e-05	GTE12	Transcription factor GTE12	2.3.1.48	GO:0006351;GO:0005737;GO:0032968;GO:0006338;GO:0009651;GO:0007059;GO:0044154;GO:0005654;GO:0008024;GO:0009409;GO:0000794;GO:0050727;GO:0009507;GO:0043388;GO:0004402;GO:2000002;GO:1901407;GO:0051365;GO:0045944;GO:0003682;GO:0002039;GO:0016032;GO:0010971;GO:0000083;GO:0006974;GO:0005634;GO:0001833;GO:0043123;GO:0006355;GO:0043983;GO:0000790;GO:0009738;GO:0003712;GO:0016568;GO:0009737;GO:0006468;GO:…	Chromatin regulator;Bromodomain;Repressor;Ubl conjugation;Chromosomal rearrangement;Transcription regulation;Transcription;Acyltransferase;Transit peptide;Phosphoprotein;Acetylation;Coiled coil;Nucleus;Abscisic acid signaling pathway;Chromosome;Isopeptide bond		GO:0009058;GO:0007049;GO:0034641;GO:0006464;GO:0009536;GO:0007165;GO:0005634;GO:0000988;GO:0042393;GO:0016746;GO:0006950;GO:0009790;GO:0000228;GO:0005654;GO:0051276;GO:0005737
MP_TRINITY_DN42042_c0_g2_i1	1.09394	0.00130024	SCL4	GRAS family transcription factor		GO:0003700;GO:0005634;GO:0006351;GO:0006355;GO:0043565	Coiled coil;Transcription;Transcription regulation		GO:0001071;GO:0005634;GO:0009058;GO:0034641
MP_TRINITY_DN44663_c0_g1_i1	1.10168	0.000467694	HSFA1A	Heat stress transcription factor A-1a		GO:0043565;GO:0003700;GO:0005737;GO:0045893;GO:0006351;GO:0019509;GO:0034620;GO:0042803;GO:0009408;GO:0044212;GO:0003677;GO:0001666;GO:0000302;GO:0042802;GO:0010309;GO:0005634;GO:0010286;GO:0010200	Stress response;Transcription regulation;Transcription;Activator;Methionine biosynthesis;DNA-binding;Coiled coil;Phosphoprotein;Cytoplasm;Nucleus	Amino-acid biosynthesis	GO:0006950;GO:0005737;GO:0001071;GO:0003677;GO:0009058;GO:0034641;GO:0005634
MP_TRINITY_DN41439_c0_g1_i1	1.15472	0.00190671	UNE12	Transcription factor UNE12		GO:0009567;GO:0005634;GO:0048765;GO:0048767;GO:0003677;GO:0006355;GO:0044212;GO:0048766;GO:0009911;GO:0001228;GO:0048446;GO:0080147;GO:0006351;GO:0006366;GO:0031347;GO:0009637;GO:0007275;GO:0000786;GO:0009740;GO:0009742;GO:2000488;GO:0009908;GO:0003700;GO:0001046;GO:0040008	Gibberellin signaling pathway;Flowering;Transcription regulation;Transcription;Activator;Developmental protein;Coiled coil;DNA-binding;Chromosome;Brassinosteroid signaling pathway;Growth regulation;Nucleus		GO:0034641;GO:0009058;GO:0021700;GO:0005634;GO:0030154;GO:0000003;GO:0001071;GO:0040007;GO:0003677;GO:0048856;GO:0006950
MP_TRINITY_DN43549_c2_g5_i3	1.17732	0.000328546	ZIP1	Transcription factor HBP-1a		GO:0006974;GO:0043565;GO:0003700;GO:0007050	Activator;Nucleus;Coiled coil		GO:0001071;GO:0003677
MP_TRINITY_DN42042_c0_g1_i1	1.19259	0.00290778	SCL4	GRAS family transcription factor		GO:0003700;GO:0005634;GO:0006351;GO:0006355;GO:0008356;GO:0009630;GO:0009956;GO:0043565;GO:0048366;GO:0051457;GO:0090610	Coiled coil;Nucleus;Transcription;Transcription regulation		GO:0001071;GO:0003677;GO:0005634;GO:0009058;GO:0034641
MP_TRINITY_DN42696_c0_g1_i3	1.20818	0.000160593	ABF2	BZIP transcription factor		GO:0005634;GO:0009737;GO:0009738;GO:0045893;GO:0043565;GO:0003700	Coiled coil		GO:0005634;GO:0003677;GO:0001071
MP_TRINITY_DN36839_c0_g1_i1	1.23638	6.83623e-06	ERF12	Ethylene-responsive transcription factor 12	2.7.7.6	GO:0009864;GO:0003700;GO:0009873;GO:0032549;GO:0006351;GO:0009723;GO:0009737;GO:0003677;GO:0016604;GO:0010200;GO:0010105;GO:0006952;GO:0005634	Transcription regulation;Transcription;Ethylene signaling pathway;Ubl conjugation;Repressor;Plant defense;Nucleus;DNA-binding		GO:0003677;GO:0001071;GO:0005634;GO:0007165;GO:0034641;GO:0009058;GO:0006950
MP_TRINITY_DN35880_c0_g1_i1	1.25899	0.000452804	ERF055	Ethylene-responsive transcription factor ERF055		GO:0003700;GO:0009611;GO:0009736;GO:0006351;GO:0009651;GO:0045595;GO:0009415;GO:0009873;GO:0009409;GO:0006355;GO:0003677;GO:0006970;GO:0009414;GO:0005634;GO:0071472;GO:0009416	Activator;Ethylene signaling pathway;Transcription;Transcription regulation;Nucleus;DNA-binding		GO:0007165;GO:0005634;GO:0034641;GO:0009058;GO:0003677;GO:0001071
MP_TRINITY_DN33074_c0_g1_i1	1.31633	0.00104407	PLTZ2	PLATZ transcription factor		GO:0006334;GO:0008270;GO:0000786;GO:0005622	Signal;Coiled coil		GO:0043167;GO:0005694;GO:0051276;GO:0006461;GO:0005622
MP_TRINITY_DN35849_c0_g1_i5	1.33634	0.00213463	hsfA1	Heat shock transcription factor A3		GO:0001666;GO:0003700;GO:0005634;GO:0009408;GO:0010200;GO:0010286;GO:0010309;GO:0019509;GO:0034620;GO:0042802;GO:0043565;GO:0044212;GO:0045893	Activator;Coiled coil;DNA-binding;Dioxygenase;Methionine biosynthesis;Nucleus;Phosphoprotein;Stress response	Amino-acid biosynthesis	GO:0001071;GO:0003677;GO:0005634
MP_TRINITY_DN30983_c0_g1_i1	1.34357	0.000870305		Transcription factor IIIA		GO:0003676;GO:0046872			GO:0043167
MP_TRINITY_DN34824_c0_g2_i1	1.42199	3.36154e-06	nac	NAC transcription factor	1.1.1.4	GO:0006355;GO:0003677;GO:0009414;GO:0044212;GO:0009753;GO:0000721;GO:0045995;GO:0009867;GO:0005634;GO:0009788;GO:0006351;GO:0048317;GO:0080060	Transcription;Transcription regulation;DNA-binding;Nucleus		GO:0005634;GO:0034641;GO:0009058;GO:0003677
MP_TRINITY_DN30370_c0_g1_i1	1.43579	2.47588e-07	LOC100282897	CCAAT-DR1 transcription factor	2.7.7.7	GO:0003887;GO:0005634	Nucleotidyltransferase;Nucleus;Coiled coil		GO:0005634;GO:0016779
MP_TRINITY_DN34639_c0_g1_i1	1.46467	2.45717e-07	tic	TCP family transcription factor	2.7.7.6	GO:0000987;GO:0001047;GO:0003677;GO:0003700;GO:0005634;GO:0006351;GO:0006355;GO:0007165;GO:0007275;GO:0007623;GO:0008283;GO:0008361;GO:0009653;GO:0009735;GO:0009737;GO:0009739;GO:0010029;GO:0010229;GO:0010252;GO:0030001;GO:0031347;GO:0031540;GO:0042023;GO:0042752;GO:0043433;GO:0043531;GO:0048364;GO:0048467;GO:0048510;GO:0048511;GO:1900056	Activator;Biological rhythms;Coiled coil;DNA-binding;DNA-directed RNA polymerase;Developmental protein;Leucine-rich repeat;Nucleus;Transcription;Transcription regulation		GO:0000003;GO:0001071;GO:0003677;GO:0005634;GO:0006950;GO:0007568;GO:0008283;GO:0034641;GO:0048856
MP_TRINITY_DN43549_c2_g5_i1	1.46854	0.000134981	GBF2	Transcription factor HBP-1a		GO:0003700;GO:0010310;GO:0043565;GO:0044212;GO:0045893;GO:0090342	Activator;Coiled coil;DNA-binding;Repressor		GO:0001071;GO:0003677;GO:0007568
MP_TRINITY_DN42220_c0_g1_i2	1.48806	0.00106416	GTE11	Transcription factor GTE11	2.3.1.48	GO:0006351;GO:0045893;GO:0009507;GO:0004402;GO:0016614;GO:0003682;GO:0006334;GO:0008270;GO:0005634;GO:0006508;GO:0006357;GO:0006355;GO:0003712	Activator;Ubl conjugation;Transcription;Transcription regulation;Chloroplast;Bromodomain;Metal-binding;Zinc;Nucleus;Zinc-finger;Phosphoprotein;Transit peptide;Coiled coil		GO:0005634;GO:0009536;GO:0009058;GO:0034641;GO:0016746;GO:0043167;GO:0000988
MP_TRINITY_DN36608_c0_g1_i1	1.5435	2.25798e-09	gpm690	SNF2 transcription factor		GO:0010494;GO:0097157;GO:0006379;GO:0048578;GO:0005849;GO:0030529;GO:0006378;GO:0003730;GO:0019013;GO:0048576;GO:0072423;GO:0005829;GO:0003676;GO:0000166	Viral nucleoprotein;Virion;Coiled coil;RNA-binding;Ribonucleoprotein;Repeat		GO:0006397;GO:0005622;GO:0003729;GO:0005829;GO:0003723
MP_TRINITY_DN24656_c0_g1_i1	1.55506	0.00142545	wrky7	Putative WRKY transcription factor 33		GO:0003700;GO:0006970;GO:0009408;GO:0009409;GO:0009414;GO:0009651;GO:0010120;GO:0010200;GO:0010508;GO:0034605;GO:0042742;GO:0043565;GO:0044212;GO:0050832;GO:0070370	DNA-binding;Nucleus;Phosphoprotein;Plant defense;Repeat;Stress response		GO:0001071;GO:0003677;GO:0006914;GO:0019748
MP_TRINITY_DN35147_c0_g1_i2	1.59695	3.07698e-05	MYBR	Transcription factor MYBR		GO:0042754;GO:0046686;GO:0010243;GO:0048573;GO:0045892;GO:0043496;GO:0006351;GO:0045893;GO:0009851;GO:0009734;GO:0009751;GO:0009733;GO:0043966;GO:0009845;GO:0009651;GO:0009909;GO:0009409;GO:0006796;GO:0003677;GO:0006355;GO:0042752;GO:0044212;GO:0009753;GO:0032922;GO:0043433;GO:0009723;GO:0009737;GO:0048574;GO:0005634;GO:0010600;GO:0009739;GO:0007623	Homeobox;Nucleus;Biological rhythms;Transcription;Transcription regulation		GO:0048856;GO:0000003;GO:0003677;GO:0009058;GO:0034641;GO:0005634
MP_TRINITY_DN34582_c0_g1_i1	1.62329	5.84169e-07	WRKY24	Probable WRKY transcription factor 24		GO:0032107;GO:0005634;GO:0048527;GO:0010055;GO:0044212;GO:0000122;GO:0006970;GO:0009414;GO:0009651;GO:0043620;GO:0006351;GO:0031347;GO:0003700;GO:0001046;GO:0043565	Nucleus;DNA-binding;Transcription;Transcription regulation		GO:0048856;GO:0003677;GO:0001071;GO:0030154;GO:0005634;GO:0009058;GO:0034641
MP_TRINITY_DN30255_c0_g2_i1	1.65844	0.00597991	CaMPP	Orphans transcription factor	3.1.3.16	GO:0046872;GO:0004722;GO:0005829	Hydrolase;Protein phosphatase;Manganese;Magnesium;Metal-binding		GO:0005829;GO:0016791
MP_TRINITY_DN40958_c0_g1_i1	1.68796	3.07165e-08	myb6	Myb family transcription factor APL		GO:0003677;GO:0005634;GO:0006351;GO:0006355;GO:0007064;GO:0007623;GO:0016036;GO:0031390;GO:0055063;GO:0071486	Nucleus;Transcription;Transcription regulation;Ubl conjugation		GO:0003677;GO:0005634;GO:0009058;GO:0034641
MP_TRINITY_DN41276_c1_g1_i1	1.71828	5.47171e-08	tic	TCP family transcription factor	2.7.7.6	GO:0000987;GO:0001047;GO:0003677;GO:0003700;GO:0005634;GO:0006351;GO:0006355;GO:0007165;GO:0007275;GO:0007623;GO:0008283;GO:0008361;GO:0009653;GO:0009735;GO:0009737;GO:0009739;GO:0010029;GO:0010229;GO:0010252;GO:0030001;GO:0031347;GO:0031540;GO:0042023;GO:0042752;GO:0043433;GO:0043531;GO:0048364;GO:0048467;GO:0048510;GO:0048511;GO:1900056	Activator;Biological rhythms;Coiled coil;DNA-binding;DNA-directed RNA polymerase;Developmental protein;Leucine-rich repeat;Nucleus;Transcription;Transcription regulation		GO:0000003;GO:0001071;GO:0003677;GO:0005634;GO:0006950;GO:0007568;GO:0008283;GO:0009058;GO:0034641;GO:0048856
MP_TRINITY_DN29426_c0_g1_i3	1.72196	0.00536708	wrky1	WRKY transcription factor		GO:0010200;GO:0009867;GO:0005634;GO:0032107;GO:0016459;GO:0010055;GO:0048527;GO:0009617;GO:0000122;GO:0042742;GO:0043620;GO:0045893;GO:0050832;GO:0003700;GO:0043565;GO:0001046	Nucleus;Coiled coil;DNA-binding;Motor protein;Transcription regulation;Transcription;Myosin;Actin-binding		GO:0003677;GO:0001071;GO:0030154;GO:0005634
MP_TRINITY_DN34843_c0_g1_i2	2.06626	9.73566e-09	wrky3	WRKY transcription factor		GO:0003700;GO:0005516;GO:0005634;GO:0010200;GO:0042742;GO:0043565;GO:0044212	Coiled coil;DNA-binding;Nucleus;Transcription;Transcription regulation		GO:0001071;GO:0003677;GO:0005634
MP_TRINITY_DN41276_c1_g1_i2	2.20201	1.26171e-06	tic	TCP family transcription factor	2.7.7.6	GO:0000987;GO:0001047;GO:0003677;GO:0003700;GO:0005634;GO:0006351;GO:0006355;GO:0007165;GO:0007275;GO:0007623;GO:0008283;GO:0008361;GO:0009653;GO:0009735;GO:0009737;GO:0009739;GO:0010029;GO:0010229;GO:0010252;GO:0030001;GO:0031347;GO:0031540;GO:0042023;GO:0042752;GO:0043433;GO:0043531;GO:0048364;GO:0048467;GO:0048510;GO:0048511;GO:1900056	Activator;Biological rhythms;Coiled coil;DNA-binding;DNA-directed RNA polymerase;Developmental protein;Leucine-rich repeat;Nucleus;Transcription;Transcription regulation		GO:0000003;GO:0001071;GO:0003677;GO:0005634;GO:0006950;GO:0007568;GO:0008283;GO:0009058;GO:0034641;GO:0048856
MP_TRINITY_DN42696_c0_g1_i8	2.23251	4.79713e-07	ABF2	BZIP transcription factor		GO:0003700;GO:0043565;GO:0045893;GO:0009737;GO:0009738	Coiled coil		GO:0001071;GO:0003677
MP_TRINITY_DN28369_c0_g1_i1	2.47504	7.22153e-08	hsfb	Heat stress transcription factor A-6b		GO:0000302;GO:0001666;GO:0003700;GO:0005634;GO:0009408;GO:0009644;GO:0009733;GO:0009958;GO:0010200;GO:0010286;GO:0010309;GO:0019509;GO:0034605;GO:0034620;GO:0042542;GO:0042802;GO:0042803;GO:0043565;GO:0044212;GO:0045893;GO:0048364;GO:0048527;GO:0048530;GO:0071456	Activator;Coiled coil;DNA-binding;Isopeptide bond;Methionine biosynthesis;Nucleus;Phosphoprotein;Stress response;Ubl conjugation	Amino-acid biosynthesis	GO:0001071;GO:0003677;GO:0005634
MP_TRINITY_DN33237_c0_g1_i1	2.48322	3.51515e-15	myb11	Putative MYB transcription factor		GO:0010200;GO:0009739;GO:0006952;GO:2000031;GO:0009753;GO:0048527;GO:0009723;GO:0009737;GO:0009738;GO:0003677;GO:0044212;GO:0009414;GO:0009651;GO:0009733;GO:0042742;GO:0009751;GO:0050832;GO:0046686;GO:2000022	Repeat;Plant defense;Abscisic acid signaling pathway;DNA-binding;Coiled coil;Leucine-rich repeat;Homeobox		GO:0003677
MP_TRINITY_DN14386_c0_g2_i1	2.6445	0.00461732	GRAS01	GRAS family transcription factor isoform 1		GO:0003700;GO:0005634;GO:0006351;GO:0006355;GO:0043565	Transcription;Transcription regulation		GO:0001071;GO:0003677;GO:0005634;GO:0009058;GO:0034641
MP_TRINITY_DN40923_c0_g1_i1	2.6674	6.36728e-16	wrky1	WRKY transcription factor		GO:0003700;GO:0005634;GO:0006970;GO:0009408;GO:0009409;GO:0009414;GO:0009555;GO:0009651;GO:0009723;GO:0009751;GO:0009753;GO:0009846;GO:0009942;GO:0009960;GO:0010120;GO:0010200;GO:0010508;GO:0030010;GO:0031347;GO:0034605;GO:0042742;GO:0043565;GO:0044212;GO:0045893;GO:0050832;GO:0070370;GO:1900150;GO:1900425	DNA-binding;Nucleus;Phosphoprotein;Plant defense;Repeat;Stress response;Transcription;Transcription regulation		GO:0000003;GO:0001071;GO:0003677;GO:0009790;GO:0048856
MP_TRINITY_DN33829_c0_g1_i1	2.92681	1.85186e-17	SCL1	Transcription factor GRAS		GO:0006351;GO:0043565;GO:0003700;GO:0005634;GO:0010200;GO:0006355	Transcription regulation;Transcription		GO:0005634;GO:0009058;GO:0034641;GO:0003677;GO:0001071
MP_TRINITY_DN34709_c0_g1_i3	3.11937	0.000247174	rapB	CCAAT-binding transcription factor		GO:0048510;GO:0016602;GO:0045892;GO:0048316;GO:0003700;GO:0055046;GO:0009793;GO:0010262;GO:0003677;GO:0009555	Activator;Transcription regulation;Transcription;Nucleus;Mitochondrion;DNA-binding		GO:0001071;GO:0000003;GO:0003677;GO:0005634;GO:0009790;GO:0048856;GO:0043234
MP_TRINITY_DN52584_c0_g1_i1	3.15805	0.000790225	WRKY1	Putative WRKY transcription factor 23		GO:1901002;GO:0050832;GO:0045893;GO:0070301;GO:0009651;GO:0042742;GO:0043565;GO:0003700;GO:0051607;GO:0006970;GO:0044212;GO:0009414;GO:0009737	Nucleus;Signal;DNA-binding;Coiled coil;Stress response;Transcription;Transcription regulation;Plant defense		GO:0003677;GO:0001071;GO:0006950
MP_TRINITY_DN42269_c0_g1_i6	3.23523	0.00723087	BHLH113	Transcription factor bHLH113		GO:0006355;GO:0070072;GO:0071215;GO:0071472;GO:0005634;GO:0015629;GO:0009739;GO:0003700;GO:0001046;GO:0030042;GO:0001228;GO:0006366;GO:2000377;GO:0045893;GO:0042631;GO:2000214	Transcription;Transcription regulation;Actin-binding;Serine/threonine-protein kinase;Nucleus;DNA-binding		GO:0003677;GO:0001071;GO:0005634;GO:0034641;GO:0009058
MP_TRINITY_DN26690_c0_g1_i1	3.28566	3.88686e-09	rapB	CCAAT-binding transcription factor		GO:0003677;GO:0003700;GO:0009555;GO:0009793;GO:0010262;GO:0016602;GO:0043531;GO:0045892;GO:0048316;GO:0048510;GO:0055046	Activator;DNA-binding;Leucine-rich repeat;Nucleus;Repeat;Transcription;Transcription regulation		GO:0000003;GO:0001071;GO:0003677;GO:0005634;GO:0009790;GO:0043234
MP_TRINITY_DN33573_c0_g2_i1	3.3099	4.93685e-23	ERF9	Ethylene-responsive transcription factor 9	2.7.7.6	GO:0010200;GO:0010105;GO:0016604;GO:0032365;GO:0006952;GO:0005634;GO:0005319;GO:0009723;GO:0009737;GO:0003677;GO:0044212;GO:0005543;GO:0009414;GO:0009873;GO:0016020;GO:0009706;GO:0032549;GO:0006351;GO:0009864;GO:0045892;GO:0003700	Nucleus;DNA-binding;Ethylene signaling pathway;Transcription regulation;Transcription;Repressor;Ubl conjugation;Plant defense		GO:0006950;GO:0005634;GO:0007165;GO:0034641;GO:0009058;GO:0003677;GO:0001071
MP_TRINITY_DN29893_c1_g1_i1	3.32416	5.57492e-06	SCL1	GRAS family transcription factor containing protein, expressed		GO:0003700;GO:0005634;GO:0006351;GO:0006355;GO:0009410;GO:0010200;GO:0043565;GO:0045893	Transcription;Transcription regulation		GO:0001071;GO:0003677;GO:0005634;GO:0009058;GO:0034641
MP_TRINITY_DN27777_c0_g1_i1	3.50063	1.80029e-10	NAC025	NAC transcription factor 25		GO:0003677;GO:0006355;GO:0044212;GO:0009753;GO:0045995;GO:0005634;GO:0009908;GO:0003700;GO:0048317;GO:0006351;GO:0009835;GO:0010150;GO:0009825;GO:0080060	Transcription regulation;Transcription;DNA-binding;Nucleus		GO:0048856;GO:0007568;GO:0034641;GO:0009058;GO:0005634;GO:0021700;GO:0040007;GO:0000003;GO:0001071;GO:0003677
MP_TRINITY_DN61349_c0_g1_i1	3.59385	0.00158161	At2g39690	Transcription factor	1.1.1.102	GO:0016853;GO:0009507;GO:0047560;GO:0008270;GO:0003676	Coiled coil		GO:0009536;GO:0016853
MP_TRINITY_DN40923_c0_g1_i3	3.721	1.2671e-20	wrky7	WRKY domain class transcription factor		GO:0003700;GO:0006970;GO:0009408;GO:0009409;GO:0009414;GO:0009555;GO:0009651;GO:0009942;GO:0010120;GO:0010200;GO:0010508;GO:0030010;GO:0031347;GO:0034605;GO:0042742;GO:0043565;GO:0044212;GO:0045893;GO:0050832;GO:0070370	DNA-binding;Nucleus;Phosphoprotein;Plant defense;Repeat;Stress response;Transcription;Transcription regulation		GO:0001071;GO:0003677
MP_TRINITY_DN43741_c0_g1_i8	3.87118	0.00909346	hsfb	Heat stress transcription factor A-6b		GO:0010286;GO:0010200;GO:0010309;GO:0005634;GO:0000302;GO:0001666;GO:0048527;GO:0042802;GO:0044212;GO:0034620;GO:0009733;GO:0048530;GO:0042803;GO:0045893;GO:0019509;GO:0009958;GO:0043565;GO:0003700	Coiled coil;DNA-binding;Phosphoprotein;Nucleus;Stress response;Activator		GO:0001071;GO:0003677;GO:0005634
MP_TRINITY_DN35305_c1_g1_i3	3.91916	0.00142623	myb6	Myb family transcription factor APL		GO:0009567;GO:0010088;GO:0005634;GO:0003677;GO:0006355;GO:0010089;GO:0006351	Flowering;Transcription regulation;Transcription;Homeobox;Nucleus		GO:0003677;GO:0034641;GO:0009058;GO:0005634
MP_TRINITY_DN23362_c0_g1_i1	3.9857	2.13089e-16	WRKY45	Probable WRKY transcription factor 45		GO:0043565;GO:0009942;GO:0003700;GO:0031347;GO:0050832;GO:0006351;GO:0030010;GO:0070370;GO:0006817;GO:0009651;GO:0009414;GO:0006970;GO:0044212;GO:0009555;GO:0009867;GO:0005634;GO:0016459;GO:0008134	Repeat;Actin-binding;Myosin;Transcription regulation;Transcription;Developmental protein;DNA-binding;Coiled coil;Motor protein;Nucleus		GO:0006810;GO:0003677;GO:0001071;GO:0005634;GO:0008134;GO:0034641;GO:0009058
MP_TRINITY_DN14386_c0_g1_i1	4.01408	2.76799e-07	GRAS4	GRAS family transcription factor isoform 1		GO:0003700;GO:0005634;GO:0006351;GO:0006355;GO:0043565	Transcription;Transcription regulation		GO:0001071;GO:0003677;GO:0005634;GO:0009058;GO:0034641
MP_TRINITY_DN27777_c0_g2_i1	4.10675	3.83307e-07	NAC	NAC transcription factor 29		GO:0001666;GO:0009753;GO:0044212;GO:0006355;GO:0003677;GO:0005634;GO:0045995;GO:0009908;GO:0080060;GO:0009825;GO:0048317;GO:0006351;GO:0010150;GO:0009835	Nucleus;DNA-binding;Transcription;Transcription regulation		GO:0048856;GO:0007568;GO:0005634;GO:0021700;GO:0009058;GO:0034641;GO:0003677;GO:0040007;GO:0000003
MP_TRINITY_DN53061_c0_g1_i1	4.34569	1.23668e-05	NAC89	Putative NAC domain class transcription factor		GO:0009734;GO:0010014;GO:0048504;GO:0010223;GO:0006351;GO:0010150;GO:0010160;GO:0051091;GO:0048366;GO:0044036;GO:0009908;GO:0009611;GO:0051782;GO:1900057;GO:0005634;GO:1903648;GO:0010072;GO:0048527;GO:0000975;GO:0042542;GO:0010089;GO:0003677;GO:0006355	Transcription regulation;Transcription;Ubl conjugation;Activator;Nucleus;DNA-binding		GO:0007568;GO:0009790;GO:0048856;GO:0003677;GO:0000003;GO:0048646;GO:0005634;GO:0009058;GO:0034641
MP_TRINITY_DN44943_c1_g3_i1	4.84166	4.16484e-18	SCL9	GRAS family transcription factor		GO:0010200;GO:0005634;GO:0006355;GO:0009410;GO:0006351;GO:0045893;GO:0003700;GO:0043565	Transcription regulation;Transcription		GO:0034641;GO:0009058;GO:0005634;GO:0001071;GO:0003677
MP_TRINITY_DN30022_c0_g2_i6	4.91308	2.19478e-10	dal1	Putative MADS domain transcription factor		GO:0003677;GO:0003700;GO:0005634;GO:0006351;GO:0009793;GO:0009908;GO:0009910;GO:0010047;GO:0010076;GO:0010082;GO:0010227;GO:0010228;GO:0010262;GO:0042803;GO:0044212;GO:0045487;GO:0045892;GO:0045893;GO:0048316;GO:0048481;GO:0048577;GO:0060862;GO:0060867;GO:0071365;GO:0080155;GO:2000012;GO:2000029;GO:2000692	Activator;Coiled coil;DNA-binding;Developmental protein;Flowering;Growth regulation;Nucleus;Repressor;Transcription;Transcription regulation		GO:0000003;GO:0001071;GO:0003677;GO:0005634;GO:0009058;GO:0009790;GO:0021700;GO:0034641;GO:0048856
MP_TRINITY_DN33829_c0_g3_i1	4.93203	0.000703126	SCL1	Transcription factor GRAS		GO:0006351;GO:0003700;GO:0043565;GO:0005634;GO:0010200;GO:0006355	Transcription regulation;Transcription		GO:0003677;GO:0001071;GO:0005634;GO:0034641;GO:0009058
MP_TRINITY_DN52374_c0_g1_i1	5.82478	7.14687e-37	SCR1	Transcription factor GRAS		GO:0003700;GO:0005634;GO:0006351;GO:0006355;GO:0010200;GO:0043565	Transcription;Transcription regulation		GO:0001071;GO:0003677;GO:0005634;GO:0009058;GO:0034641

## Sheet: Table S3
Table S3. Protein sequences involved in PEs biosynthesis identified from two Microsorum transcriptomes.
>MP_AACT1
MGSNEADRKIQPRDVCIVGVGRTPMGSLSGSLSSLAATKLGSIAIQGALTKAGVKPELVE
EVFFGNVLSANLGQAPARQAALGAGIPNTVVCTTVNKVCASGMKAMMLAAQSIQAGHNDV
VVAGGTESMSNVPYYLPKARQGYRLGHGEVVDGLMKDGLWDVYKDCGMGVCAELCADQHN
VSREEQDNFAIQSYERAISAHNSGAFKWEIVPVEIPGARGKPAVIVDKDEGIDKLDAAKL
KKLRAAFKEGGTVTAGNASSISDGAAALVLVSGAKALELGLQVIARLVGSADAAQAPELF
TTSPALAIPKAIARAGIKDSDVNCYEINEAFAVVALANQKILGLKPEIVNVHGGAVSMGH
PLGCSGARIVITLLGALKQRSGKYGVAGVCNGGGGASAVVVELL*
>MP_AACT2
FIRASSSVRATKRMAMRALMFARRRRPGAVLERFYCTTSSSLSSPPPLPPPESSSAPLSQ
VCVAAARRTPIGSFQGSLASFSATSLGSIAIKGALGDAKLEPSLVQEVYMGNVLSAGLGQ
APARQAALKAGLSPSAVCTTVNKVCASGMKAVMLGAQGIMWGLREAVIVGGMESMSNAPY
LLPRIRAAKQLGDFNLIDSMMQDGLKDPTKDVSMGIFAEMCAEEMGISREEQDDHAIKSY
ERAAAAQATGVFKAEIVPVPLPVKKGKQTSYMDTDEECSKFDPDKLENLPPVFKAGGTVT
AGNASSISDGAAALLLTSTRFAEKHGLPILAYIRGFGDAEQAPEKFPTSPALAIPLALKQ
ANLHLETIDLFEINEAFSVSDLMHMWVSAYVFDLPGLKY*
>MP_AACT3
MDKKQNCSIQPRDVCVVGAARTPIGSFDGCLSSLSATKLGSIAIEAALTRAGVQCDLVEE
VFFGNVLTANLGQAPARQAALGAGLPSSVVCTTINKVCASGMKAVMLGASSIQSGENNVV
VVGGMESMSNTPYYLSKARQGHHLGDGEVTDGMLKDGLWDVYNNCEMGICAELCAEQYAI
SREEQDNYAIESYRRAAAADSNGAFAWEMVPIEIAGKGKSSMIINKDEALDKVDAGKLRR
LQPAFKKNGSVTAGNASKISDGAAALVLISGEKALELRLHVICRLVGFADAAQGVCRHQS
YLQRLPLWQFRRH*
>MP_AACT4
MGIGPAVAIPAAVKAAGLEISDIDLFEINEAFASQFTYCLQKLELDPEKVNVNGGAIALG
HPLGATGARATATLLHEMKRRGKDCRFGVVSMCIGTGMGAAAVFERGSVVDSLNNVRPIQ
NNNYLSQDAK*
>MP_AACT5
SQLSDGAGAVLLMRRDVALKKNLPILGVFRSFAVVGVDPAVMGIGPAVAIPVAVKAAGLE
ISDVDLFEINEAFASQFTYCAQKLDLDREKVNVNGGAIALGHPLGATGARCVATLLHEMK
RRGEGCQFGVISMCIGE*
>MS_AACT1
MGSNEADRKIQPRDVCIVGVARTPMGSLSGSLSSLAATKLGSIAIQGALTKAGVKPELVE
EVFFGNVLSANLGQAPARQAALGAGIPNTVVCTTVNKVCASGMKAMMLAAQSIQAGHNDV
VVAGGTESMSNVPYYLPKARQGYRLGHGEVVDGLMKDGLWDVYKDCGMGVCAELCADQHN
VSREEQDNFAIQSYERAISAHNSGAFKWEIVPVEIPGARGKPAVIVDKDEGIDKLDAAKL
RKLRAAFKDGGTVTAGNASSISDGAAALVLVSGAKALELGLQVIARLVGSADAAQAPELF
TTSPALAIPKAIARAGIKDSDVNCYEINEAFAVVALANQKILGLKPEVVNVHGGAVSMGH
PLGCSGARIVVTLLGALKQRSGKYGVAGVCNGGGGASAVVVELL*
>MS_AACT2
MRALLFARRRRLGAVLERLYCTSPPPLPPPESSSAPLSEVCVVAARRTPIGSFQGSLASV
SATTLGSIAITGALGDAKLEPSLVQEVYMGNVLSGGLGQAPARQAALKAGLSPSAVCTTV
NKVCASGMKAVMLGAQGIMWGLREAVIVGGMESMSNAPYLLPRIRAAKQLGDFNLMDSMM
QDGLKDPMKDVSMGIFAEMCAEEMGISREEQDDHAIKSYERAAAAQATGVFKAEIVPVPL
PVKKGKQTSYMDTDEECSKFDPDKLENLPPVFKADGTVTAGNASSISDGAAALLLTSTRF
ADKHGLPILAYIRGFSDAEQAPEKFPTSPALAIPLALKQANLHLETIDLFEINEAFSVVD
LANRKLLGLSDEDVNIHGGAVSLGHPIGASGARIIISLITGLARKGLNFGVAAVCNGGGG
ASAIVIEREKKYRLYEHEIGHKHIEGKT*
>MS_AACT3
TLFCVQHSNIIGGFTSLCVCVRAPSPRSRPDVCVVGAARTPIGSFDRCLSSLSATNLGSI
AIEAALTRAGVQCDLVEEVFFGNVLSASLGQAPARQAALGAGIPNSVVCTTINKVCASGM
KAVMLGASSIQSGENNVVVVGGMESMSNTPYYLSKARQGHHLGDGEATDGMLKDGLWDVY
NNCEMGICAELCAEQYAISREEQDNYAIESYRRAAAADSNGAFVWEMVPIEIAGRRKSSM
IINKDEALNKVDAGKLRRLQPAFKENGSVTAGNASKISDGAAALVLVSGEKALELGLLVI
CRLVGFADAAQAPELFATSPSLAIPKALARAGVSASQVDCYEINEAFAVVALANQNLLSL
KQEAVNVHGGAVSLGHPLGCSGARILVTLLGALRRRKGRYGVAAVCNGGGGASALVVEAI
HGEQSRSML*
>MP_HMGS1
MGAEFLRGVPHVEKSPSDKKNGKLLASDALPLPVWLTNRVFFVLFFAATYYLMRRWGEKK
SRIPTPLHVLSFGDIVALVVVVASFIYLLGFFGIDYVQQAIKSADGQWDFSEETEVLVQD
KGCLPTPPIPRPIVQLKGQDIRDNADEDIACAVSCGSVPSYSLEASLGDAERGASIRKRA
VEIMTGRSLEGLPLGGFDYSAVLGQCCEMVIGHVQVPVGVAGPLTLDGFECMVPMATTEG
CLVASTNRGCKAIQMSGGATTVLLRDGMTRAPVVRFETAQRAAELKFYIENAENFENICV
MFNRSSRFARLQYIQCALAGRNLYLRFSCSTGDAMGMNMVSKGVQNVLEYLQHVFPDMEV
MSLSGNFCADKKATGVNWINGRGKSVVCDAVIKGDVVAKVLKTSVSALVELNSIKNLTGS
AVAGALGGFNAHASNIVSAIFLATGQDPAQNIESSSCITLMEAANGGEDLYISVTMPSIE
VGTIGGGTQLPSQSACLNLLGVKGASLNLPGSNAQKLARVVAGAVMAGELSLMSALAAGH
LVRSHMKYNRSTKNMSVTECTTAGEAQSTKCA*
>MS_HMGS1
MAERPQNVGIVAIEVYVPATSVLQDALEDFDGASKGKYTIGLGQDRLAFCTDLEDVISMS
LTVVQSLLNKYNVKPDQVGRLEVGSETVVDKSKSIKTWIMQLFQKSGNTDIEGVDSTNAC
YGGTAALLNCLNWVESSAWDGRYGLVVAADSAVYAEGAARPTGGAGAVAMLIGPNAPLVV
ERKYIGTHMEHVYDFYKPKLASEYPVVDGRLSQTCYLKALDRCYGRLAKKFEKVEGRQFS
LSEVDFLVCHSPYNKLVQKSFGRLIYNDFLRQASYLEGPSLASLEPFRMLGEEESYSNRD
LEKISQQVGKPLYNEKVGPTTLLPKQVGNMYCASLYGGLVSLLHQKAGHLDGKRALMFSY
GSGLASSLFSIRFREGEGGFTLSKISAALDVASKLDSFITVSPEEFDKTMKIMETRYGAN
DFKPVAKLSNIRPGTFFLTGVDALYRRTYDVKPAEVAANGALH*
>MP_HMGR1
MGAEFLRGVPHVEKSPSDKKNGKLLASDALPLPVWLTNRVFFVLFFAATYYLMRRWGEKK
SRIPTPLHVLSFGDIVALVVVVASFIYLLGFFGIDYVQQAIKSADGQWDFSEETEVLVQD
KGCLPTPPIPRPIVQLKGQDIRDNADEDIACAVSCGSVPSYSLEASLGDAERGASIRKRA
VEIMTGRSLEGLPLGGFDYSAVLGQCCEMVIGHVQVPVGVAGPLTLDGFECMVPMATTEG
CLVASTNRGCKAIQMSGGATTVLLRDGMTRAPVVRFETAQRAAELKFYIENAENFENICV
MFNRSSRFARLQYIQCALAGRNLYLRFSCSTGDAMGMNMVSKGVQNVLEYLQHVFPDMEV
MSLSGNFCADKKATGVNWINGRGKSVVCDAVIKGDVVAKVLKTSVSALVELNSIKNLTGS
AVAGALGGFNAHASNIVSAIFLATGQDPAQNIESSSCITLMEAANGGEDLYISVTMPSIE
VGTIGGGTQLPSQSACLNLLGVKGASLNLPGSNAQKLARVVAGAVMAGELSLMSALAAGH
LVRSHMKYNRSTKNMSVTECTTAGEAQSTKCA*
>MP_HMGR2
MGLDYYDRVPFDEKHSRRSKNNSKLLASDALPLPVWLTNRIFIVVFCIASYHLLRRWGEK
KVRTPTPLHVLSLEDMVAFVGLVASLIYLLGFFGIDYVQNFIGKGSDGQWDFVDGTEGFI
RSCHGGKTTEVARTSVPPDAKLNEQDLKENKDEDIAWAVSCGSVASHTLEGSMGDAQRAA
SIRKRAVELMTGRSLEQLALGGFDYSAVVGQCCEMVIGHVQLPVGVAGPLLLDGLEYMVP
MATTEGCLVASTNRGCKAIHLSGGATSILLRDGMTRAPVVRFDRAHRAAELKFYVEDANN
FDTLCVIFNRTSRFARLQYIQCALAGRNLYLRFSCLTGDAMGMNMVSKGVQNVLEYLQDV
FPDMEILSLSGNFCADKKATAVNWINGRGKSVVCEAVIRGDIVAKVLKTSVSSLVELNSV
KNLAGSAISGALGGFNAHTANVVSAIFIATGQDPAQNVESSHCITMMEPMNGGIDLHVSI
TMPSLEVGTIGGGTQLASQAACLNLLGVKGANTDVPGANAQRLARVIAGAVLAGELSLMS
ALAAGHLVKSHMRYNRSCRKLAAQET*
>MP_HMGR3
MGLPPHRRLPHSGCSVQSNTALPNLQASPGFLLPIALAVSLPFLLVLAAFYSLFLRSDSF
KIRLDMPFAELVTIIVLVASSVYLLQLFFIGYAQSVAGSDSEDSFSVEDGEKIPLVVQAT
SVPVTSSACNRAILLSQVLKDDNDDAIARAVSNGTLPSHSLEANLGDPQRAASVRKRAVE
LMINTSLDTLPLDGFDYASVLGQCCEMVIGYVQIPVGVAGPLLIDGIQYMIPMATTEGCL
VASTNRGCKAIHMSGGVSSVLLRDGMTRAPVVRFARAQNAAALKFYVEDANNLETLRAVF
NRTSRFARLQRIQCALAGRNLYMRFVCSTGDAMGMNMVSKGVQSVLEYLQDLYPDMEIVS
ISGNFCADKKATAINWIEGRGKSVVCEAIIKGDVVAKVLKTTVAALVELNMLKNLAGSAI
AGALGGFNAHASNIVTAIFIATGQDPAQNVESSQCITMMESINDGKDLHVSVSMPSIEVG
TVGGGTQLASQSACLDILGVKGPSKESPGANAQQLARLVAGTVLAGELSLMGALAAGHLV
KSHMKYNRASKTLQQDEHKDEATKASKN*
>MP_HMGR4
ALVELNTLKNLTGSAIAGALGGFNAHAANIVSAVFLATGQDPAQNVESSQCITLMEAING
GRDLHVSVTMPSVEVGTIGGGTQLASQSACLNILGVKGANAESPGANAQCLARVIAAAVL
AGELSLMSALAAGHLVKSHMKYNRSSKNICAEALGDGAQAKV*
>MS_HMGR1
MGAEFLRGVPHVEKSSSDKKNGKLLASDALPLPVWLTNKVFFVLFFAATYYLMRRWGEKK
SRIPTPLHVLSFGDIVALVVVVASFIYLLGFFGIDYVQQAIKSADGQWDFSEETEVLVQD
KGCLPTPIPRPIVQLKGQDIRDNADEDIACAVSCGSVPSYSLEASLGDAERGASIRKRAV
EIMTGRSLEGLPLGGFDYSAVLGQCCEMVIGHVQVPVGVAGPLTLDGFECMVPMATTEGC
LVASTNRGCKAIQMSGGATTVLLRDGMTRAPVVRFESAQRAAELKFYIENAENFETICVM
FNRSSRFARLQYIQCALAGRNLYLRFSCSTGDAMGMNMVSKGVQNVLEYLQHVFPDMEVM
SLSGNFCADKKATGVNWINGRGKSVVCDAVIKGEVVAKVLKTSVSALVELNAIKNLTGSA
VAGALGGFNAHASNIVSAIFLATGQDPAQNIESSSCITLMEAANGGEDLYISVTMPSIEV
GTIGGGTQLPSQSACLNLLGVKGASLNLPGANAQKLARVVAGAVMAGELSLMSALAAGHL
VKSHMKYNRSTKNLSANGCATAGEAQSTKCA*
>MS_HMGR2
MDSFTCDAGTCIGFSGKQNHHRHLHHSQNSMKRAKSSSKLLLASDALPLPVGFTNKLFLF
LFFTASYYLLRRWGEKKKANIPLHSLCFTEIIAVIAQISSIIYLWGFFGIVYVQNCISKG
EDEREAMLSSAMAARASVLPPCPPVAIPPPVAVFKGQPLPDSSDEDIACAVSKGEMPSHS
LEKDLGDCTRAAAVRKRAVEMMTGRSLEALPLSNFDYTSVLGQCCEMVIGFVQIPVGVAG
PLLLDGFEYMVPMATTEGCLVASTNRGCKAIHQSGGACSVVLQDGMTRAPVVRFASTLRA
SELKFFVEAAENMDTLCVMFNKSSRFARLQSIQCSLAGRNLYMRFKCSTGDAMGMNMVSK
GVQSVLDYLQHVFPDMEVVSISGNFCADKKATAVNWIQGRGKSVVCEAVIKEEVVAKVLK
TSVAALVELNTLKNLTGSAVAGALGGFNAHAANIVSAVFLATGQDPAQNVESSQCITLME
ATNGGRDLHVSVTMPSVEVGTIGGGTQLASQSACLNILGVKGANMESPGANAQCLARIIA
ASVLAGELSLMSALAAGHLVKSHMKYNRSSKNICAEALGADGAQAKI*
>MP_MVK1
MEVEARAPGKLILAGEHAVVHGYAAVAASLGLFTRCHIRRSISSTDTICLHLSDLKLNWQ
WSLQEIEGLVKLVHSEVSLANPSSVDIIDKLKCLLDDKLLPEANIGLASGIMAFLFLYSS
ILGSVPSTVTVSSDLPMGAGLGSSASFCVALVGALYAMSKLSTSSQHGRHEHINNGVDCS
KLDENDLELINKWAFKGETIIHGRPSGIDNTVSTFGYVVKVKQGQLTRLQDSVPIKILLT
NTKVGRNTKALVAGVGERALRHSKAMTAIFEATEAITDEVVEILQLASKSESSRSEQEAK
VEELVEINQGLLQSMGVSHPSIELICRTTSEYQLRSKLTGAGGGGCVLTIIPDQLSTKTL
DKVKSDLEAQGFDCFEAAIGVPGVHINLGS*
>MS_MVK1
MEVEARAPGKLILAGEHAVVHGYAAVAASLGLFTRCHIRRSISSTDTVCLHLSDLKLNWQ
WSLQEIEGLVKLVHSEVSLANPSSVDIIDKLKCLLDDKLLPEANIGLASGIMAFLFLYSS
ILGSVPSTVTVSSDLPMGAGLGSSASYCVALVGALYAMSKLSASSHHGSHEHIDNGVDCS
KLDDNDLELINKWAFKGETIIHGRPSGIDNTVSTFGYVVKVKQGQLTRLQDSVPIKILLT
NTKVGRNTKALVAGVGERALRHSKAMTAIFEATEAITDEVVEILQLASKSESSRSEQEAK
VEELVEINQGLLQSMGVSHPSIELICRTTSEYQLRSKLTGAGGGGCVLTIIPDQLSTKTL
DKVKGDLEVQGFDCFEAAIGVPGVHINLGS*
>MS_MVK2
LFSLSLCVFLSEMGDGDELVPVYSSLESVYGDGPQSEEALFRYNQLKSKFTQLYGREPQLFARAPGRVNLIGEHIDYEGY
SVLPMAIRQDTIVAISKREPSEGPGEIRIANMHPDDYETISFSTDPHQDINLKQLVWAHYFLCGYIGIFEYLATKGVKVE
PPAGLDVLIDGTVPTGSGLSSSAALVCSSAIAIMAILGLNFPKKEVAEFTCTCERHIGTQSGGMDQAISVMAKLGFANLI
DFNPIRATDVLLPDGGSFVIAHSLAESKKAVTAATNYNNRVVECRLAAIVLAVKLGMPVQEAISSVKTLSDVEGLCVSFA
ATQSASDPVVAVEQYLHEEPYTTAEIESIVSDSLTSIMSDSPTSLAVLAAAKHFKLHQRAKHVYSEAKRVFSFQEAVQVS
GSEQETLERLGNLMNASHESCSVFYECSCPELEELVTICRNIGAFGARLTGAGWGGCVVTLVKESAVPSFILSLKEGFYQ
SRIDSGKINRGDLGLYVFASKPSSGAAIIKL*
>MP_PMK1
MGPQEERASLEEEALIVASAPGKVLLTGAYLVLEQPNAGLVISTSARFFAITKPISSTVD
EKSWAWSWTDIIVVSPQLSKETPYKLSLRNFTLQNVSPSDKDGNLFVEKALELAIGGAYA
ICQDKQKEQNFKKILLKGLQITILGSNDFYSYRKHIETKGLPLTSSTLSSLPRFSEITFN
SVQDSAADIQVPEVAKTGLGSSAAMTSAVVASVLHYLGAVQLPSSSWQDSEGLETVHAIS
QAAHSLAQGKIGSGFDVSAAVFGSQRYVRFSQQVLSSTQDGSKYLPMSEVVRSLLNEQWD
TKRQEFALPPLLQLIVGEPGFGGSHTPSMVGAIQRWRKADPQKAEAVWSELGKCNTDVEK
GLFALKTLAKDHLQEYESAIESCEDSTAEQWKKKGKGDVHALVVDALLSTRCAFLKVRTL
LRQMGEAAGVPVEPPPQTELLDTTMNMEGVLFAGVPGAGGYDAVFAITLRLPARNRVEKM
WSGKGVLALCVVEDARGVQVEDSDPREQHATEALHNLTLESEIECK*
>MP_PMK2
MGPQEERASLEEEALIVASAPGKVLLTGAYLVLEQPNAGLVISTSARFFAITKPISSTVDEKSWAWSWTDIIVVSPQLSK
ETAYKLSLRNFTLQNVSPSDKDGNLFVEKALELAIGGAYAICQDKQKEQNFKKILLKGLQITILGSNDFYSYRKHIETKG
LPLTSSTLSSLPRFSEITFNSVQDSAADIQVPEVAKTGLGSSAAMTSAVVASVLHYLGAVQLPSSSWQDSEGLETVHAIS
QAAHSLAQGKIGSGFDVSAAVFGSQRYVRFSQQVLSSTQDGSKYLPMSEVVRSLLNEQWDTKRQEFALPPLLQLIVGEPG
FGGSHTPSMVGAIQRWRKADPQKAEAVWSELGKCNTDVEKGLFALKTLAKDHLQEYESAIESCEDSTAEQWKKKGKGDVH
ALVVDALLSTRCAFLKVRTLLRQMGEAAGVPVEPPPQTELLDTTMNMEGVLFAGVPGAGGYDAVFAITLRLPARNRVEKM
WSGKGVLALCVVEDARGVQVEDSDPREQHATEALHNLTLESEIQCK*
>MS_PMK1
MGPQEERASAEEEAFIVASAPGKVLLTGAYLVLEQPNAGLVISTSARFFAITKPISSTVD
EKSWAWAWTDIIVVSPQLSKETAYKLSLRNFTLQNVSSSAKDGNLFVEKALELAIGGAYA
ICQDKQKEQNFKKILLKGLQITILGSNDFYSYRKHIETKGLPLTSSTLASLPRFSPITFN
SVQDSAADIQVPEVAKTGLGSSAAMTSAVVASVLHYLGAVQLPSSSWQNSEGLETVHAIS
QAAHSLAQGKIGSGFDVSAAVFGSQRYVRFSQQVLSSTQDGSKFLPMSEVVRSLLNEQWD
TKRQEFALPPLLQLIVGEPGFGGSHTPSMVGAIQRWRKADPQKAEAVWSELGKCNTDVEK
GLFALKTLAKDHLQEYESAIESCDDSTAEQWKKKGKGDVHALVVDALLATRCAFLRVRAL
LRQMGEAAGVPVEPPPQTALLDATMNMEGVLFAGVPGAGGYDAVFAITLSLHARNRVEKM
WSGQSVLALCVVEDARGVQVEDSDPQEQRATEALHNLTLES*
>MS_PMK2
MGAEFLRGVPHVEKSSSDKKNGKLLASDALPLPVWLTNKVFFVLFFAATYYLMRRWGEKKSRIPTPLHVLSFGDIVALVV
VVASFIYLLGFFGIDYVQQAIKSADGQWDFSEETEVLVQDKGCLPTPIPRPIVQLKGQDIRDNADEDIACAVSCGSVPSY
SLEASLGDAERGASIRKRAVEIMTGRSLEGLPLGGFDYSAVLGQCCEMVIGHVQVPVGVAGPLTLDGFECMVPMATTEGC
LVASTNRGCKAIQMSGGATTVLLRDGMTRAPVVRFESAQRAAELKFYIENAENFETICVMFNRSSRFARLQYIQCALAGR
NLYLRFSCSTGDAMGMNMVSKGVQNVLEYLQHVFPDMEVMSLSGNFCADKKATGVNWINGRGKSVVCDAVIKGEVVAKVL
KTSVSALVELNAIKNLTGSAVAGALGGFNAHASNIVSAIFLATGQDPAQNIESSSCITLMEAANGGEDLYISVTMPSIEV
GTIGGGTQLPSQSACLNLLGVKGASLNLPGANAQKLARVVAGAVMAGELSLMSALAAGHLVKSHMKYNRSTKNLSANGCA
TAGEAQSTKCA*
>MP_MVD1
MEGENHSQEWIVMVTARAPTNIAVIKYWGKRDQKLILPINSSLSVTLNPHDLSATTTVAA
SPSFTSDRLWLNGKEVSVQSDRYQNCLREIRARAGDVTDAETGTVIKKKDWAKLHLHIVS
KNNFPTAAGLASSAAGFACLVYALAQLMGVKESYKGEISSIARVGSGSACRSLYGGFVEW
EMGKDDKGKDSIAIQLAEKSHWEDLVVIIAVVSSRQKETSSTSGMQDSVNTSELLHHRAK
DIVPKVMAEMKQAVKERDFATFARICCKDSNQFHATCLDTSPPIFYLNDTSKRIISMVER
WNKAAGTPKAAYTFDAGPNAVLFAPNKSTARELLNRLLFYFPPAGDKKISSYVVGDVDML
SFNEVDSSFKPSEATEGTAATQFPGELDYILCTRPGEGPLVLKDHLIDSTSGLPL*
>MP_MVD2
MGYKLWVSWLSTKLLFSMSLGLRLAKQASTKRRAEYQQNTCLYRASLSIKMHLREEDSLY
CYGSKKTAGLSAASRGQMEHFQEALLAKKKRDLFPWRFSFKHAAERQPIC
>MS_MVD1
MEGENQSQEWIVRVTARAPTNIAVIKYWGKRDQKLILPINSSLSVTLNPHDLSATTTVAA
SPSFTSDRLWLNGKEVSVQSDRYQNCLREIRARAGDVTDAETGTVIKRKDWANLCLHIVS
KNNFPTAAGLASSAAGFACLVYALAQLMGVKESYKGEISSIARVGSGSACRSLYGGFVEW
EMGKDDKGKDSIAIQLVEKTHWEDLVVIIAVVSSRQKETSSTSGMQDSVNTSELLHHRAK
DIVPKVMAEMKQAIKERDFATFARICCKDSNQFHATCLDTSPPIFYLNDTSKRIISVVER
WNKAAGTPQAAYTFDAGPNAVLFAPNKSTARELLNRLLFYFPPAGDKKISSYVVGDVDML
SFKEVDSSFKPSEATEGTAAATRFPGELDYILCTRPGEGPLVLKDHLIDSTSGLPL*
>MP_IDI1
MLRTISIVANLKSVSASFSYTSASCLPHWGPGRFAALFPYLARYNFIVCASMGTLPADIM
DPVQKRLMFEDECILVDESDAVLGHDSKYNCHLMENINAGKALHRAFSVFLFNRKHELLL
QKRSATKVTFPLVWTNTCCSHPLYRESELVAEKHLGVRNAAQRKLYDELGIVAKDAPVDQ
FTCLGRILYKAPSDGKWGEHELDYLLFLVRDVSVQPNPEEVADAMYVNKEQLRELLKKAD
AEEEGVTLSPWFRLVVDNFLFDWWSKLDNGTLAAACNMEQIHKLC*
>MS_IDI1
KCSQGLAMLCFFPMLRTISIVANLSTKSVSPSARPFIYTCAPRLPHSGLSPVRFAGLSPY
LARYNFIVCASMGTLPADIMDPVQKRLMFEDECILVDESDAVVGHDSKYNCHLMENINAG
KALHRAFSVFLFNRKHELLLQKRSATKVTFPLVWTNTCCSHPLYRESELVSEKHLGVRNA
AQRKLYDELGIVAKEAPVDQFTCLGRILYKAPSDGKWGEHELDYLLFLVRDVSVEPNPEE
VADAMYVNKEQLRELLKKADAGEEGVTLSPWFRLVVDNFLFDWWSKLDNGTLAAACNMEQ
IHKLC*
>MP_FDS1
MAPTGETDKSSKAAISRSDFLEVYQKLKSQLLEDSEAFTYTEDSRRWVEKMLDHNVPGGK
LNRGLSVVDSLKHLKGEEELTGDEKFLASVLGWCIEWLQAYFLVLDDIMDSSVTRRGQPC
WFRMPKVGVIAINDGIVLRNHIFRMLRWHFRSKDYYLDLNDLFNEVEFQTCAGQMLDLIT
TPPDEVDLSKYVISTHTKIVQYKTAYYSFYLPVACALLMMGKNLEDYKSTKEILVLMGTY
FQVQDDYLDCYGDPEFIGKIGTDIEDSKCSWLIVQALKRANEDQKQCLLANYGKSDPACV
AKVKEVYKELSLQSVYLEYEEEVYGKLVSEIEREDSKGLQVVLKTFLGKIYKRQK*
>MS_FDS1
MGAVPPPSSHIASPSSPARRRLYPQPSFQLVTSVHTHLNCHQSLNHTQVGQVSHVERLTA
PCHVSPAPRALALVTCQGSPAQAEQVTAYYPISCPQTELRFKNGNQTKLPHGLDALHLPR
HVAIIMDGNSRWAESHGLPRTAGHEAGLTSLRHVVNLSMEWGIHALTVFAFSTENWQRSQ
VEVSFLMELFQMALAKELESFMKGNIQVRVIGDLKCFPAALRSLVREVEQKTAKNTGLKY
TICASYGGRYDIVKACQQIAADVQQGKVNPEDITEAHVGKELGTSWMNDMGDPDLLIRTG
GERRLSNFLLWQLAYTELLFLDVMWPDMSEAHYVDAMLYYQRRNRRYGGRSKASMSQV*
>MS_FDS2
MAPTAETDKSSKAATTRADFLEVYQKLKSQLLEDSEAFTYTEDSRRWVEKMLDHNVPGGK
LNRGLSVVDSLKHLKGEEELTEEEKFLASVLGWCIEWLQAYFLVLDDIMDSSVTRRGQPC
WFRMPKVGVIAINDGIVLRNHIFRMLRWHFRSKDYYLDLNDLFNEVEFQTCAGQMLDLIT
TPPDEVDLSKYVISTHTKIVQYKTAYYSFYLPVACALLMMGKNLEDYKSTKEILVLMGTY
FQVQDDYLDCYGDPEFIGKIGTDIEDSKCSWLIVQALKRANEDQKQCLLANYGKSDPACV
AKVKAVYKELSLQSVYLEYEEEVYGKLVSEIEREDSKGLQVVLKTFLGKIYKRQK*
>MP_SQS1
HDAHLAFCYLMLQRVSRSFAIVIQQLGTELRDAICVFYLVLRALDTVEDDMSIPVDTKLP
VLESFHKNIYDPEWRFPCGDRDYKILMDEFHHVSTAFLNLQKRYQLAIEEAANRMGHGMA
KFICKEVETVEDYDEYCHYVAGLVGLGLSRLFHASGLEDLAPDDLSNSMGLFLQKTNIIR
DYLEDINEIPKPRMFWPREIWGKYASNLEDFKEEKNTVAAVECLNDLITNALSHALDCLT
YMAALKDPAVFRFCAIPQIMAIGTLAVCYDNVHVFRGVVKIRRGLTAKIMDQTRTMADVY
GAFYDFCSMLSAKINKKDSSSQKTLNWVEAIQQACRASGTLSKRRVFSNRSSKLVHEAFL
LLVMILLLVGMLYMVGKSS*
>MS_SQS1
MGVLGGVLEHPEEIPALVKLRIAAATLRKQVPAHDAHLAFCYLMLQRVSRSFAIVIQQLG
TELRDAICVFYLVLRALDTVEDDMSIPVDTKLPVLESFHKDIYDPEWRFPCGDGDYKILM
DEFHHVSTAFLNLNKRYQLAIEDAANKMGHGMAKFICKEVETVEDYDEYCHYVAGLVGLG
LSRLFHASGLEDLAPDELSNSMGLFLQKTNIIRDYLEDINEIPKPRMFWPREIWGKYASK
LEDFKEEKNTVAAVECLNDLITNALSHALDCLTYMAALKDPAVFRFCAIPQIMAIGTLAV
CYDNVHVFRGVVKIRRGLTAKIMDQTHTMADVYGAFYDFSSMLSAKITKRDPSSQQTLNW
VEAVQQACRASGTLSKRFAFIPTTA*
>MS_SQS2
EKEIHSTVTEHLGCTTFEKAEKSTTEQLTMLQKPSGLLEGDETKADLREAGSNACQSSPI
ITIEKPDSVSQDIKPTVPLPNPLTLETKFEFSHWLPGPLCSVYQKKGLKRLYPWQVITLW
IVFNFRGY*
>MP_SQE1
MAFSLAVAFFACAFTISLQIWFASRRKREIQAAPDHPPMEPPPARTPSSQDKDALDVIIV
GAGVAGSALAHTLGKDGRKVFVVERDLSEPDRIVGELLQPGGYLKLVELGLADCVEQIDA
QRVFGYALFYEGRDTKVGYPLEGHGVDVAGRSFHNGRFIQRMREKASQLPSVTLQQGTAL
SLIEERGVVKGVKYRVAGGTEMMAYAPLTIVCDGCFSNLRRTLCTSKPEVPSCFVGLVLE
DCKLPHENHGHVILADPSPILFYPISSTEVRCLVDIPGERVPSIANGEMANYLKSVVAPQ
LPEQLQRPFLAAVEKGSIRSMPNKSMPALPVPHPGAILMGDAFNMRHPLTGGGMTVALSD
IVLLRNLLHPLSTFHDAEALCAYLEKFYTLRKPVASTINTLAGALYKVFCASPDKAMKEM
RKACFDYLSLGSVFSTGPVALLSGLNPRPLSLVAHFFAVAIYGVGRLLVPFPSPNRMWLG
TRLLMGAANIIYPIIRAEGVRQMFFPNTVLAYYRTPPMK*
>MP_SQE2
MSLSLPLAWRPALQQQLPPLPRPSPPSLRKLSPPHPSRTLLHSFAVSALPRPSIPIILHP
LALPALSILLSSFALATCFTLLKTKEAPTLQSASHLHQSQPSSSADHGFDIIIVGAGVAG
SALAYTLGKDGYKVLVIERDLKEPKRIVGELLQPGGYLKLVDLGLDDCVEGIDAQLVFGY
ALYKEGKDTKIGYPLSGQGAVVAGRSFHNGRFVQRMRTKAATLPTVRLQQGTALSLVEHD
GVVKGVRFRAVGGDEKEVRAPLTFVCDGCFSNLRQTLCTSKPEVPSWFIGLVLEGCKLPH
TNHGHVILADPSPILFYQISSTEVRCLVDIPGEKVPSIASEEMANHLKHVVAPQLPKQLQ
RSFVAAVDRGKMHAMPNKSMAAFPRPMPGALLMGDSFNMRHPLTGGGMTVALSDIVVLRD
LLRPWYNLHDSAALCSYLEKFYTLRKPVASTINTLAGALYKVFCASPDKAMQEMRHACFE
YLSLGGVFSSGPVALLSGLNSQPLSLVAHFFAVAVYGVGRLLLPFPSPGRVLLGIQLLLG
AARIILPLLKAEGMRQMFLPNTVPAFYKRPLMKSKMGMSYG*
>MS_SQE1
MVFSLPVAFLACAFAISLRIWLVSRRKREIQPAPDHLPLEPPTSPKPSEDKDALDVIIVG
AGVAGSALAHTLGKDGRKVFVVERDLSEPDRIVGELLQPGGYLKLVELGLADCVEQIDAQ
RVFGYALFYEGRDTKVGYPLDGHGVDVAGRSFHNGRFIQRMREKASQLPSVTLQQGTALS
LIEEHGVVKGVKYRVAGGTEMMAYAPLTIVCDGCFSNLRRTLCTSKPEVPSCFVGLVLED
CKLPHENHGHVILADPSPILFYPISSTEVRCLVDIPGERVPSIANGEMANYLKSVVAPQL
PEQLQRPFLAAVAKGSIRSMPNKSMPALPVPHPGAILMGDAFNMRHPLTGGGMTVALSDI
VLLRNLLHPLSTFHDAEALCAYLEKFYTLRKPVASTINTLAGALYKVFCASPDRAMKEMR
KACFDYLSLGSVFSTGPVALLSGLNPRPLSLVAHFFAVAIYGVGRLLVPFPSPNRMWLGT
RLLMGAANIIYPIIRAEGVRQMFFPNTVLAYYRTPPMK*
>MS_SQE2
LCTSKNLLYLSQPEVPSWFIGLVLEGCELPHTNHGHVILADPSPILFYQISSTEVRCLVD
IPGEKVPSIASEEMANHLKHVVAPQLPKQLQRSFVAAVDRGKMHAMPNKSMAAFPRPMPG
ALLMGDSFNMRHPLTGGGMTVALSDIVVLRDLLRPWYNLHDSAALCSYLEKFYTLRKPLA
STINTLAGALYKVFCASPDKAMQEMRHACFEYLSLGGVFSSGPVALLSGLNSQPLSLVAH
FFAVAVYGVGRLLLPFPSPGRVLLGIQLLLGAARIILPLLKAEGMRQMFLPNTVPAFYKR
PLMKSKMGMSYG*
>MP_LAS1
MADLSRDLQLFDDVDDLANDDTATSIAPEHLQPTCTLVQKGNFAFRQGLFEEAIKEYSKA
NKLLPLGHFIILSNRSAAFCKLSEHLRRIPAEVSERNALFGLDPTYHAELALRDAEKVLK
LKSSWLKGYARKGAALLLLERYREAQEVFFEGLQIDPSSPPLQDALLRVDAELKKDDLHN
PEDQKRKRAKVQYNDDFDCVLCLKLLYHPVTTPCGHTFCRACLLQAMDHGNKCPICRVVL
LLSPKTYPVSVTLKNIIEKNFPEELAARREEVDISTLTAGKEILPLFVMSVVMPTEKISL
NIFEPRYRLMVRRVMEGNHRMGMVGLDSETSTIANVACEVEITECHPLPDGRFYLEVEGR
RRCSIVKSWEQDGYRVGEVTWLKDATVEDGQSMAELQATAESTASLARTWINEASQRDRR
SGLTELMNEAPSTNDPERFSFWVATLLHLRSDDKLRLLRLTDTQERLTQDLIFLRSRTIR
GCHLQ*
>MP_LAS2
MLPYNQDAYDAGRRINADKTSLDEAISSCQDFLLSQQYPEGYWWADLESNATITADTIFL
FKIFGIESKYPLHKMENYIRRLQCAHGGWELFYGDGGELSVTIESYIALRLLKVPQSDPA
LQKALNFIIKKGGITKSRIFTKLILAMLGCFDWNCLPSLPPWVVLLPSWFFSSIYEMSSW
ARGCTVPLIAVFDRKPVFKVIPEISFDELYAEGKKYAPTSTPFRGDSSDFYVLVDLCLKK
MEWWGCVPFREAGVKAAEKWVLERQEETGDWAGIFPAMFYSMICLKALGHEITDPALHRG
LLALKAFSIETADEYSVQPCVSPVWDTALIVRSLVESGTAPDHPALQKAGEWLLQKQIIL
PGDWSFKNKSGCSGGWAFEFINRWYPDVDDSAVVVMALNALKLQNEDAKQGALAQGTKWI
ASMQCKAGGWAAFDKDNDQEWLNSTPYGDLKAMIDPNTADVTARVLEMIGTLRLQPEDME
SVVGAALPSVTSIQRGLAYLRKEQEKEGCWFGRWGVNYIYGTCRALVALSLVSPSAHKQE
IANGAKWLVEVQNLKDSSEEGYGGWSETCYSYNDPELKGQGDTSTPSQTAWAVMGLLAAG
DVLGRYEVDSIEHGVRYLLSTQRKDGSWHEASFTGTGFPGHFYLRYHYYAQHFPLTALAR
YRSRRHKINHPQLNMNGTCTHN*
>MP_LAS3
GRWGVNYIYGTCWALVALALVAPTTHEEEIARGAKWLVQVQNRVGKEKGSAHGPRLDGGW
GETCFSYSDPALKDQNEGSTASQTAWALQGLLAAGDALGKYEVEAIEQGVQYLLSTQRKD
GSWHELQFTGCGFPVHFYLRYHYYAQHFSLSALARYRARLQQASHSHST*
>MS_LAS1
MARSRRAYKKSRPKVKVGLPSRKPFKPKPATLLPAKVVKSAEWDENASLLRNYRSLGIVN
NPNFLGARSSSKETVQSQSLQVPNGAENMVADNGSDVESDDLKSALGKKRRDGDHAPLQR
LTKMQRVYVSRLISKHHHDYQAMSRDLKLNKMQHPPATLEKLCKRCVAHESSACQEA*
>MS_LAS2
MQLHAPRQPPPASLSSTSYKKLRYASPSVFVASAEKKQKQKPRIFTCSAPDDVNTAGVSS
ITVPQILRRAAFSPSDLSLRSLIDSSSGSDFVSSVCNVADTLIGALFGPQSLKPSNDPAI
QLAGNYAPVPETPPQRCMHIDGTIPTDLNGIYIRNGPNATRLFEREGYHMFDGDGMLHGI
RLQGGTASYCSRYVRTSRFVQEELAGRPLFLKFFGGFYGFIGFARAGLVLVRAVLGVLSM
SEGWGLSNTSVCYFNGRVLSLSEDDMPYVIRVTNEGDFVTLGRLQFSHTAPSRNMCAHPK
FDPATGEMFAYSFRPSLKFPFSFFKVSPNGTKSKEVTIPIKEISFMHDFAITENYAIFPD
NQFVIRPWKFLRGEMPVICDTRKTPRFCVVPRDATTQSGTPPPQWFQAPTCNGYHYINAW
EEGDEVVIITPIISPPERFLEIPARGMNCFLTEVRLNLADGSTSMKRLCNDNLEFGTFNL
NYMGRKMRYVYLAVGCYPEISGIVKVDLEAETSGDRQCIVARRDFGENCHGNEPFFVPRC
TQGSINNSIDGPSSFAEGFINSVHSCKNKEEDEGYVFCLVHNNSSGTSNLLVMDAQSPTL
EVLASIKLPSRVPYGFHGFFVDENDLAKQTYGFL*
>MP_CAS1
PNKSHRQLPYVHVRNKRSPKFGWRLNVELLYGKATIIFPCAQETSQRARARAREGVCARE
ERESMWSFRTADNGSGSPWLHTLNDHVGRQTWHFDPHSGSSADRLAVEKARKDFAQNRFL
KKHSADLLMRMQYARENLLPPLPDQVKINDHTDITEELVANTLKRAALFYSTIQAEDGHW
AGDYGGPMFLMPGLVIVLYVTGSLNVILSEAHKEEMIRYLYNHQNKDGGWGLHIEGHSTM
FGSVLSYVTLRLLGEDLNSGEDQAMQRGRTWILQHGGATAIPSWGKFWLSVLGVFEWTGN
NPLPPEIWLLPYFLPIHPGRMWCHCRMVYLPMCYIYGKRFTGKITEVVSSLREELYDIPY
TDINWNKARNECAKEDLYYPHPMIQDVLWGTLHKVVEPALMHWPGSSLRSKALTTVMKHV
HYEDENTRYICIGPVNKVLNMLCCWVEDPNSDAFKCHLARVYDYLWLAEDGMKMQGYNGS
QLWDTSFAVQALISTELLDTCGPMLKKAHDFIDKSQVRDDCPGDLQFWYRHISKGAWPFS
TRDHGWPISDCTSEGLKAALALSLLPSEIVGGSIPPERFYDAVNTMLSYQNANGGVATYE
LTRSYPWLELINPAETFGDIVIDYQYVECTSAVMQALAAFRKLYPKHRTEEIKECIQRAA
GFIENIQKEDGSWYGCWGVCFTYAGWFGILGLIAAGRSYEHSKAIRDACSFLLSKELPMG
GWGESYLSCQDKVYTNLENDRAHVVHTSWAMLALLGAGQAERDPEPLHRAAAILINAQLE
NGDYPQEEITGVFNRNCMISYSAYRNIFPIWALGEYRRKVLSYRV*
>MS_CAS1
MWSFKTADNGSGSPWLHTLNDHVGRHTWHFDPHSGSSADRLAVEKARNDFTQNRFLQKHS
ADLLMRMQYARENLLPPLPDQVKINDHTDITEDLVANTLKRAALFYSTIQAEDGHWAGDY
GGPMFLMPGLVIVLYVTGSLNVILSEAHKEEMIRYLYNHQNKDGGWGLHIEGHSTMFGSV
LSYVTLRLLGEDLNSGEDQAMQRGRTWILQHGGATAIPSWGKFWLSVLGVMEWTGNNPLP
PEIWLLPYFLPIHPGRMWCHCRMVYLPMCYIYGKRFTGKIDEIVLSLREELYDIPFTDIN
WNKARNECAKEDLYYPHPMIQDVLWGTLHKVVEPALMHWPGSSLRSKALATVMKHVHYED
ENTRYICIGPVNKVLNMLCCWVEDPNSDAFKCHLARVHDYLWLAEDGMKMQGYNGSQLWD
TSFAVQALISTELLDTCGPMLKKAHDFIEKSQVRDDCPGDLQFWYRHISKGAWPFSTRDH
GWPISDCTSEGLKAALALSLLPSEIVGESIPPERFYDSVNTVLSYQNANGGVATYELTRS
YPWLELINPAETFGDIVIDYQYVECTAAVIQALAAFRKLYPKHRTEEIKECIQRAAGFIE
SIQKEDGSWYGSWGVCFTYAGWFGILGLIAAGRSYEHSKAIRDACSFLLSKELPTGGWGE
SYLSCQDKVYTNLENDRAHVVHTSWAMLALLGAGQAERDPEPLHRAAAILINAQLENGDY
PQEEITGVFNRNCMISYSAYRNIFPIWALGEYRRRVLSYQV*
>MP_CYP51.1
MLTESRKLAMDFLSSLPLPVLGSTVDPVYKIALLVLSTLLLAKILSTLFFNSAGKKLPPK
LRTLPLIGGVRKFMKGPINMIREEYPRLGSIFTVKVLNRNITFLLGPEESVHFFKAPESE
MSQQEVYQYNVPTFGPGVVFDVDYSVRMEQFRFFSESLRVSSLKSYVEHMVYEAENFFTK
WGDEGVVDLKSELEHLIILTASRCLLGQEVRDQLFQNVSDLFHDLDNGMLPISVLFPYLP
IPAHKRRDKARKQLADIFAKIIQNRRASGKREADMLQAFIDSKYRATGRFLSDYEITGLL
IAALFAGQHTSSITSTWTGAYLLRHKQFLGPVLDEQQEVMKRHGDALDYEVLGEMDVLYR
SIKEALRLHPPLILLLRYAHKDFAVKTREGSEYTVPKGHVVATSPAFANRLPYIYKYPDS
FDPERFASGREEDKVAGAFSYLSFGGGRHGCLGEPFAYLQIKTIWSHLFRNFELELVSPF
PEIDWDAMVVGVKGSVMVRYKKRSLKGAQ
>MP_CYP51.2
MDLFSRSPVPMLGNLSPLYRICLLILSTLLLAKILSTLFFRTAQKKLPPTVRTLPLIGGV
RKFMKGPINMIREEYPRLGSVFTVNVLNRKITFLVGPEESTHFFKAPESEMSQQEVYQYN
VPTFGPGVVFDVDYSVRMEQFRFFSESLRVSSLKSYVEQMVFEAESFFSKWGDEGEVDLK
TELEHLIILTASRCLLGREVRDQLFQNVSDLFHDLDNGMLPISVLFPYLPIPAHKRRDQA
RKQLAEVFSKIILNRRASGKSEPDMLQAFIDSKYRSTGRSLADHEITGLLIAALFAGQHT
SSITSTWTGAYLMKNKQYLEPVLNEQREVMKRHGDRLDYDVLGEMDVLYRSIKEALRLHP
PLILLLRYNHKDFPVKTREGVEYVVPKGNVVATSPAFANRLPYIYRNPDTYDPERFAPGR
EEDKAAGAFSYLSFGGGRHGCLGEPFAYLQIKTIWSHLFRNYELELISPFPDIDWDAMVV
GVKGKVMVRYKKRSLKVE*
>MP_CYP51.3
KGHVVATSPAFANRLPYIYKDPDSFDPERFAPCREEDKVAGAFSYLSFGGGRHGCLGEPF
AYLQIKTIWSHLFRNFELELVSPFPEIDWDAMVVGVKGSVMVRYKKRSLKGAQ*
>MS_CYP51.1
GDGLQALQMYEFVKHEGLEPTNSIFVSILKACKSIGALDHGREIHDEVVKRSFESDILIG
NTLIDFYSKCGYFPDACVVFHNLSSCNIVSWGIIITGCVENGFDLAALEYYEEMVEMGIS
PDKIIFLATLKACSFTGAIIQGKHIHNQIVIG
>MS_CYP51.2
MDLLSGSPVPVLGNLSPLYRICLLILSTLLLAKILSTLFFRTAQKKLPPTVRTLPLIGGV
RKFMKGPINMIREEYPRLGSVFTVHVLNRKITFLVGPEESTHFFKAPESEMSQQEVYQYN
VPTFGPGVVFDVDYSVRMEQFRFFSESLRVSSLKSYVEQMVFEAESFFSKWGDEGEVDLK
AELEHLIILTASRCLLGREVRDQLFQNVSDLFHDLDNGMLPISVLFPYLPIPAHKRRDQA
RKQLAEVFSKIILNRRASGKSEPDMLQAFIDSKYRSTGRALADHEITGLLIAALFAGQHT
SSITSTWTGAYLMKNKQYLAPVLDEQREVIKRHGDRLDYDVLGEMDVLYRSIKEALRLHP
PLILLLRYNHKDFPVKTREGVEYVVPKGNVVATSPAFANRLPYIYRNPDTYDPERFAPGR
EEDKAAGAFSYLSFGGGRHGCLGEPFAYLQIKTIWSHLFRNYELELISPFPDIDWDAMVV
GVKGKVMVRYKKRSLKVE*
>MS_CYP51.3
MDFFSSLHLPVLGSTVDPVYKIALIVVSTLLMAKIVSTLFFNSARKKLPPKLRTLPLIGG
VRKFMKGPINMIREEYPRLGSIFTVKVLNRNITFLLGPEESVHFFKAPEAEMSQQEVYQY
NVPTFGPGVVFDVDYSVRMEQFRFFSESLRVSSLKSYVEHMVYEAENFFTKWGDEGVVDL
KSELEHLIILTASRCLLGREVRDQLFQNVSDLFHDLDNGMLPISVLFPYLPIPAHKRRDK
ARKQLADIFAKIIQNRRASGKRETDMLQAFIDSKYRATGRSLSDYEITGLLIAALFAGQH
TSSITSTWTGAYLLKHKKFLGTVLDEQQEVMKRHGDTLDYEVLGEMDVLYRSIKEALRLH
PPLILLLRYAHKDFAVKTKEGREYTVPKGHVVATSPAFANRLPYVYKDPDSFDPERFASG
REEDKVAGAFSYLSFGGGRHGCLGEPFAYLQIKTIWSHLFRNFELELVSPFPEIDWDAMV
VGVKGSVMVRYKKRRLKGA*
>MP_ERG24.1
MLVSAGSSDAMDVVPFLRSAMESCPPLSLPSQHAVAVLSGYLFMLALMNQCLPGRVVPGV
LLDDNTRIRYKCNGFLSLLLLSVAFVVGAKMDLYSLEVIAEKGGELFSTTLLFCFLLCLI
IYTSGCLSKSKSASLRSRKSNSFIHDWWFGVQLNPSFLGVDLKFFFIKAGMMGWFFLTVS
IAARKIQTEGSLTLPMALYQAFVMIYVLDYFWFEEYMTSTWDIIAENFGFMLIFGDLVWI
PFTFSIQGWWLLTHEPALTNAGATLNVIIFILGFAVFRGANMQKHVFKKDPKSPIWGQPP
KTVGGKLLISGYWGIARHCNYLGDIILAFSFSLPCGASSIIPYFYPVYLFILLLWRERRD
EARCKEKYGGVWKEYCKVVPWRICPYLY*
>MS_ERG24.1
MDVVPFLRSAMESCPPLSLPSQHAAAVLSGYLFMLALMNQCLPGRVVPGVLLDDNTRIHY
KCNGFLSLLLLSVAFVVGAKMDLYSLEVIAEKGGELFSTTLLFCVLLCFIVYTTGCISKS
KSASLRSRKSNSFIHDWWFGVQLNPSFLGVDLKFFFIKAGMMGWFFLNLSIAARKIQTEG
SLTLPMALYQAFVMIYVLDYFWFEEYMTSTWDIIAENFGFMLIFGDLVWIPFTFSIQGWW
LLTHEPALTKAGAILNVIIFILGFAVFRGANMQKHVFKKDPKSPIWGQPPKTVGGKLLIS
GYWGIARHCNYLGDIVLAFSFSLPCGASSIIPYFYPVYLFILLLWRERRDEARCKEKYGE
LWKEYCKVVPWRICPYLY*
>MP_ERG26.1
MVQLSEHEGIEGQVFVVTDGLSCVGAALCLELVERGALEVRCFDSRSTSPLRSSLARKRV
IFIRGNIKRKDDVERALRGANCVFHLASHGMSGKEMLQARQIDEVNLTGTCNILDSCVKC
GVERLVFVSSYNVVFGGQQVVNGNETMAYYPLETHLDSYGRCKALAEQLVLKSNGRPLKS
KARCKLQTCAIRPAAVYGPYEEYHVPRFLNLAQKGLFLYLIEGSEIKTDWVYVDNLVQAL
LLASMGLIDDVPGRQGAPASGQAYFISDGAPVNSFTLMQPLIEGLGYRLPHRQLSVKSAM
MFAWIFWGLYGLMYPWLDKVWLPQPPVLPAEVYKVGVTHYFSILKARQQLGYVPFISPKE
GIQRTLEFWKTKQANELISPALYYWIASIGGMVLTFCCAFVPPPFMGVFEWIRQVALFVF
RSQVIIRVVFLVACALHLGEGVYAWLLARRVDPANAKGWFWQTVALGFPSLRLLLRRSRR
QRRPHSS*
>MP_ERG26.2
MEEGRVCVVTGGRGFAARHLVLQLLRCEQWSVVRILDLAPHISLDAHEQSGLLSRSLSSG
KALYVSVDLRDHFQVEHACKGAYAVFHMAAPDSSINNFDLHYNVTVQGTRNVINACIANG
VRKLIYTSSPSTVFDGVHGIVNGNETMPYPDKHNDIYSETKAQAEALVLAANGNSGLVTC
ALRPSSIFGPGDRLLVPSLVAAARSGKMKFILGDGKNMYDFTYVENVAHAHVCAEKALDV
SNYVGENAAAGKAYFITNKEPIEFWVFMSNILEGLGYERPKIHLPVKLLMPIACLVAWAY
EHTPIFGAKPPQFTPSRLRLVSSWRTFDCSRAVKLLAYQPIFPLEEGLKRTIESFSHLRA
DQKSSKTRDFDGPSKCHKVLGGGQVADLLLWKNAKFTLLVALMMLALTYSFFNSSLTLLS
VVSKLFLVLTAAVYAQNFIPASAFDVLRQKLASLTFEVPEDTINTAVRSLQ
>MS_ERG26.1
MMFQGDKVHLPLDKLILFLMPLLEGLGYRLPHRQFSVKSAMMFAWLFWGLYGLMYPWLDK
VWLPQPPFFPAEVYKVGVTHYFSILKARQQLGYVPFISPKEGIQRTLEFWKRKQANELIS
PALYYWIGSIGGMVLTFCCAFVPPPFMGVFEWIRQVALFVFRRQVIIQVVFFVAFTLHLG
EGVYAWLLARRVDPANAEGWFWQTFALGFPSLRLLLRRSRREGRPHSS*
>MS_ERG26.2
HNQPKKSEGLIDGRIMCMMRASPRFTHYPLHIPFRRAARDYSSSTHLQRCKERLYTCGFS
SAAGARHSRYPLYFRSHGKSQDSPPFLLKPRVSQAFCRITSAALSSISVSTILRLEEETR
EEETRVHATPVYAQPSVKGARKGTLHQEILHTVEEERCVDINAGKLKVSESDAFVKTCDY
NGESQVTQQKFEAFIEDEAVAYMPSQACEDREPIDSKTCTEDKNLLASSWKKKEEMDGDV
YHKKIRISKRSKIKPEALPIHLKLNSCSKFADLYGAIEIYDQVKRDGQVHLSIHSYNALL
YICSGAASGSLVRNKRSREGKKQESMSLQSNQLEYNEVESLEVGSTELVHFSPEDMQMAL
TRGADILEDMLQQGIEPNEATFILVIRFAVARNDGDLAFETIKLMVSSGIPPKLRSYGPP
LLCFCESNQADKAFEVDDHMQQHGVIPDESMLDSLLRVSVDARLENKVYSLLQRLRKSVR
DLLPKTVKTIEKWFNTEAAASAGKWETSPSKEQLRQASVASGGGWHGLGWLGKGAWQVKR
TNISKTGSCMSCGETLCTIDLDPIETDNFAKSVAKLASQREQQPQGFKVFQEWLDRNGPF
DVIIDGANVGLYNPQVSRGFSFTMLNAVVKAAKSGISMQRPPLVLLHGRHLSRLGNEQFV
NKWRKEKSLYFTPRGSNDDWFWLYAAVKSNCLLITNDKMRDHIFELLGNDFFPKWKERHQ
VRFTFKAEKLELHMPPPYSIVIQESENGAWHVPQAGGDDIEKPREWLCATRV*
>MP_DHCR24.1
KVTRFQREVSMTTTTEDSGASRKTPVWDCGSNLYDTFELVAFGNRLERSLMEDVGTITSW
RACCRTSPPWECNGILRTRSLPQSLLLQTSKDHTPSGTLSLSKSKIITKSDKKGTKT
>MP_DHCR24.2
MIYPEPGFERHHRRGDTPYAQMYTDIGLYYTPNPILRGEEFDGIEACRHIEQWLIENHGF
QALYAVTELNEKDFWRMFDAGLYSRVRDKYKAVGTFMSVYYKSKKGRKTEKEVQEEEQKI
SESAYADLENQAE*
>MP_DHCR24.3
MTQILPSPSPSPLTAHSHRAVKLRKKLLVDYLVKLRWIPVLFVVLPISFIFDMVVYFQHQ
LSARKPYTQRQLEHDHNVALLIKRLKHRDPSQDGLVCTARKPYVTVGIRNMDYKRARRFE
VDLSAFHNVLDIDSTRMIARVEPLVNMGQITHLTVPMNLSLAVVPELDDLTVGGLINGFG
IEGSSHIHGLFSDTIVSYEIVLANGELVKATADNEYADLFYAIPWSQGTLGLLVAAEIRL
IHVKEYIRLRYKPVRGTLSELAEAYISSFTSPKNEPDSMSMKRNIPMANGNGHHGEFDVP
EFVETIIYSPTEAVCMTGQYASAKEAKQKGNHINRQGLWFKPWFYQHAETALQRGEFVEY
IPTRDYYHRHTKSFFWEGKLILPFGDQAWFRWMLGWLMPPKIPFLKITEAPSIRNYYQEN
HVLQDLLVPLYKVPAALEFAHEELELYPIWLCPHKLYKQPVKTMLHPEPGFEKHQRRGDT
EDAQMYTDIGFYYTPGPILRGEVFDGIAACRRIEQWLIENHGYQALYAVTELNEKDFWRM
FDGSLYWECRRKYKAVGNFMSVFYKSKKGRKTQTEVQEEEQKRVDTVFPTQCLHQD*
>MP_DHCR24.4
MPPKSISTRKASKTSSKQIISTRKKDRDVATLEPIEEEVVENNEETVQDETEAQLQIMPY
VVHMENVQPQDHADESSMGVSEGEDILAKTRILSCFECPQIPLCRFLPYAKVRGLRDDLS
GLKVGFGKEGYVPEKGVFIVSLCTYLGESTLVTDAILESWDPLWVEINNEFEEELKVDPS
LSILSNHMFYVWEGNHRTVAWLEAIQERFSERKEKHVRVLSTIIDPRKVSEISLLSCFQR
MNFLNTHALVATSLRDELVNTYNICTSNAQDYLKELPHEDVVLIDKIRKKHTKGDEPWFP
LTRKYLAKLVYNIQMHSELQKELDPLRVKLLPHELQQVETKKQNELIRKYSDRIGKILNI
VDPRLGEEWWSKVLSLKWSNESFATIEKLSLLAMCTNIPNNTRVLWLSLLEANKATKAVY
AIPRSDYDFRSWLNREHVLEKIIVKAGEILNDFIDQPGGLVIPHGLSLSLYYEEVRMEKR
KSLFPLIVRLETRERNVEIAKMRKYDLIQMAAQRVVFRFLIFLRDGGHLAATPLDCKQWI
SPTNEMATMYTPDMFLLSKWEIENCPWWIDMIKGQILEREREKYKEIYHDLPKETTQNIL
ETPGPRKRANRGGSPNIDLMQGGVQGGVDSHLQENNPQGVCAQGNIVKKINTFIFVEKHV
QNFFVQSQEHGCLAIVGDYIAIGKDFASSMKNSAYTEVHEHFKLKCSKNMDYVRVGRSVP
WAADLVFLDLPFGGGLHGAQPHPQWDSLTEDHVRYGISVGAASLSDRGWMLVRSSSAGPS
VGWVERYARVSGLEIWHRVLVYHDSSYGYLELANHRVDCSISMLFMIRRQSCTPLLYLEA
STPFFKAFQMSPLDSMVFHHLPMASIALDDHGRQWRGNMQLSHTFIACYLELLCRQGGVV
LEIGCGTAPLLRACLHSGRICVSIDSDDALITTCILPLLAPKKMQGEDVAGSSQVGDDYI
DLLAGVAPYDD*
>MP_DHCR24.5
RSSQRWTRIVIVSLSAIGGVVMMYLVCCVCVRCLRSKSSLVGRSRAEPFWDSNSEKWPLR
MQNLDLREWTARELWVATNGFNDANRIGSGGASVCFKAMVEDVKGTKRLVAVKRLKGRSE
NQREDQRSFAQELS
>MS_DHCR24.1
MASEALRQPLVRPKRKKALVDYLVQLRWIVVIFVVLPISFTFDMLTYFGDLWSNHKSYKR
RQKEHDENVAKVIKRLKERDPKRDGLICTARKPYIAVGMRNVDYKRARHFEVDLSAFRNV
LEIDKERMVARVEPLVNMGQISRVTVPMNLSLAVVAELDDLTVGGLINGYGIEGSSHIYG
LFADTVVAYEIVLSDGKLVKATADNEYSDLFYAIPWSQGTLGLLVAAEIKLIHVKEYMKV
TYVPVRGSVGELGQAYIESFTDPDGNQDSSDKVPDFVETMIYSPTEAVCMTGKYASTEEA
KKKGNKINQQGWWFKPWFYQHAETALTKGEFVEYIPTRDYYHRHTRCLYWEGKLILPFAD
QFWFRYLFGWAMPPKVSFLKATQGDAIRNYYHEKHIIQDMLVPLYKVPAALEFSDRELEL
YPIWLCPHKLYKHPVKTMIYPEPGFERHRRRGDTPHAQMFTDIGLYYTPNPILRGEEFDG
IEACKHIEQWLIENHGFQALYAVTELSEKDFWRMFDAGLYSRVRDKYKAVGTFMSVYYKS
KKGRKTEKEVQEEEQKISESAYADLENHAE*
>MS_DHCR24.2
MTEILPQSPLTPHSHRAAKLRKKVLVDYLVTLRWIPVLFVVLPISFIFDMVVYFGQQLSA
RKPYKQRQLEHDHNVALLIDRLKQRDPAQDGLVCTARKPYVTVGIRNMDYKRARRFEVDL
SAFHNVLEIDSTRMIARVEPLVKMAQITRLTIPMNLSLAVVPELDDLTVGGLINGFGIEG
SSHIYGLFSDTIVSYEIVLADGELVKATADNEYADLFYAIPWSQGTLGLVVAAEIRLIHV
KEYMRLRYKPVTGTLSELAEAYISSFTSPADGSDSMSMRQTSMSNGNGHHAESAVPDFVE
TIIYSPTEAVCMTGRYASAEEAKQKGNHINRQGLWFKPWFYQHAETALQRGEFVEYIPTR
DYYHRHTKSFFWEGKLILPFGDQAWFRWTLGWMMPPKIPFLKITEVPSIRNYYQENHVLQ
DLLVPLYKVPAALEFAHEELELYPIWLCPHKLYKHPIKTMLYPEPGFEKNQRRGDTENAQ
MYTDIGFYYTPRPILRGEEFDGIAACRRIEQWLIENHGYQALYAVTELNEKDFWSMFDGT
LYRECRRKYRAVGNFMSVYYKSKKGRKTQKEVQAEEQKRIDNIVFPAQGLHKD*
>MP_EBP1
MGQHPYVPETLELPGFIPNVYTVTQIFSGFGLASLAIILLVWYQSGRSGHLRNVERRLMC
WWAFTGIIHSILEGYFVFTPDFYKKPTPVFLAEVWKEYSKGDSRYAARDSAVVVIEGITA
VLEGPAALLLVYAI
>MS_EBP1
MAQHPYVPETLELPGFVPNFLSITHIFAVYVSASVAVVLLVWFLSGKSRRVSGVDRLLMC
WWAFTGLTHIVLEGYFVFTPDFYKKTTPIFLAEVWKEYSKGDSRYAGRDSAVVVVEGITA
VLEGPASLLLVYAIASQRAYSHPLQLSVCLGQLYGCIVYFVTTWLDGKEYDIGPFYFWFY
FIFMNFIWVVIPSMIALRSWRKIVAQFQKGKGKKVQ*
>MS_EBP2
MAQHPYVPETLELPGFTPNVYTVTQILSGFGLASLAIILLVWYLSGRYRHLRTVERLLMC
WWAFTGVIHSILEGYFVFTPDFYKKPTPVFLAEVWKEYSKGDSRYAARDSAVVVVEGITA
VLEGPAALLLVYAIASRKAYQHPLQLAVCLGQLYGCIVYFLTTWLDGKEYAAGPIYFWFY
FIFMNFIWVVIPSLIALRSWRKIVAKFADKIGKKVQ*
>MP_ERG3.1
MAHLHFVAFFVLLTACHGALALHPSLEANATKETASSVKSSTSLQYFVDETSWYNDLVLG
PLLPPHWRSKIPHTAQTWLRNYLAGLLIYFTCGGLWCIYLYYLKSDVYFPKGGIPSKEPI
LLQIWVSMKGMPIYVSLPTLSEYMIERGWSRCYVHISDVGLPTYICLTFLYLALVEFGIY
WMHRGLHDIKPLYKWLHATHHIYNKENTLSP
>MS_ERG3.1
MAHLHLVAVFFLLTACHGALALHSSLEANATKETASSVKSSTSLQHFVDDTSWYNDLVLG
PLIPPHWRSKIPHMAQTWLRNYLAGLLLYFTSGGLWCLYLYYLKPDVYFPKGGIPSKEPI
LLQIWVSMKGMPIYVSLPTLSEYMIERGWSRCYAHISDVGLPTYICLTFLYLALVEFGIY
WMHRGLHDIKPLYKWLHATHHIYNKENTLSPFAGLAFHPFDGILQASPHVIFIFLVPTHF
LTHELSLFIESIWTTNIHDCIHGKVWPIMGAGYHTIHHTTYRHNYGHYTIWMDWMFGTLR
DPSEPQKSKAS*
>MP_DHCR7.1
MSYENVVGGKLKLKGKALNVQSGGAKKKRKKDKSRLRQLPIVTDDDAYADAEGDESGGTE
IVLQEPETAGDHVGGNEGEHATMADEDHRTAAEKRYHEQKLKLDAQRLAKTSSKSHRERI
EDFNQYLANLSEHYDIPKVGPG*
>MP_DHCR7.2
AGFDNDRFQGRLLESGSRPRESKAVLTRGVRVRRTLNFAVPICHVAILQSPMPQFSNLGH
NTPNFLKRDTQKRRIGSGRERESDMGVAVERKRSSAGDGGSKQTNGHQKANNQQGADDVH
SPVLAYVSMLGLLLSCPPFVIFLWYSLVHMDGSALKTWEYLREHGLQGLFNIWPSPSLVA
CKIIAVYAAFEAALQLLLPGKKVLGPISPMGNRPVYKENGVIAYFFTIAVYILIWRMGWF
NPGIVYDHLGEIFSTLIFGSLIFCLLLYIKGHLAPSSADSGSSGDPIIDFYWGMELYPRI
GKHFDIKVFTNCRFGMMGWAVLAITYCIKQYEVQGKVADSMLVSAALMLIYITKFFWWES
GYWNTMDIAHDRAGFYICWGCLVWVPSVYTSPAMYLVNHPITLGSWVAGCIFFAGLGCIF
INYDCDRQRQVFRKTNGDCTIWGKPASKIDAEYVTETGETKKSILLCSGWWGMSRHFHYM
WEILAAFFWSVPALFSHFLPYFYVIFLTILLVDRSQRDDSRCKTKYGRYWTAYCKKVPYK
IIPWVY*
>MS_DHCR7.1
MSYENVVGGKLKLKGKALNVQSGGAKKKRKKDKSHLRQLPIVTDEDAYADAQGDDVAGTE
IALQEAETAGDHEGNAGEHATLADEDHRTAAEKRYHEQKLKLDAQRLAKTSSKSHRERIE
DFNQYLANLSEHYDIPKVGPG*
>MS_DHCR7.2
MGVAVERKRSSAGDGGSKQTNGHQKAKNKQGADDVHSPVLAYVSMLGLLLFCPPFVILLW
YSLVHMDGSLLKTWFYLREHGLQEGLFNIWPSPSLVACKIIAVYAAFEAALQLLLPGKKV
LGPISPMGNRPVYKENGVIAYFFTIAVYILIWRIGLFNPAIVYDHLGEIFSTLIFGSLIF
CLLLYIKGHLAPSSADSGSSGDPIIDFYWGMELYPRIGKHFDIKVFTNCRFGMMGWAVLA
ITYCIKQYEVEGKVADSMLVSTALMLIYITKFFWWESGYWNTMDIAHDRAGFYICWGCLV
WVPSVYTSPAMYLVNHPITLGSWVAGCIFFAGLLSIIINYDCDRQRQVFRRTNGDCTIWG
KPASKIDAEYVTETGETKKSILLCSGWWGMSRHFHYMWEILAAFFWSVPALFSHFLPYFY
VIFLTILLVDRSQRDDHRCKAKYGRYWTTYCKKVPYKIIPWVY*

## Sheet: Table S4
Table S4. Transcript abundance for identified transcripts in MP.
Transcript abundance for identified transcripts was measured by TPM.
Transcript ID	Length	TPM
MP_TRINITY_DN36853_c0_g1_i1	797	9.03355
MP_TRINITY_DN42666_c0_g3_i3	1770	7.58842
MP_TRINITY_DN24258_c0_g1_i1	1645	1.66714
MP_TRINITY_DN40281_c0_g1_i2	1702	5.09647
MP_TRINITY_DN44501_c0_g1_i12	1701	1.85047
MP_TRINITY_DN35391_c0_g1_i2	1877	7.80691
MP_TRINITY_DN43424_c0_g5_i2	936	19.1255
MP_TRINITY_DN44071_c0_g1_i1	233	1.22774
MP_TRINITY_DN44992_c1_g2_i2	469	17.4144
MP_TRINITY_DN38307_c0_g1_i4	999	8.31542
MP_TRINITY_DN43339_c0_g1_i4	3090	1.10063
MP_TRINITY_DN34809_c0_g1_i3	2814	36.485
MP_TRINITY_DN32184_c0_g1_i1	383	5.31535
MP_TRINITY_DN32597_c0_g1_i1	2445	2.57779
MP_TRINITY_DN45441_c3_g1_i1	272	12.4282
MP_TRINITY_DN41976_c0_g1_i2	3146	8.35246
MP_TRINITY_DN36130_c0_g1_i3	715	7.41602
MP_TRINITY_DN41111_c0_g3_i1	1771	1.6457
MP_TRINITY_DN29830_c0_g1_i1	1282	1.99339
MP_TRINITY_DN43531_c0_g1_i2	2421	8.19692
MP_TRINITY_DN38406_c0_g1_i5	5222	1.45207
MP_TRINITY_DN30988_c0_g1_i3	1344	1.16204
MP_TRINITY_DN36164_c0_g1_i3	569	15.8135
MP_TRINITY_DN37203_c0_g1_i2	871	4.73316
MP_TRINITY_DN40131_c0_g1_i1	2394	3.77739
MP_TRINITY_DN41969_c0_g1_i3	1464	4.48717
MP_TRINITY_DN40216_c2_g2_i10	1405	1.3811
MP_TRINITY_DN42056_c0_g1_i1	243	1.81226
MP_TRINITY_DN42216_c0_g1_i2	2276	4.7735
MP_TRINITY_DN34243_c0_g1_i1	2464	23.1253
MP_TRINITY_DN33242_c0_g1_i1	1121	1.54876
MP_TRINITY_DN63805_c0_g1_i1	318	1.69928
MP_TRINITY_DN31988_c0_g2_i1	1620	3.45818
MP_TRINITY_DN41308_c1_g3_i10	1713	22.8133
MP_TRINITY_DN40640_c0_g1_i1	1619	33.2095
MP_TRINITY_DN26952_c0_g1_i1	1021	1.23436
MP_TRINITY_DN44921_c3_g8_i6	1123	7.84503
MP_TRINITY_DN39028_c0_g1_i3	2432	6.83609
MP_TRINITY_DN34655_c3_g1_i1	1638	7.35522
MP_TRINITY_DN35140_c0_g3_i1	1866	16.1851
MP_TRINITY_DN29767_c0_g1_i3	881	0.345026
MP_TRINITY_DN25143_c0_g1_i1	800	3.375
MP_TRINITY_DN43197_c0_g1_i3	4784	3.12141
MP_TRINITY_DN35275_c0_g1_i4	382	2.8871
MP_TRINITY_DN59671_c0_g1_i1	404	0.569794
MP_TRINITY_DN44474_c0_g3_i3	363	21.2752
MP_TRINITY_DN25722_c0_g2_i1	540	1.67634
MP_TRINITY_DN34274_c0_g1_i1	1318	1.93646
MP_TRINITY_DN38882_c0_g1_i1	701	66.0498
MP_TRINITY_DN29120_c0_g2_i3	491	1.89822
MP_TRINITY_DN39960_c0_g2_i4	918	5.95798
MP_TRINITY_DN40643_c0_g2_i1	3839	67.2199
MP_TRINITY_DN37234_c0_g1_i3	935	0.509337
MP_TRINITY_DN33990_c0_g2_i4	2704	1.39513
MP_TRINITY_DN41530_c0_g2_i7	872	3.28851
MP_TRINITY_DN35128_c0_g1_i2	1088	2.16246
MP_TRINITY_DN39174_c0_g1_i6	1968	0.867351
MP_TRINITY_DN36434_c0_g1_i1	1359	10.3469
MP_TRINITY_DN26394_c0_g1_i1	211	2.14673
MP_TRINITY_DN37743_c0_g1_i1	1692	1.62794
MP_TRINITY_DN64025_c0_g1_i1	254	0.490874
MP_TRINITY_DN40225_c0_g1_i3	2388	6.92135
MP_TRINITY_DN42779_c0_g1_i1	760	5.12015
MP_TRINITY_DN36751_c0_g1_i1	1560	5.05757
MP_TRINITY_DN43211_c0_g1_i1	1275	8.42191
MP_TRINITY_DN42772_c0_g1_i1	1379	13.5524
MP_TRINITY_DN31701_c0_g1_i1	1623	12.5811
MP_TRINITY_DN33458_c0_g2_i1	701	1.34327
MP_TRINITY_DN36393_c5_g1_i1	702	5.82584
MP_TRINITY_DN27033_c0_g3_i1	866	0.985723
MP_TRINITY_DN43065_c0_g2_i3	2263	11.6032
MP_TRINITY_DN19924_c0_g1_i1	1066	1.38627
MP_TRINITY_DN32770_c0_g2_i3	1361	6.60378
MP_TRINITY_DN33141_c0_g1_i4	3222	0.548291
MP_TRINITY_DN14183_c0_g1_i1	677	1.30793
MP_TRINITY_DN44171_c0_g2_i7	2247	8.32765
MP_TRINITY_DN41305_c0_g1_i1	3042	5.90093
MP_TRINITY_DN36056_c1_g1_i4	916	0.767692
MP_TRINITY_DN31459_c0_g1_i1	1030	7.01612
MP_TRINITY_DN41819_c0_g2_i1	257	12.4714
MP_TRINITY_DN25917_c0_g1_i1	386	0.290983
MP_TRINITY_DN38959_c0_g2_i2	1144	19.013
MP_TRINITY_DN40822_c0_g1_i2	977	2.44185
MP_TRINITY_DN44744_c1_g1_i3	795	10.0781
MP_TRINITY_DN39408_c0_g1_i4	425	3.77728
MP_TRINITY_DN37552_c0_g2_i8	3529	1.05359
MP_TRINITY_DN41167_c3_g2_i2	814	3.66914
MP_TRINITY_DN44770_c0_g2_i3	1841	3.62432
MP_TRINITY_DN29267_c0_g1_i5	582	11.7826
MP_TRINITY_DN41566_c0_g3_i1	1130	11.7343
MP_TRINITY_DN38148_c0_g1_i4	1020	30.8885
MP_TRINITY_DN45201_c0_g1_i6	6666	2.9773
MP_TRINITY_DN38368_c1_g1_i6	6472	6.01835
MP_TRINITY_DN31717_c0_g1_i1	2585	1.45713
MP_TRINITY_DN43626_c1_g2_i4	1691	26.515
MP_TRINITY_DN43758_c0_g4_i5	1175	4.03367
MP_TRINITY_DN43299_c2_g2_i1	585	1.34435
MP_TRINITY_DN33637_c0_g2_i1	1299	2.43352
MP_TRINITY_DN43189_c1_g7_i4	293	22.6456
MP_TRINITY_DN44615_c0_g1_i1	1199	5.4693
MP_TRINITY_DN30403_c0_g1_i1	576	3.81251
MP_TRINITY_DN36066_c0_g1_i3	1623	1.76088
MP_TRINITY_DN32005_c2_g1_i2	332	3.42965
MP_TRINITY_DN44458_c1_g1_i1	287	4.1049
MP_TRINITY_DN8380_c0_g1_i1	921	1.20013
MP_TRINITY_DN33422_c0_g1_i1	2562	1.9024
MP_TRINITY_DN38598_c0_g1_i3	3440	10.094
MP_TRINITY_DN30632_c0_g1_i1	1185	3.99981
MP_TRINITY_DN40172_c0_g2_i8	758	2.65288
MP_TRINITY_DN33771_c0_g5_i1	795	15.7668
MP_TRINITY_DN42414_c1_g1_i1	1095	25.7815
MP_TRINITY_DN7607_c0_g1_i1	453	0.936081
MP_TRINITY_DN38511_c0_g5_i1	238	4.97488
MP_TRINITY_DN35415_c0_g1_i3	1314	55.1129
MP_TRINITY_DN34147_c1_g1_i9	497	11.0578
MP_TRINITY_DN29613_c0_g1_i1	864	0.740955
MP_TRINITY_DN52557_c0_g1_i1	685	0.378909
MP_TRINITY_DN48787_c0_g1_i1	348	1.90358
MP_TRINITY_DN36334_c0_g1_i2	671	13.0161
MP_TRINITY_DN34906_c0_g1_i1	1498	20.6868
MP_TRINITY_DN34739_c0_g1_i1	1456	4.75608
MP_TRINITY_DN41064_c0_g1_i2	823	4.91102
MP_TRINITY_DN40948_c0_g1_i10	1666	34.2436
MP_TRINITY_DN35323_c0_g1_i3	1365	3.13964
MP_TRINITY_DN32385_c0_g1_i2	934	1.56865
MP_TRINITY_DN40253_c0_g3_i2	817	10.9909
MP_TRINITY_DN42954_c0_g2_i1	4412	25.0513
MP_TRINITY_DN33106_c0_g1_i1	1360	1.72133
MP_TRINITY_DN29110_c0_g3_i2	452	5.58429
MP_TRINITY_DN44889_c0_g6_i1	212	13.4894
MP_TRINITY_DN41695_c0_g1_i3	2527	1.53593
MP_TRINITY_DN40202_c0_g1_i3	1828	4.2457
MP_TRINITY_DN42325_c0_g8_i4	1167	10.2102
MP_TRINITY_DN33950_c0_g1_i1	835	4.07285
MP_TRINITY_DN44037_c0_g1_i2	5536	3.61902
MP_TRINITY_DN44987_c1_g1_i5	503	3.46125
MP_TRINITY_DN37096_c0_g1_i1	1328	19.4404
MP_TRINITY_DN44024_c0_g1_i2	5777	3.48074
MP_TRINITY_DN36682_c0_g1_i1	1075	3.80147
MP_TRINITY_DN32921_c0_g2_i3	656	3.46276
MP_TRINITY_DN29699_c0_g2_i1	706	2.87427
MP_TRINITY_DN34126_c0_g1_i1	1766	3.11243
MP_TRINITY_DN34505_c1_g1_i1	575	18.3734
MP_TRINITY_DN38562_c0_g1_i4	974	2.99991
MP_TRINITY_DN42878_c0_g2_i2	657	14.3442
MP_TRINITY_DN43533_c0_g3_i3	1029	22.3956
MP_TRINITY_DN33070_c0_g1_i1	2931	6.09536
MP_TRINITY_DN45285_c4_g1_i4	842	4.56009
MP_TRINITY_DN45020_c2_g1_i9	827	1.69696
MP_TRINITY_DN39640_c1_g2_i20	2350	8.19382
MP_TRINITY_DN28958_c0_g1_i2	2584	0.705443
MP_TRINITY_DN24085_c0_g1_i1	623	0.520419
MP_TRINITY_DN42851_c0_g2_i7	937	0.535942
MP_TRINITY_DN42779_c0_g1_i4	1485	4.62713
MP_TRINITY_DN44578_c3_g6_i1	316	5.82002
MP_TRINITY_DN30761_c1_g2_i1	337	2.64689
MP_TRINITY_DN34926_c0_g1_i8	2552	0.937877
MP_TRINITY_DN40974_c0_g6_i1	369	171.429
MP_TRINITY_DN31767_c0_g1_i1	1080	19.0932
MP_TRINITY_DN40783_c0_g1_i7	992	2.84378
MP_TRINITY_DN24613_c0_g1_i2	360	1.27183
MP_TRINITY_DN35506_c0_g1_i2	2351	15.991
MP_TRINITY_DN32977_c0_g1_i2	2363	34.6622
MP_TRINITY_DN43844_c0_g3_i1	2463	4.53596
MP_TRINITY_DN32769_c1_g4_i7	625	0.798846
MP_TRINITY_DN37632_c0_g1_i3	1665	20.3335
MP_TRINITY_DN34927_c0_g2_i1	550	2.28577
MP_TRINITY_DN25357_c0_g1_i1	705	1.86743
MP_TRINITY_DN40061_c0_g1_i1	1427	8.97098
MP_TRINITY_DN62498_c0_g1_i1	220	1.80511
MP_TRINITY_DN38242_c0_g4_i1	378	36.1038
MP_TRINITY_DN42673_c0_g1_i1	1068	41.9886
MP_TRINITY_DN44925_c0_g1_i8	1726	2.52345
MP_TRINITY_DN49468_c0_g1_i1	333	1.00843
MP_TRINITY_DN58317_c0_g1_i1	218	0.790477
MP_TRINITY_DN44573_c1_g7_i7	944	20.3311
MP_TRINITY_DN37627_c0_g1_i1	1550	9.78899
MP_TRINITY_DN41406_c0_g1_i2	639	22.644
MP_TRINITY_DN31610_c0_g1_i1	953	4.36217
MP_TRINITY_DN36427_c0_g1_i1	939	6.33134
MP_TRINITY_DN41416_c0_g1_i4	1211	2.75144
MP_TRINITY_DN10340_c0_g1_i1	446	4.94215
MP_TRINITY_DN36328_c0_g2_i2	1026	23.9354
MP_TRINITY_DN56803_c0_g1_i1	379	1.8617
MP_TRINITY_DN40010_c0_g2_i2	639	25.9324
MP_TRINITY_DN31265_c0_g2_i2	790	1.48056
MP_TRINITY_DN40118_c0_g1_i7	2439	2.79304
MP_TRINITY_DN45407_c1_g1_i7	210	11.3513
MP_TRINITY_DN44673_c0_g1_i4	2918	6.85435
MP_TRINITY_DN38865_c0_g1_i5	1599	13.5253
MP_TRINITY_DN39194_c0_g1_i4	1338	8.78882
MP_TRINITY_DN35904_c0_g1_i4	1898	0.958277
MP_TRINITY_DN34305_c0_g1_i2	1175	6.08148
MP_TRINITY_DN43845_c0_g1_i2	1064	5.1636
MP_TRINITY_DN40821_c0_g1_i15	4170	2.95252
MP_TRINITY_DN36825_c0_g1_i1	2033	7.02053
MP_TRINITY_DN29922_c0_g1_i2	234	14.6005
MP_TRINITY_DN40291_c0_g1_i3	876	0.907789
MP_TRINITY_DN40374_c0_g1_i1	813	12.1354
MP_TRINITY_DN38660_c0_g1_i1	1361	35.7116
MP_TRINITY_DN40111_c0_g2_i2	738	4.89628
MP_TRINITY_DN32175_c0_g1_i1	254	2.20824
MP_TRINITY_DN31753_c0_g1_i2	1719	1.69132
MP_TRINITY_DN35957_c0_g1_i4	1794	8.19618
MP_TRINITY_DN16935_c0_g2_i1	358	1.36593
MP_TRINITY_DN32892_c0_g1_i2	577	10.538
MP_TRINITY_DN43012_c0_g1_i2	2278	30.1309
MP_TRINITY_DN38429_c0_g1_i4	2088	0.531495
MP_TRINITY_DN38637_c0_g1_i1	400	1.90395
MP_TRINITY_DN28086_c0_g1_i1	278	1.50457
MP_TRINITY_DN36086_c2_g1_i1	246	10.0216
MP_TRINITY_DN43618_c0_g1_i1	1586	2.24291
MP_TRINITY_DN43369_c2_g1_i5	1307	1.44644
MP_TRINITY_DN41970_c1_g1_i1	1108	3.47937
MP_TRINITY_DN44787_c0_g2_i1	211	5.83193
MP_TRINITY_DN40918_c0_g2_i2	674	5.21895
MP_TRINITY_DN38570_c0_g1_i2	1350	6.00139
MP_TRINITY_DN39438_c4_g1_i3	362	5.53227
MP_TRINITY_DN36697_c0_g1_i1	1148	5.08126
MP_TRINITY_DN37718_c4_g1_i1	782	2.11119
MP_TRINITY_DN38899_c0_g1_i2	1964	4.97719
MP_TRINITY_DN29359_c0_g2_i1	379	0.444308
MP_TRINITY_DN45288_c3_g8_i2	427	11.6516
MP_TRINITY_DN43154_c1_g2_i3	1154	5.67392
MP_TRINITY_DN44762_c0_g5_i2	553	13.7448
MP_TRINITY_DN42667_c0_g2_i1	2613	2.94941
MP_TRINITY_DN37062_c0_g1_i3	1675	2.49442
MP_TRINITY_DN43508_c0_g2_i1	248	7.05084
MP_TRINITY_DN39495_c0_g1_i2	1512	12.2005
MP_TRINITY_DN33255_c0_g1_i3	665	2.66198
MP_TRINITY_DN41873_c1_g2_i2	1196	6.33447
MP_TRINITY_DN34127_c0_g1_i9	3223	1.31375
MP_TRINITY_DN39338_c0_g1_i3	1947	3.34699
MP_TRINITY_DN42029_c0_g1_i2	2210	9.95898
MP_TRINITY_DN21720_c0_g1_i1	231	1.2279
MP_TRINITY_DN44162_c1_g1_i1	385	23.5981
MP_TRINITY_DN30543_c0_g1_i2	1022	25.5287
MP_TRINITY_DN41029_c0_g1_i5	1600	6.94926
MP_TRINITY_DN38638_c1_g1_i1	748	2.48244
MP_TRINITY_DN33998_c0_g1_i8	1231	0.621103
MP_TRINITY_DN57628_c0_g1_i1	476	0.610676
MP_TRINITY_DN42725_c0_g2_i2	2696	25.6004
MP_TRINITY_DN37564_c4_g1_i1	811	20.9469
MP_TRINITY_DN38239_c0_g2_i2	351	5.91837
MP_TRINITY_DN38256_c1_g1_i4	1221	7.55326
MP_TRINITY_DN38183_c0_g1_i2	777	54.3756
MP_TRINITY_DN36067_c0_g1_i3	206	7.61591
MP_TRINITY_DN42458_c0_g2_i3	1011	26.5172
MP_TRINITY_DN43871_c0_g4_i1	248	3.97238
MP_TRINITY_DN29442_c0_g1_i1	547	1.25554
MP_TRINITY_DN44516_c1_g2_i2	819	5.15356
MP_TRINITY_DN35451_c0_g2_i4	1275	3.214
MP_TRINITY_DN22223_c0_g1_i1	205	9.65765
MP_TRINITY_DN35650_c0_g1_i3	1655	0.556024
MP_TRINITY_DN30197_c0_g1_i1	447	22.2058
MP_TRINITY_DN28373_c0_g1_i1	792	1.32884
MP_TRINITY_DN35822_c1_g1_i2	1376	9.76964
MP_TRINITY_DN33855_c1_g4_i1	2001	1.34194
MP_TRINITY_DN22008_c0_g1_i1	409	1.04344
MP_TRINITY_DN39239_c1_g5_i3	1159	46.6801
MP_TRINITY_DN41435_c0_g1_i5	1883	66.2426
MP_TRINITY_DN45164_c0_g3_i1	228	22.3884
MP_TRINITY_DN42709_c1_g1_i1	552	11.2977
MP_TRINITY_DN28829_c0_g1_i1	339	1.20384
MP_TRINITY_DN41108_c0_g3_i3	751	19.6063
MP_TRINITY_DN40928_c1_g2_i7	4491	3.02617
MP_TRINITY_DN40998_c0_g1_i11	2191	1.7047
MP_TRINITY_DN38171_c1_g1_i1	572	1.9855
MP_TRINITY_DN43814_c0_g8_i6	764	4.31837
MP_TRINITY_DN38283_c0_g2_i2	1839	5.36028
MP_TRINITY_DN32325_c0_g1_i1	836	12.7999
MP_TRINITY_DN31364_c0_g1_i3	895	0.408403
MP_TRINITY_DN25656_c0_g1_i1	263	0.983978
MP_TRINITY_DN38666_c0_g1_i4	2054	2.98937
MP_TRINITY_DN32799_c0_g1_i1	2308	4.43093
MP_TRINITY_DN38612_c0_g1_i2	6011	2.77773
MP_TRINITY_DN43752_c0_g1_i1	3462	15.1199
MP_TRINITY_DN43811_c0_g1_i3	1668	7.89427
MP_TRINITY_DN37372_c0_g3_i1	201	18.9251
MP_TRINITY_DN44920_c0_g1_i3	323	152.643
MP_TRINITY_DN43617_c1_g3_i5	1829	1.50574
MP_TRINITY_DN31183_c1_g4_i1	421	3.51029
MP_TRINITY_DN34798_c2_g1_i1	1107	7.18867
MP_TRINITY_DN33319_c0_g1_i3	863	5.68438
MP_TRINITY_DN44035_c0_g1_i3	1781	28.0994
MP_TRINITY_DN29844_c0_g1_i1	1463	19.2488
MP_TRINITY_DN41737_c0_g1_i4	1668	4.80388
MP_TRINITY_DN37805_c1_g1_i1	227	17.318
MP_TRINITY_DN48932_c0_g1_i1	655	2.28168
MP_TRINITY_DN36835_c0_g2_i3	1976	2.04042
MP_TRINITY_DN44522_c0_g1_i1	695	1.24388
MP_TRINITY_DN44077_c0_g1_i6	1048	26.601
MP_TRINITY_DN45458_c1_g1_i4	232	22.0872
MP_TRINITY_DN41606_c1_g1_i4	1855	2.8027
MP_TRINITY_DN33196_c0_g3_i1	605	0.653641
MP_TRINITY_DN20577_c0_g2_i1	568	0.650949
MP_TRINITY_DN32565_c1_g1_i3	985	0.491254
MP_TRINITY_DN40355_c0_g1_i5	2245	3.26008
MP_TRINITY_DN40044_c0_g1_i3	1570	26.3735
MP_TRINITY_DN27969_c0_g1_i2	229	2.92722
MP_TRINITY_DN30300_c0_g1_i1	869	3.24503
MP_TRINITY_DN36716_c0_g1_i9	1837	6.17033
MP_TRINITY_DN41244_c1_g1_i4	2602	3.50056
MP_TRINITY_DN42922_c0_g4_i2	1473	27.971
MP_TRINITY_DN36831_c0_g1_i1	1575	0.53968
MP_TRINITY_DN40191_c0_g3_i1	385	4.42843
MP_TRINITY_DN29845_c0_g2_i1	1449	1.00087
MP_TRINITY_DN32037_c0_g1_i2	1170	4.62227
MP_TRINITY_DN36005_c0_g1_i2	2552	0.618364
MP_TRINITY_DN42625_c0_g2_i5	5695	0.996383
MP_TRINITY_DN44000_c0_g1_i6	1357	0.772394
MP_TRINITY_DN43660_c2_g3_i4	1706	23.4238
MP_TRINITY_DN40346_c0_g1_i1	2082	27.9737
MP_TRINITY_DN31351_c0_g1_i1	482	60.2199
MP_TRINITY_DN29739_c0_g1_i1	679	1.13403
MP_TRINITY_DN38872_c0_g1_i2	848	4.066
MP_TRINITY_DN39420_c0_g1_i1	4250	3.30513
MP_TRINITY_DN40690_c0_g1_i9	1709	20.1388
MP_TRINITY_DN33338_c0_g1_i1	487	2.21274
MP_TRINITY_DN43338_c1_g1_i1	1587	1.27131
MP_TRINITY_DN41771_c2_g1_i1	336	5.49122
MP_TRINITY_DN38010_c0_g2_i1	2072	22.8228
MP_TRINITY_DN44232_c0_g2_i1	1939	11.5343
MP_TRINITY_DN35339_c0_g1_i6	398	6.09334
MP_TRINITY_DN35633_c0_g1_i2	3528	0.97901
MP_TRINITY_DN45049_c0_g1_i2	238	4.46808
MP_TRINITY_DN33481_c0_g1_i8	1353	0.905654
MP_TRINITY_DN36732_c2_g3_i2	2757	11.4314
MP_TRINITY_DN42616_c0_g2_i1	1233	3.08578
MP_TRINITY_DN33746_c1_g1_i4	263	0.979873
MP_TRINITY_DN38144_c0_g1_i2	416	0.574608
MP_TRINITY_DN33525_c0_g1_i3	943	5.78281
MP_TRINITY_DN26131_c0_g1_i1	590	1.06219
MP_TRINITY_DN41195_c0_g1_i2	1801	33.0181
MP_TRINITY_DN32710_c0_g3_i8	2430	2.24321
MP_TRINITY_DN43130_c0_g8_i2	514	2.14064
MP_TRINITY_DN30282_c0_g2_i2	1261	0.831313
MP_TRINITY_DN35293_c0_g2_i1	617	16.8333
MP_TRINITY_DN30995_c0_g1_i1	1347	94.7988
MP_TRINITY_DN33685_c0_g1_i1	1012	34.5102
MP_TRINITY_DN41066_c0_g3_i4	1401	8.63136
MP_TRINITY_DN45063_c2_g3_i1	647	4.57422
MP_TRINITY_DN43607_c0_g1_i2	1481	2.80514
MP_TRINITY_DN20387_c0_g1_i1	532	1.94568
MP_TRINITY_DN31483_c0_g1_i3	422	14.2878
MP_TRINITY_DN31952_c0_g1_i3	670	10.1578
MP_TRINITY_DN41329_c0_g1_i1	1546	17.6704
MP_TRINITY_DN44026_c0_g2_i1	998	4.85399
MP_TRINITY_DN35389_c0_g4_i1	1688	11.8292
MP_TRINITY_DN41424_c0_g1_i1	1117	5.86124
MP_TRINITY_DN45435_c3_g4_i1	623	11.5379
MP_TRINITY_DN35506_c0_g1_i4	2425	14.3362
MP_TRINITY_DN39714_c0_g2_i4	658	8.3382
MP_TRINITY_DN39476_c0_g1_i3	3297	12.0897
MP_TRINITY_DN45493_c5_g2_i1	250	4.52539
MP_TRINITY_DN37262_c0_g1_i3	3879	2.21497
MP_TRINITY_DN35758_c0_g1_i1	2895	11.5926
MP_TRINITY_DN41275_c1_g1_i2	1822	14.9259
MP_TRINITY_DN41573_c0_g2_i3	1591	5.20006
MP_TRINITY_DN48372_c0_g1_i1	274	1.58913
MP_TRINITY_DN44857_c0_g6_i2	1529	16.0569
MP_TRINITY_DN44984_c1_g2_i2	269	3.77817
MP_TRINITY_DN49863_c0_g1_i1	258	1.61685
MP_TRINITY_DN40054_c0_g2_i7	1634	7.97248
MP_TRINITY_DN23925_c0_g2_i1	2153	2.26708
MP_TRINITY_DN38610_c0_g1_i5	3646	4.11468
MP_TRINITY_DN39212_c0_g1_i1	2764	10.1067
MP_TRINITY_DN44506_c0_g2_i5	857	6.80578
MP_TRINITY_DN30581_c1_g2_i1	391	0.669351
MP_TRINITY_DN44804_c2_g1_i4	788	2.45147
MP_TRINITY_DN37908_c1_g9_i1	404	6.83283
MP_TRINITY_DN52158_c0_g1_i1	214	2.44884
MP_TRINITY_DN12032_c0_g1_i1	246	0.988531
MP_TRINITY_DN18422_c0_g2_i1	531	0.481102
MP_TRINITY_DN32303_c0_g1_i1	2370	0.552683
MP_TRINITY_DN31314_c0_g1_i1	754	1.92772
MP_TRINITY_DN39895_c0_g1_i1	534	14.6147
MP_TRINITY_DN42335_c0_g8_i1	331	1.65268
MP_TRINITY_DN38366_c0_g1_i2	2318	2.29886
MP_TRINITY_DN37103_c0_g1_i2	2394	1.53876
MP_TRINITY_DN42553_c0_g5_i1	399	11.423
MP_TRINITY_DN44080_c0_g4_i5	922	50.8374
MP_TRINITY_DN33204_c0_g1_i1	1114	15.8796
MP_TRINITY_DN36877_c1_g3_i1	2226	9.50372
MP_TRINITY_DN29465_c0_g2_i4	548	1.12873
MP_TRINITY_DN33889_c0_g1_i1	1870	5.12196
MP_TRINITY_DN36688_c0_g1_i1	908	132.908
MP_TRINITY_DN36792_c0_g1_i1	580	5.67107
MP_TRINITY_DN28403_c1_g1_i1	766	2.25094
MP_TRINITY_DN24838_c0_g1_i2	235	0.617047
MP_TRINITY_DN43154_c1_g4_i1	312	28.9489
MP_TRINITY_DN35164_c0_g1_i1	548	2.79906
MP_TRINITY_DN38889_c0_g1_i2	778	4.44276
MP_TRINITY_DN38052_c1_g2_i1	1085	5.73282
MP_TRINITY_DN40704_c1_g1_i4	1600	1.52714
MP_TRINITY_DN33593_c0_g1_i3	1428	1.23785
MP_TRINITY_DN34931_c0_g1_i6	2294	2.34871
MP_TRINITY_DN36581_c0_g2_i5	1744	0.51507
MP_TRINITY_DN37982_c0_g1_i4	293	8.55092
MP_TRINITY_DN24934_c0_g1_i1	616	1.34748
MP_TRINITY_DN42107_c0_g1_i4	1666	8.26444
MP_TRINITY_DN39789_c0_g1_i1	1224	1.60183
MP_TRINITY_DN39529_c0_g1_i2	1417	4.62111
MP_TRINITY_DN33173_c0_g1_i2	1489	8.04589
MP_TRINITY_DN45339_c2_g1_i1	233	111.857
MP_TRINITY_DN36544_c1_g2_i10	712	12.5074
MP_TRINITY_DN39980_c0_g1_i2	1119	5.34203
MP_TRINITY_DN42132_c2_g1_i1	2007	9.16577
MP_TRINITY_DN44089_c2_g2_i2	549	13.601
MP_TRINITY_DN43230_c0_g1_i3	2186	4.5901
MP_TRINITY_DN40893_c2_g2_i2	1160	5.28558
MP_TRINITY_DN36372_c0_g1_i1	1485	3.60149
MP_TRINITY_DN27285_c0_g3_i1	411	0.377223
MP_TRINITY_DN34537_c0_g1_i6	986	8.2546
MP_TRINITY_DN42517_c1_g7_i4	688	0.723233
MP_TRINITY_DN33431_c0_g1_i1	1399	9.66657
MP_TRINITY_DN33077_c0_g1_i1	1142	2.78402
MP_TRINITY_DN50749_c0_g1_i1	318	1.02718
MP_TRINITY_DN33572_c1_g1_i1	1590	7.27575
MP_TRINITY_DN40644_c0_g1_i8	2768	6.45535
MP_TRINITY_DN39427_c0_g1_i2	2003	1.43066
MP_TRINITY_DN44391_c0_g1_i1	9159	2.50158
MP_TRINITY_DN44976_c0_g2_i1	284	59.2809
MP_TRINITY_DN43353_c0_g1_i1	3635	1.57518
MP_TRINITY_DN43056_c0_g5_i1	1819	15.1226
MP_TRINITY_DN35808_c0_g1_i3	1377	3.49697
MP_TRINITY_DN44953_c1_g4_i1	498	3.68367
MP_TRINITY_DN32939_c0_g1_i3	1122	11.2787
MP_TRINITY_DN44688_c1_g4_i5	377	7.61291
MP_TRINITY_DN45016_c2_g1_i4	403	1.63272
MP_TRINITY_DN39412_c0_g1_i2	752	2.14959
MP_TRINITY_DN37823_c0_g1_i4	840	5.94154
MP_TRINITY_DN38219_c6_g6_i1	205	14.8251
MP_TRINITY_DN894_c0_g1_i1	224	1.80102
MP_TRINITY_DN42485_c0_g3_i2	1435	3.19697
MP_TRINITY_DN36086_c4_g2_i1	1156	2.12112
MP_TRINITY_DN41282_c0_g2_i1	1614	9.49079
MP_TRINITY_DN44377_c61_g1_i1	241	607.804
MP_TRINITY_DN41381_c0_g1_i1	1840	9.75183
MP_TRINITY_DN37939_c3_g2_i1	366	0.649164
MP_TRINITY_DN44733_c0_g1_i1	250	3.96969
MP_TRINITY_DN40251_c0_g2_i1	2094	1.8778
MP_TRINITY_DN43040_c0_g2_i4	1198	0.698035
MP_TRINITY_DN34825_c0_g2_i1	2336	93.9797
MP_TRINITY_DN36169_c0_g4_i2	756	42.5414
MP_TRINITY_DN38097_c0_g2_i3	818	0.58924
MP_TRINITY_DN29006_c0_g1_i2	714	46.455
MP_TRINITY_DN52569_c0_g1_i1	316	1.00593
MP_TRINITY_DN36415_c0_g1_i2	4020	1.32314
MP_TRINITY_DN33449_c0_g2_i2	958	19.3776
MP_TRINITY_DN38173_c0_g9_i1	320	16.6943
MP_TRINITY_DN41254_c2_g1_i4	380	2.02644
MP_TRINITY_DN37823_c0_g1_i1	2582	7.16701
MP_TRINITY_DN42930_c0_g6_i9	3352	7.24911
MP_TRINITY_DN44064_c0_g1_i5	240	6.99948
MP_TRINITY_DN34142_c0_g1_i12	4705	0.52022
MP_TRINITY_DN39230_c0_g1_i3	2958	1.86937
MP_TRINITY_DN27817_c0_g2_i1	231	49.4808
MP_TRINITY_DN37100_c0_g1_i5	1689	0.956999
MP_TRINITY_DN29780_c0_g2_i1	935	1.34158
MP_TRINITY_DN28271_c0_g2_i1	227	11.7529
MP_TRINITY_DN38681_c0_g2_i1	425	5.82009
MP_TRINITY_DN35668_c0_g1_i1	2069	24.7804
MP_TRINITY_DN44973_c0_g1_i10	2354	4.96289
MP_TRINITY_DN33136_c0_g1_i2	1288	24.9517
MP_TRINITY_DN35838_c0_g1_i1	1165	7.03986
MP_TRINITY_DN35068_c0_g2_i4	2775	0.713709
MP_TRINITY_DN44135_c1_g1_i3	226	4.21695
MP_TRINITY_DN36476_c0_g1_i1	1945	2.28534
MP_TRINITY_DN50698_c0_g1_i1	306	0.860281
MP_TRINITY_DN44625_c0_g1_i2	3797	7.04016
MP_TRINITY_DN44957_c0_g7_i1	222	2.28247
MP_TRINITY_DN41852_c0_g1_i2	1127	9.23872
MP_TRINITY_DN43295_c0_g1_i3	3344	6.18118
MP_TRINITY_DN43900_c0_g1_i2	710	3.79387
MP_TRINITY_DN32575_c0_g1_i1	1343	3.12785
MP_TRINITY_DN32914_c0_g3_i5	1222	4.95184
MP_TRINITY_DN37869_c0_g1_i4	1554	0.827078
MP_TRINITY_DN32675_c0_g1_i1	899	3.25304
MP_TRINITY_DN43334_c0_g5_i5	829	9.85645
MP_TRINITY_DN42661_c0_g1_i1	295	1.70297
MP_TRINITY_DN41648_c0_g2_i4	1593	2.93085
MP_TRINITY_DN36056_c0_g4_i1	204	0
MP_TRINITY_DN40579_c1_g2_i2	1521	10.6834
MP_TRINITY_DN30255_c0_g2_i1	836	1.15013
MP_TRINITY_DN43406_c3_g2_i2	4040	3.93888
MP_TRINITY_DN33066_c0_g1_i2	843	26.8876
MP_TRINITY_DN41173_c0_g1_i1	2074	4.51717
MP_TRINITY_DN38347_c0_g1_i1	1737	7.35646
MP_TRINITY_DN37853_c0_g1_i2	1042	3.09046
MP_TRINITY_DN36563_c0_g1_i3	1091	4.64687
MP_TRINITY_DN39442_c0_g2_i7	1351	4.60315
MP_TRINITY_DN38468_c0_g1_i7	1426	2.64644
MP_TRINITY_DN40641_c0_g2_i3	1133	35.9722
MP_TRINITY_DN44658_c1_g3_i2	728	0.731471
MP_TRINITY_DN38357_c0_g1_i3	1459	49.9757
MP_TRINITY_DN41370_c0_g1_i1	315	8.97247
MP_TRINITY_DN37470_c0_g2_i5	349	5.16723
MP_TRINITY_DN38213_c2_g2_i4	2730	3.07334
MP_TRINITY_DN42456_c1_g1_i1	1510	5.21259
MP_TRINITY_DN32231_c1_g1_i1	1026	1.48455
MP_TRINITY_DN41193_c0_g3_i2	627	1.8115
MP_TRINITY_DN41069_c0_g1_i9	1516	1.31508
MP_TRINITY_DN43734_c0_g5_i6	1125	12.3895
MP_TRINITY_DN36253_c0_g1_i2	419	1.2116
MP_TRINITY_DN52570_c0_g1_i1	219	1.6833
MP_TRINITY_DN43855_c3_g2_i1	750	4.5055
MP_TRINITY_DN43974_c0_g12_i1	202	53.4442
MP_TRINITY_DN36723_c1_g1_i6	1549	6.29026
MP_TRINITY_DN39844_c0_g2_i7	437	1.78708
MP_TRINITY_DN24665_c0_g3_i1	216	1.08533
MP_TRINITY_DN20073_c0_g2_i1	765	0.873258
MP_TRINITY_DN45415_c0_g3_i1	351	86.1572
MP_TRINITY_DN45450_c1_g1_i2	915	6.44027
MP_TRINITY_DN44425_c0_g1_i4	227	28.5801
MP_TRINITY_DN32887_c2_g1_i1	593	3.02845
MP_TRINITY_DN45123_c2_g3_i2	2105	6.23355
MP_TRINITY_DN40331_c0_g1_i1	233	16.5531
MP_TRINITY_DN45055_c0_g1_i4	2898	5.47178
MP_TRINITY_DN41047_c3_g1_i2	345	1.47879
MP_TRINITY_DN30077_c0_g1_i1	227	12.9672
MP_TRINITY_DN4306_c0_g1_i1	473	0.752685
MP_TRINITY_DN44829_c0_g1_i2	1922	8.5297
MP_TRINITY_DN24575_c0_g1_i1	483	1.09461
MP_TRINITY_DN44548_c0_g1_i1	2070	6.65744
MP_TRINITY_DN33934_c0_g1_i1	2854	40.9553
MP_TRINITY_DN36764_c0_g1_i3	877	111.584
MP_TRINITY_DN37023_c0_g1_i3	1203	129.152
MP_TRINITY_DN45416_c10_g3_i2	411	2.84776
MP_TRINITY_DN40101_c0_g1_i8	3520	3.97624
MP_TRINITY_DN31635_c0_g1_i1	534	1.15958
MP_TRINITY_DN43561_c0_g1_i2	1176	24.1419
MP_TRINITY_DN39978_c0_g1_i1	2075	16.0997
MP_TRINITY_DN34350_c0_g1_i1	1613	2.14305
MP_TRINITY_DN43786_c0_g2_i2	1536	15.0354
MP_TRINITY_DN37940_c2_g1_i1	1465	29.119
MP_TRINITY_DN33804_c1_g3_i2	784	1.78405
MP_TRINITY_DN810_c0_g1_i1	452	0.31133
MP_TRINITY_DN34760_c1_g1_i8	796	1.15697
MP_TRINITY_DN42978_c0_g3_i1	1942	2.05481
MP_TRINITY_DN39672_c0_g2_i3	1197	1.81902
MP_TRINITY_DN44089_c2_g1_i3	346	26.8394
MP_TRINITY_DN37385_c1_g3_i10	897	7.10589
MP_TRINITY_DN40569_c1_g1_i4	1881	0.899685
MP_TRINITY_DN33613_c0_g1_i1	2494	2.8524
MP_TRINITY_DN38412_c0_g1_i1	6342	3.18509
MP_TRINITY_DN42111_c1_g1_i1	3237	4.76747
MP_TRINITY_DN36885_c0_g1_i6	2785	2.40036
MP_TRINITY_DN38536_c0_g1_i1	1958	26.5013
MP_TRINITY_DN34043_c0_g1_i2	518	1.88609
MP_TRINITY_DN37691_c0_g1_i1	1705	8.46832
MP_TRINITY_DN32463_c0_g1_i1	755	24.914
MP_TRINITY_DN37281_c0_g1_i2	1611	7.44375
MP_TRINITY_DN28666_c0_g2_i2	610	0.735276
MP_TRINITY_DN38567_c0_g1_i3	1369	13.729
MP_TRINITY_DN44074_c1_g1_i2	2471	3.9537
MP_TRINITY_DN42504_c0_g1_i1	2516	2.5175
MP_TRINITY_DN44927_c0_g2_i3	2013	4.6957
MP_TRINITY_DN45639_c0_g1_i1	332	2.52843
MP_TRINITY_DN41420_c0_g1_i4	4041	2.81674
MP_TRINITY_DN37393_c0_g2_i1	2015	2.32298
MP_TRINITY_DN35677_c0_g1_i2	2775	8.61255
MP_TRINITY_DN43433_c3_g1_i5	787	7.01402
MP_TRINITY_DN40847_c2_g1_i5	2060	3.83159
MP_TRINITY_DN42446_c3_g1_i1	754	17.9408
MP_TRINITY_DN39804_c2_g1_i6	1859	20.6672
MP_TRINITY_DN42270_c0_g1_i3	3607	4.83594
MP_TRINITY_DN36184_c0_g1_i5	732	9.7702
MP_TRINITY_DN31779_c0_g1_i2	1239	2.84688
MP_TRINITY_DN38796_c0_g1_i2	2573	4.46974
MP_TRINITY_DN40050_c0_g2_i2	482	2.86984
MP_TRINITY_DN32230_c0_g1_i1	750	2.84289
MP_TRINITY_DN41324_c1_g1_i3	1263	243
MP_TRINITY_DN31493_c0_g2_i1	1508	5.80721
MP_TRINITY_DN28307_c0_g1_i1	342	2.23834
MP_TRINITY_DN33135_c1_g1_i1	428	1.67896
MP_TRINITY_DN45355_c2_g1_i4	910	24.9959
MP_TRINITY_DN43466_c0_g2_i1	1107	2.21503
MP_TRINITY_DN30238_c0_g1_i1	1494	69.9828
MP_TRINITY_DN39481_c2_g2_i8	857	0.388836
MP_TRINITY_DN40616_c0_g3_i1	268	34.7168
MP_TRINITY_DN42573_c1_g1_i2	1809	1.56132
MP_TRINITY_DN27830_c0_g2_i1	787	1.19637
MP_TRINITY_DN41655_c0_g2_i6	1431	1.03422
MP_TRINITY_DN36649_c0_g2_i1	1064	5.83924
MP_TRINITY_DN33444_c0_g2_i2	1214	44.5916
MP_TRINITY_DN40313_c0_g2_i2	1529	21.8537
MP_TRINITY_DN31251_c0_g1_i1	1084	24.7909
MP_TRINITY_DN21473_c0_g1_i1	246	5.81223
MP_TRINITY_DN36500_c0_g1_i2	996	2.96665
MP_TRINITY_DN44211_c0_g2_i2	2345	7.21378
MP_TRINITY_DN38576_c0_g1_i3	2008	7.79378
MP_TRINITY_DN11293_c0_g1_i1	305	1.45296
MP_TRINITY_DN44223_c1_g1_i1	715	5.82161
MP_TRINITY_DN41833_c1_g1_i5	771	0.435043
MP_TRINITY_DN40006_c0_g1_i2	3475	3.12997
MP_TRINITY_DN58188_c0_g1_i1	295	1.89303
MP_TRINITY_DN39633_c0_g4_i2	658	106.008
MP_TRINITY_DN34212_c0_g1_i3	652	5.3244
MP_TRINITY_DN44462_c1_g2_i3	1207	2.43786
MP_TRINITY_DN45447_c3_g1_i5	572	6.39062
MP_TRINITY_DN6398_c0_g1_i1	322	0.744695
MP_TRINITY_DN42229_c0_g1_i7	1693	3.92575
MP_TRINITY_DN44023_c0_g1_i1	1559	7.41326
MP_TRINITY_DN33440_c0_g1_i2	1545	2.42185
MP_TRINITY_DN40062_c0_g1_i4	5869	2.15872
MP_TRINITY_DN44995_c0_g1_i1	373	9.2635
MP_TRINITY_DN33120_c0_g1_i1	652	4.00862
MP_TRINITY_DN37054_c3_g2_i2	348	16.1528
MP_TRINITY_DN37539_c0_g7_i3	806	12.6133
MP_TRINITY_DN44901_c1_g1_i1	768	10.7163
MP_TRINITY_DN37649_c0_g1_i1	1431	2.70795
MP_TRINITY_DN32700_c0_g1_i4	622	7.97443
MP_TRINITY_DN38706_c1_g5_i1	1301	9.53538
MP_TRINITY_DN34730_c0_g1_i1	1769	2.32917
MP_TRINITY_DN42879_c1_g1_i1	1447	120.608
MP_TRINITY_DN31972_c0_g1_i3	528	27.9868
MP_TRINITY_DN41827_c0_g2_i3	2189	40.2908
MP_TRINITY_DN34192_c0_g1_i3	2829	5.91259
MP_TRINITY_DN29015_c0_g1_i1	244	0.572345
MP_TRINITY_DN41465_c0_g1_i1	2548	19.7438
MP_TRINITY_DN36251_c0_g1_i1	1818	33.6861
MP_TRINITY_DN49610_c0_g1_i1	330	1.58895
MP_TRINITY_DN31928_c0_g2_i5	1272	3.02118
MP_TRINITY_DN37050_c1_g1_i1	1604	7.82672
MP_TRINITY_DN39945_c0_g1_i6	4359	1.43669
MP_TRINITY_DN42055_c0_g1_i1	3515	3.11989
MP_TRINITY_DN32444_c1_g1_i1	2002	0.304007
MP_TRINITY_DN39119_c0_g1_i5	1714	3.75147
MP_TRINITY_DN34104_c0_g1_i2	1444	1.70879
MP_TRINITY_DN37705_c0_g1_i1	2091	25.7682
MP_TRINITY_DN59721_c0_g1_i1	334	1.234
MP_TRINITY_DN41947_c2_g3_i5	729	13.2387
MP_TRINITY_DN39297_c0_g1_i2	1937	4.46603
MP_TRINITY_DN35100_c0_g1_i1	989	18.8386
MP_TRINITY_DN45305_c1_g6_i1	284	42.74
MP_TRINITY_DN39737_c0_g1_i4	371	2.00199
MP_TRINITY_DN35730_c0_g2_i14	2205	0.22475
MP_TRINITY_DN440_c0_g1_i1	422	0.986537
MP_TRINITY_DN32997_c0_g1_i2	1916	1.34697
MP_TRINITY_DN35091_c0_g1_i1	2825	2.77301
MP_TRINITY_DN34708_c1_g1_i2	3526	1.68268
MP_TRINITY_DN38422_c0_g1_i3	2325	33.4424
MP_TRINITY_DN37055_c2_g1_i7	3442	7.63288
MP_TRINITY_DN41418_c0_g3_i3	759	3.25275
MP_TRINITY_DN12012_c0_g1_i1	640	0.562331
MP_TRINITY_DN65226_c0_g1_i1	250	1.03513
MP_TRINITY_DN45064_c1_g3_i7	778	8.09179
MP_TRINITY_DN36502_c1_g1_i5	1505	3.84287
MP_TRINITY_DN22990_c0_g1_i1	1474	1.19116
MP_TRINITY_DN42109_c0_g3_i1	218	20.7016
MP_TRINITY_DN40118_c0_g1_i9	2634	2.69503
MP_TRINITY_DN36133_c0_g1_i1	1546	5.42259
MP_TRINITY_DN44757_c7_g9_i2	234	3.10053
MP_TRINITY_DN41879_c1_g3_i1	2012	1.88057
MP_TRINITY_DN43060_c1_g1_i1	511	45.6135
MP_TRINITY_DN44684_c0_g1_i1	1488	3.65258
MP_TRINITY_DN34132_c1_g1_i1	669	0.654713
MP_TRINITY_DN27923_c0_g3_i1	1161	1.33617
MP_TRINITY_DN18006_c0_g1_i1	207	3.88421
MP_TRINITY_DN35737_c0_g1_i2	603	19.5605
MP_TRINITY_DN42661_c0_g1_i2	3242	4.06864
MP_TRINITY_DN42352_c0_g9_i1	579	2.81142
MP_TRINITY_DN38751_c0_g1_i1	1070	22.723
MP_TRINITY_DN28406_c0_g1_i2	984	39.237
MP_TRINITY_DN35020_c0_g1_i1	1413	44.292
MP_TRINITY_DN37896_c0_g1_i1	906	12.7733
MP_TRINITY_DN34888_c0_g2_i3	362	117.755
MP_TRINITY_DN37172_c2_g2_i2	842	1.51397
MP_TRINITY_DN38577_c0_g1_i6	1508	14.0638
MP_TRINITY_DN39722_c0_g3_i2	727	21.687
MP_TRINITY_DN40021_c0_g6_i1	251	5.02574
MP_TRINITY_DN33476_c0_g1_i7	545	0.953475
MP_TRINITY_DN55626_c0_g1_i1	289	1.07005
MP_TRINITY_DN60416_c0_g1_i1	274	1.42158
MP_TRINITY_DN36221_c4_g2_i1	2928	1.28753
MP_TRINITY_DN39753_c0_g1_i3	883	1.13916
MP_TRINITY_DN44407_c1_g1_i4	3744	4.08721
MP_TRINITY_DN37241_c2_g1_i5	1533	16.6976
MP_TRINITY_DN34082_c0_g1_i6	806	1.2383
MP_TRINITY_DN42839_c0_g4_i1	238	13.7693
MP_TRINITY_DN30676_c0_g1_i1	408	23.0385
MP_TRINITY_DN41350_c1_g4_i2	825	5.07165
MP_TRINITY_DN37342_c0_g2_i5	513	1.93739
MP_TRINITY_DN37982_c0_g3_i4	865	1.76073
MP_TRINITY_DN26411_c0_g1_i1	645	1.52685
MP_TRINITY_DN42546_c0_g4_i1	1111	14.7302
MP_TRINITY_DN41251_c0_g2_i2	574	7.64606
MP_TRINITY_DN32850_c0_g1_i3	1785	12.3143
MP_TRINITY_DN29357_c0_g1_i1	1036	2.11284
MP_TRINITY_DN13459_c0_g1_i1	341	0.714769
MP_TRINITY_DN33998_c0_g1_i4	1159	0.48808
MP_TRINITY_DN34161_c0_g1_i2	1141	6.65663
MP_TRINITY_DN40755_c0_g4_i1	1086	22.2213
MP_TRINITY_DN37220_c0_g1_i1	1835	53.5501
MP_TRINITY_DN44855_c0_g3_i4	502	12.3762
MP_TRINITY_DN37625_c0_g1_i1	855	2.17431
MP_TRINITY_DN30453_c0_g2_i7	299	1.13104
MP_TRINITY_DN34891_c0_g1_i1	396	1.30582
MP_TRINITY_DN40110_c0_g1_i5	2682	2.47761
MP_TRINITY_DN32211_c0_g2_i4	402	10.4758
MP_TRINITY_DN41560_c0_g1_i1	1674	15.0697
MP_TRINITY_DN35305_c1_g1_i5	2425	1.65746
MP_TRINITY_DN31769_c0_g1_i1	1331	23.3978
MP_TRINITY_DN35377_c0_g1_i3	579	4.88382
MP_TRINITY_DN43767_c0_g3_i2	2535	2.27296
MP_TRINITY_DN31362_c0_g1_i5	506	0.829303
MP_TRINITY_DN42446_c2_g1_i1	1664	2.23006
MP_TRINITY_DN41426_c0_g3_i2	698	1.57464
MP_TRINITY_DN43655_c0_g3_i2	363	15.6253
MP_TRINITY_DN41658_c0_g1_i2	381	2.92369
MP_TRINITY_DN36733_c0_g2_i3	406	2.29608
MP_TRINITY_DN42925_c0_g1_i2	1456	10.1233
MP_TRINITY_DN64231_c0_g1_i1	268	0.984248
MP_TRINITY_DN31780_c0_g1_i1	1575	3.16699
MP_TRINITY_DN44308_c0_g1_i5	1447	6.32746
MP_TRINITY_DN28630_c0_g2_i1	569	2.14559
MP_TRINITY_DN44238_c0_g2_i2	1100	7.9947
MP_TRINITY_DN44152_c2_g5_i1	460	7.59382
MP_TRINITY_DN38558_c0_g1_i1	1746	16.7449
MP_TRINITY_DN44649_c2_g3_i6	437	5.74484
MP_TRINITY_DN40799_c0_g1_i6	2360	1.98373
MP_TRINITY_DN44416_c1_g1_i4	998	8.05779
MP_TRINITY_DN44149_c0_g1_i4	783	4.99157
MP_TRINITY_DN42493_c0_g1_i2	3694	2.27319
MP_TRINITY_DN42590_c0_g1_i4	3645	3.14631
MP_TRINITY_DN35322_c0_g1_i2	2866	3.03326
MP_TRINITY_DN33856_c0_g2_i1	1993	2.27162
MP_TRINITY_DN45434_c1_g1_i4	210	20.2445
MP_TRINITY_DN32698_c0_g1_i3	1527	10.7921
MP_TRINITY_DN39648_c0_g2_i1	1006	17.8937
MP_TRINITY_DN36893_c0_g1_i3	2453	5.62141
MP_TRINITY_DN43333_c0_g2_i3	3253	3.57845
MP_TRINITY_DN36347_c0_g3_i4	445	84.9605
MP_TRINITY_DN38496_c0_g1_i2	1693	3.24312
MP_TRINITY_DN36117_c0_g1_i1	2331	10.6467
MP_TRINITY_DN43113_c0_g1_i3	2606	9.89864
MP_TRINITY_DN36443_c0_g1_i5	647	12.135
MP_TRINITY_DN38186_c0_g1_i2	340	6.00932
MP_TRINITY_DN30891_c0_g1_i1	1046	2.84563
MP_TRINITY_DN39976_c0_g4_i3	807	4.80239
MP_TRINITY_DN35013_c0_g1_i1	1630	12.6313
MP_TRINITY_DN39008_c0_g1_i3	585	15.9075
MP_TRINITY_DN39246_c0_g1_i2	1672	11.5474
MP_TRINITY_DN32124_c0_g1_i1	515	0.627914
MP_TRINITY_DN40955_c0_g1_i3	1937	2.10211
MP_TRINITY_DN37965_c0_g1_i7	1247	1.63573
MP_TRINITY_DN34591_c0_g1_i1	3128	18.8021
MP_TRINITY_DN39890_c0_g1_i1	1075	1.92487
MP_TRINITY_DN37457_c0_g1_i6	1461	44.9203
MP_TRINITY_DN44462_c1_g1_i5	2569	1.51519
MP_TRINITY_DN45096_c0_g2_i2	667	1.58537
MP_TRINITY_DN38554_c0_g2_i1	1823	53.2703
MP_TRINITY_DN43919_c0_g1_i2	2276	15.0252
MP_TRINITY_DN56444_c0_g1_i1	291	1.05561
MP_TRINITY_DN41892_c0_g3_i2	1140	34.4807
MP_TRINITY_DN31835_c0_g1_i1	1000	287.517
MP_TRINITY_DN45267_c2_g2_i1	1809	6.07962
MP_TRINITY_DN38956_c0_g2_i6	1747	1.64006
MP_TRINITY_DN36411_c0_g1_i4	2728	0.879433
MP_TRINITY_DN42872_c0_g2_i3	2254	1.81246
MP_TRINITY_DN60986_c0_g1_i1	448	0.950574
MP_TRINITY_DN37477_c0_g1_i2	1188	4.40703
MP_TRINITY_DN29259_c0_g1_i1	252	1.85874
MP_TRINITY_DN40101_c0_g1_i3	3619	3.33344
MP_TRINITY_DN11732_c0_g1_i1	474	1.07723
MP_TRINITY_DN34306_c0_g1_i1	921	63.2246
MP_TRINITY_DN35676_c0_g1_i1	789	43.5111
MP_TRINITY_DN23894_c0_g1_i1	251	2.80491
MP_TRINITY_DN40109_c2_g1_i1	886	10.1526
MP_TRINITY_DN37537_c0_g1_i12	939	4.08788
MP_TRINITY_DN44403_c1_g2_i1	903	4.18406
MP_TRINITY_DN42292_c0_g1_i3	2381	4.00266
MP_TRINITY_DN41581_c0_g1_i1	1348	7.92613
MP_TRINITY_DN39282_c0_g1_i4	910	41.5123
MP_TRINITY_DN36660_c0_g1_i2	1795	3.57254
MP_TRINITY_DN45013_c1_g1_i3	1942	1.70713
MP_TRINITY_DN40910_c0_g1_i4	555	45.7235
MP_TRINITY_DN41929_c0_g5_i4	573	28.0739
MP_TRINITY_DN39840_c1_g1_i3	3077	3.67517
MP_TRINITY_DN45231_c1_g4_i8	2309	1.92109
MP_TRINITY_DN31457_c0_g1_i3	1907	1.82518
MP_TRINITY_DN25405_c0_g1_i1	578	1.06073
MP_TRINITY_DN32426_c0_g1_i2	1425	0.658368
MP_TRINITY_DN36138_c0_g1_i9	984	0.940202
MP_TRINITY_DN37365_c0_g4_i4	2075	43.9132
MP_TRINITY_DN38225_c6_g2_i2	296	4.25565
MP_TRINITY_DN34882_c0_g1_i1	271	3.76956
MP_TRINITY_DN33604_c0_g1_i1	1497	109.668
MP_TRINITY_DN43573_c0_g2_i4	1292	25.502
MP_TRINITY_DN45173_c0_g2_i1	2545	11.7046
MP_TRINITY_DN29747_c0_g1_i2	391	1.95402
MP_TRINITY_DN40324_c0_g1_i4	466	1.91638
MP_TRINITY_DN34889_c0_g3_i1	2674	13.9578
MP_TRINITY_DN36015_c0_g1_i1	1708	10.0708
MP_TRINITY_DN41798_c0_g3_i2	1133	3.32823
MP_TRINITY_DN43797_c4_g5_i1	254	38.1078
MP_TRINITY_DN43467_c0_g2_i4	2082	1.33459
MP_TRINITY_DN44323_c2_g7_i5	227	38.1765
MP_TRINITY_DN32363_c0_g1_i2	4186	0.708899
MP_TRINITY_DN44497_c0_g1_i3	2699	28.3203
MP_TRINITY_DN32265_c0_g2_i1	500	1.17323
MP_TRINITY_DN43745_c0_g1_i4	2020	6.23696
MP_TRINITY_DN38184_c0_g1_i3	1953	1.40339
MP_TRINITY_DN40847_c2_g1_i2	1844	3.34839
MP_TRINITY_DN39394_c0_g1_i1	795	6.40244
MP_TRINITY_DN35598_c0_g3_i1	1087	85.2507
MP_TRINITY_DN40662_c1_g1_i2	2255	4.90089
MP_TRINITY_DN44016_c1_g2_i7	851	2.53193
MP_TRINITY_DN41579_c0_g1_i1	1651	3.20743
MP_TRINITY_DN32653_c0_g1_i1	2911	2.9691
MP_TRINITY_DN44633_c1_g4_i1	234	4.28669
MP_TRINITY_DN40143_c0_g1_i4	1624	21.3563
MP_TRINITY_DN41596_c1_g2_i2	991	5.71801
MP_TRINITY_DN40739_c0_g1_i3	557	2.1801
MP_TRINITY_DN32078_c0_g1_i2	2775	3.48163
MP_TRINITY_DN44116_c0_g1_i3	1952	3.54672
MP_TRINITY_DN29770_c0_g1_i4	985	0.28062
MP_TRINITY_DN40680_c0_g1_i3	1606	1.678
MP_TRINITY_DN43941_c1_g2_i3	535	7.73
MP_TRINITY_DN42081_c0_g2_i3	1510	8.84091
MP_TRINITY_DN33606_c1_g2_i2	2166	3.47299
MP_TRINITY_DN44184_c1_g1_i5	724	1.59455
MP_TRINITY_DN41558_c0_g2_i4	3212	2.54929
MP_TRINITY_DN44952_c0_g7_i6	1494	2.9056
MP_TRINITY_DN36385_c0_g1_i3	836	153.227
MP_TRINITY_DN45232_c0_g2_i1	1569	3.04277
MP_TRINITY_DN34166_c1_g1_i4	967	1.70889
MP_TRINITY_DN41486_c2_g4_i1	418	1.30741
MP_TRINITY_DN42014_c0_g3_i1	214	1.38804
MP_TRINITY_DN38760_c0_g1_i8	1961	0.7853
MP_TRINITY_DN43498_c0_g2_i1	576	12.1263
MP_TRINITY_DN41980_c0_g4_i2	1170	32.5053
MP_TRINITY_DN11271_c0_g1_i1	759	0.962765
MP_TRINITY_DN41445_c0_g2_i5	1014	3.07626
MP_TRINITY_DN42645_c0_g2_i7	533	4.75426
MP_TRINITY_DN43510_c0_g1_i5	243	1.20832
MP_TRINITY_DN5106_c0_g1_i1	283	5.67288
MP_TRINITY_DN32536_c0_g1_i4	4399	5.16492
MP_TRINITY_DN40432_c0_g1_i1	1772	40.7965
MP_TRINITY_DN45408_c0_g1_i1	1685	274.936
MP_TRINITY_DN25318_c0_g1_i1	319	7.23803
MP_TRINITY_DN39666_c0_g2_i1	2700	5.00926
MP_TRINITY_DN35923_c0_g1_i1	912	33.4231
MP_TRINITY_DN43682_c1_g2_i2	1934	7.08142
MP_TRINITY_DN32807_c0_g1_i2	1217	4.56017
MP_TRINITY_DN40709_c0_g2_i3	1289	2.40232
MP_TRINITY_DN41583_c0_g2_i6	1456	2.32759
MP_TRINITY_DN29500_c0_g1_i1	3509	0.475716
MP_TRINITY_DN36424_c2_g1_i2	1551	3.70197
MP_TRINITY_DN43791_c0_g1_i1	1198	13.1352
MP_TRINITY_DN42882_c0_g4_i4	1325	40.0789
MP_TRINITY_DN31753_c0_g2_i2	720	1.65364
MP_TRINITY_DN43507_c0_g1_i3	2989	2.34598
MP_TRINITY_DN37920_c0_g2_i1	1359	5.43116
MP_TRINITY_DN40944_c0_g4_i3	239	12.4705
MP_TRINITY_DN41569_c0_g1_i1	2354	3.87356
MP_TRINITY_DN44716_c1_g2_i4	1453	20.1145
MP_TRINITY_DN35581_c0_g1_i1	2912	7.64337
MP_TRINITY_DN32447_c0_g1_i2	2160	5.29611
MP_TRINITY_DN41666_c1_g4_i1	278	3.11709
MP_TRINITY_DN38363_c1_g1_i1	1881	2.64245
MP_TRINITY_DN45484_c6_g1_i5	1661	61.2942
MP_TRINITY_DN30064_c0_g1_i3	812	1.09822
MP_TRINITY_DN39112_c5_g3_i1	221	6.63037
MP_TRINITY_DN35754_c0_g1_i1	2125	7.93401
MP_TRINITY_DN26811_c0_g1_i1	201	19.0675
MP_TRINITY_DN37809_c0_g1_i5	1244	5.64508
MP_TRINITY_DN45223_c0_g1_i1	4444	3.67437
MP_TRINITY_DN34362_c0_g1_i1	1186	1.72562
MP_TRINITY_DN43268_c1_g4_i8	683	6.53758
MP_TRINITY_DN38127_c0_g1_i4	1035	2.28323
MP_TRINITY_DN36404_c0_g2_i1	801	7.03284
MP_TRINITY_DN35009_c0_g1_i1	1250	33.1061
MP_TRINITY_DN43247_c1_g4_i4	557	17.6597
MP_TRINITY_DN32382_c0_g1_i3	1296	1.77179
MP_TRINITY_DN45025_c2_g4_i2	1091	3.09551
MP_TRINITY_DN43154_c1_g3_i3	1243	2.47022
MP_TRINITY_DN36681_c0_g1_i3	3140	2.32997
MP_TRINITY_DN37455_c0_g1_i6	1296	0.720174
MP_TRINITY_DN43512_c0_g1_i5	3346	5.78394
MP_TRINITY_DN41799_c0_g8_i1	1279	113.745
MP_TRINITY_DN38818_c0_g1_i3	1094	2.17985
MP_TRINITY_DN33868_c1_g2_i3	1133	12.0437
MP_TRINITY_DN39762_c0_g1_i4	6205	4.97436
MP_TRINITY_DN40904_c1_g1_i3	1238	1.04935
MP_TRINITY_DN42168_c0_g1_i2	1747	11.7948
MP_TRINITY_DN44241_c0_g1_i1	1031	121.198
MP_TRINITY_DN40097_c1_g2_i2	1905	9.76425
MP_TRINITY_DN32855_c0_g1_i3	443	28.7696
MP_TRINITY_DN39764_c1_g2_i1	469	31.821
MP_TRINITY_DN41035_c0_g3_i16	1027	1.1235
MP_TRINITY_DN36508_c0_g8_i1	334	3.08961
MP_TRINITY_DN44441_c0_g2_i5	1610	2.2273
MP_TRINITY_DN32803_c0_g1_i2	2746	1.66007
MP_TRINITY_DN43737_c0_g1_i3	4649	4.78052
MP_TRINITY_DN36090_c0_g1_i4	2494	9.28732
MP_TRINITY_DN38845_c0_g1_i3	822	2.68447
MP_TRINITY_DN31753_c0_g2_i4	771	1.99914
MP_TRINITY_DN38284_c3_g2_i5	1028	0.801507
MP_TRINITY_DN40783_c0_g4_i1	299	1.64396
MP_TRINITY_DN44616_c2_g1_i3	3924	12.5541
MP_TRINITY_DN38044_c0_g1_i5	1204	7.81829
MP_TRINITY_DN41975_c0_g1_i3	1018	9.01805
MP_TRINITY_DN43702_c0_g1_i4	1417	3.98175
MP_TRINITY_DN36519_c0_g1_i5	3473	12.4792
MP_TRINITY_DN35523_c0_g1_i3	331	3.86055
MP_TRINITY_DN36970_c0_g1_i5	3346	1.64793
MP_TRINITY_DN38694_c0_g3_i8	1529	18.9922
MP_TRINITY_DN40647_c0_g2_i1	240	6.00656
MP_TRINITY_DN36903_c0_g1_i4	1783	12.2274
MP_TRINITY_DN27379_c0_g3_i1	1158	0.627648
MP_TRINITY_DN43652_c0_g1_i2	344	6.63286
MP_TRINITY_DN29090_c0_g2_i1	266	1.60305
MP_TRINITY_DN44721_c0_g1_i1	625	6.87001
MP_TRINITY_DN15499_c0_g1_i1	344	1.21155
MP_TRINITY_DN39144_c0_g1_i5	2186	0.702059
MP_TRINITY_DN44571_c0_g5_i1	2287	58.8729
MP_TRINITY_DN36407_c0_g1_i2	1143	4.57552
MP_TRINITY_DN41135_c0_g3_i1	1083	11.1241
MP_TRINITY_DN39726_c4_g1_i2	909	20.7115
MP_TRINITY_DN41481_c0_g1_i1	279	0.545155
MP_TRINITY_DN39892_c0_g1_i3	1005	53.7141
MP_TRINITY_DN33992_c0_g1_i2	4626	0.77241
MP_TRINITY_DN37422_c0_g1_i3	2973	1.36651
MP_TRINITY_DN36215_c2_g1_i1	619	6.38766
MP_TRINITY_DN43780_c0_g1_i5	929	13.3541
MP_TRINITY_DN39048_c0_g1_i1	1684	10.2728
MP_TRINITY_DN45310_c2_g6_i5	461	3.61335
MP_TRINITY_DN32362_c0_g1_i8	1121	16.6335
MP_TRINITY_DN44894_c0_g1_i4	822	1.75771
MP_TRINITY_DN38562_c0_g1_i1	1023	1.3438
MP_TRINITY_DN32417_c0_g1_i1	1052	4.33839
MP_TRINITY_DN45160_c0_g1_i4	8270	3.8913
MP_TRINITY_DN42453_c0_g2_i2	1154	2.25274
MP_TRINITY_DN44951_c0_g5_i1	228	31.9228
MP_TRINITY_DN41785_c0_g3_i1	1719	13.9702
MP_TRINITY_DN35740_c0_g1_i4	1332	3.18745
MP_TRINITY_DN44845_c0_g1_i4	785	3.20471
MP_TRINITY_DN35151_c0_g1_i4	4794	2.80406
MP_TRINITY_DN43471_c0_g1_i2	2732	4.44537
MP_TRINITY_DN39332_c1_g1_i5	1845	7.24206
MP_TRINITY_DN45081_c0_g3_i6	1501	2.80993
MP_TRINITY_DN39787_c1_g1_i2	2072	7.96217
MP_TRINITY_DN45044_c0_g7_i3	671	2.88862
MP_TRINITY_DN42041_c0_g2_i1	206	71.0455
MP_TRINITY_DN43802_c0_g2_i1	270	7.10662
MP_TRINITY_DN39215_c0_g1_i2	2005	28.0857
MP_TRINITY_DN35606_c2_g1_i2	803	8.9997
MP_TRINITY_DN43687_c2_g2_i1	1784	3.13833
MP_TRINITY_DN35518_c0_g1_i5	736	1.03549
MP_TRINITY_DN30600_c0_g1_i2	297	3.30037
MP_TRINITY_DN34047_c0_g1_i1	762	57.3029
MP_TRINITY_DN37153_c2_g2_i4	1664	3.37019
MP_TRINITY_DN33690_c0_g2_i5	318	25.3553
MP_TRINITY_DN39418_c1_g1_i2	516	6.51422
MP_TRINITY_DN39693_c0_g1_i4	1906	9.13499
MP_TRINITY_DN39414_c1_g1_i3	1223	2.88561
MP_TRINITY_DN42360_c0_g1_i1	2731	32.8111
MP_TRINITY_DN43961_c0_g1_i4	1403	3.15024
MP_TRINITY_DN45162_c0_g1_i2	853	3.79874
MP_TRINITY_DN38748_c0_g1_i12	1967	1.44216
MP_TRINITY_DN39475_c0_g1_i1	1044	6.29646
MP_TRINITY_DN34890_c1_g1_i5	1604	29.8714
MP_TRINITY_DN36035_c0_g2_i2	2011	1.34034
MP_TRINITY_DN38108_c0_g2_i5	1649	1.07406
MP_TRINITY_DN34864_c0_g1_i4	349	23.939
MP_TRINITY_DN32040_c0_g1_i2	1144	6.22431
MP_TRINITY_DN20596_c0_g2_i1	204	0
MP_TRINITY_DN39283_c0_g1_i8	1334	0.428753
MP_TRINITY_DN46351_c0_g1_i1	322	1.8803
MP_TRINITY_DN40270_c0_g1_i3	768	5.14926
MP_TRINITY_DN43441_c0_g1_i1	1498	3.24076
MP_TRINITY_DN39007_c0_g1_i1	2107	2.30883
MP_TRINITY_DN42825_c1_g1_i4	686	4.54044
MP_TRINITY_DN33217_c0_g2_i2	2012	1.62928
MP_TRINITY_DN52965_c0_g1_i1	323	1.69269
MP_TRINITY_DN36799_c0_g1_i2	1100	281.911
MP_TRINITY_DN36419_c0_g1_i1	1268	1.63158
MP_TRINITY_DN37654_c0_g1_i2	1745	1.91114
MP_TRINITY_DN43136_c0_g1_i3	2227	12.8738
MP_TRINITY_DN34522_c0_g3_i3	3044	2.27761
MP_TRINITY_DN34795_c0_g2_i2	1209	8.69307
MP_TRINITY_DN43674_c2_g1_i11	871	0.94628
MP_TRINITY_DN44723_c1_g1_i3	333	8.88267
MP_TRINITY_DN40484_c0_g1_i2	7196	2.21268
MP_TRINITY_DN43062_c0_g4_i2	1506	5.34968
MP_TRINITY_DN30576_c0_g1_i3	1488	5.0447
MP_TRINITY_DN31116_c0_g1_i1	1773	16.8267
MP_TRINITY_DN32912_c0_g1_i3	2768	2.02654
MP_TRINITY_DN45148_c1_g6_i10	1105	20.5117
MP_TRINITY_DN24430_c0_g1_i2	1413	1.09163
MP_TRINITY_DN38095_c0_g1_i4	1080	7.13297
MP_TRINITY_DN33564_c0_g1_i5	635	6.0246
MP_TRINITY_DN39891_c0_g1_i4	3360	1.10819
MP_TRINITY_DN29706_c0_g2_i1	775	0.729326
MP_TRINITY_DN43677_c0_g1_i5	1960	5.09544
MP_TRINITY_DN45348_c1_g7_i1	8563	3.78675
MP_TRINITY_DN42685_c0_g1_i2	2013	4.80656
MP_TRINITY_DN40133_c0_g2_i6	1768	5.91598
MP_TRINITY_DN43163_c0_g3_i3	404	2.06844
MP_TRINITY_DN43880_c0_g1_i4	337	2.425
MP_TRINITY_DN45107_c1_g5_i1	230	17.5919
MP_TRINITY_DN28570_c0_g1_i2	225	21.0336
MP_TRINITY_DN37040_c1_g1_i1	317	3.66895
MP_TRINITY_DN45226_c1_g2_i2	4901	4.9817
MP_TRINITY_DN34439_c0_g1_i2	1367	2.47166
MP_TRINITY_DN43185_c0_g3_i6	922	22.1139
MP_TRINITY_DN42828_c0_g1_i4	2880	0.908168
MP_TRINITY_DN45405_c6_g1_i1	203	1.20052
MP_TRINITY_DN39312_c0_g2_i11	527	5.15053
MP_TRINITY_DN43734_c0_g5_i1	219	5.35175
MP_TRINITY_DN28597_c0_g2_i1	901	2.60493
MP_TRINITY_DN33726_c0_g2_i1	1161	13.0617
MP_TRINITY_DN38025_c0_g1_i4	771	10.0312
MP_TRINITY_DN35281_c0_g1_i2	2412	7.84436
MP_TRINITY_DN21544_c0_g1_i1	238	7.68499
MP_TRINITY_DN33044_c0_g2_i1	2279	9.1475
MP_TRINITY_DN43386_c0_g3_i1	532	1.22507
MP_TRINITY_DN43396_c0_g1_i5	930	2.98918
MP_TRINITY_DN42740_c1_g1_i4	348	1.50373
MP_TRINITY_DN39533_c0_g3_i1	1485	8.51503
MP_TRINITY_DN22295_c0_g1_i1	253	2.20627
MP_TRINITY_DN44711_c0_g1_i4	4187	1.93786
MP_TRINITY_DN29123_c0_g1_i1	321	2.05307
MP_TRINITY_DN39771_c0_g1_i5	1501	6.5026
MP_TRINITY_DN43941_c2_g2_i2	518	1.75625
MP_TRINITY_DN31855_c0_g7_i1	220	56.1856
MP_TRINITY_DN2376_c0_g1_i1	344	0.437946
MP_TRINITY_DN29407_c0_g2_i1	213	10.0782
MP_TRINITY_DN35849_c0_g1_i5	3156	1.27005
MP_TRINITY_DN22418_c0_g1_i1	929	1.36042
MP_TRINITY_DN41667_c0_g1_i2	1711	21.7638
MP_TRINITY_DN28119_c1_g1_i1	929	1.71254
MP_TRINITY_DN33399_c0_g1_i1	599	20.9171
MP_TRINITY_DN43797_c2_g1_i1	390	9.72405
MP_TRINITY_DN37321_c0_g1_i1	561	0.699001
MP_TRINITY_DN43836_c0_g1_i1	3328	58.6434
MP_TRINITY_DN45025_c2_g5_i4	345	7.83066
MP_TRINITY_DN41481_c0_g1_i4	2200	3.67001
MP_TRINITY_DN65360_c0_g1_i1	209	1.5067
MP_TRINITY_DN41809_c0_g1_i4	3006	4.65881
MP_TRINITY_DN43168_c2_g1_i1	204	42.0736
MP_TRINITY_DN44089_c2_g1_i5	1258	39.9641
MP_TRINITY_DN43430_c0_g1_i3	2307	3.75348
MP_TRINITY_DN44652_c1_g2_i4	804	30.9181
MP_TRINITY_DN43675_c0_g4_i2	928	11.4741
MP_TRINITY_DN16109_c0_g1_i1	282	2.54586
MP_TRINITY_DN39980_c0_g3_i2	939	9.04414
MP_TRINITY_DN45240_c0_g1_i4	719	5.7028
MP_TRINITY_DN35665_c0_g1_i2	1812	2.70694
MP_TRINITY_DN43089_c0_g1_i1	607	1.15313
MP_TRINITY_DN35820_c0_g3_i4	1044	1.52328
MP_TRINITY_DN35285_c0_g1_i1	1583	2.6456
MP_TRINITY_DN39069_c0_g1_i6	1395	20.3343
MP_TRINITY_DN35833_c0_g3_i7	2201	0.773561
MP_TRINITY_DN36489_c0_g2_i3	825	14.0857
MP_TRINITY_DN42482_c0_g1_i5	4816	2.0311
MP_TRINITY_DN53607_c0_g1_i1	819	0.771736
MP_TRINITY_DN34898_c0_g2_i2	1472	92.5079
MP_TRINITY_DN44291_c0_g2_i3	890	10.1794
MP_TRINITY_DN35785_c0_g1_i4	2148	3.66066
MP_TRINITY_DN41729_c0_g2_i1	2958	16.6917
MP_TRINITY_DN42605_c1_g2_i6	1037	4.59217
MP_TRINITY_DN44232_c0_g3_i1	983	7.14325
MP_TRINITY_DN44855_c0_g1_i2	3521	7.64391
MP_TRINITY_DN27120_c0_g1_i1	2127	21.1223
MP_TRINITY_DN53903_c0_g1_i1	283	0.76715
MP_TRINITY_DN44945_c0_g2_i7	2507	3.76732
MP_TRINITY_DN43433_c2_g1_i4	202	4.65713
MP_TRINITY_DN38176_c1_g1_i3	1576	2.62534
MP_TRINITY_DN50234_c0_g1_i1	292	0.611338
MP_TRINITY_DN32602_c0_g2_i3	615	6.14279
MP_TRINITY_DN36987_c0_g1_i3	2707	3.35754
MP_TRINITY_DN44461_c0_g1_i1	1566	39.8448
MP_TRINITY_DN39742_c0_g2_i3	2045	49.4962
MP_TRINITY_DN44624_c0_g4_i1	207	28.9576
MP_TRINITY_DN41268_c0_g2_i1	1699	14.6876
MP_TRINITY_DN39065_c0_g3_i5	797	57.9868
MP_TRINITY_DN32843_c5_g5_i2	318	9.32658
MP_TRINITY_DN31667_c0_g1_i1	1734	4.74198
MP_TRINITY_DN40636_c0_g1_i2	974	45.1125
MP_TRINITY_DN45317_c1_g3_i2	1127	2.07018
MP_TRINITY_DN35952_c0_g2_i1	978	1.98545
MP_TRINITY_DN44655_c0_g1_i1	2848	2.0571
MP_TRINITY_DN38080_c0_g2_i5	1628	2.16726
MP_TRINITY_DN45111_c1_g2_i1	936	2.95337
MP_TRINITY_DN33504_c0_g1_i2	1183	370.141
MP_TRINITY_DN35901_c0_g1_i1	4155	29.636
MP_TRINITY_DN44460_c0_g1_i8	1483	2.21265
MP_TRINITY_DN42428_c0_g1_i1	3321	9.31716
MP_TRINITY_DN43775_c0_g9_i7	257	2.64178
MP_TRINITY_DN37623_c0_g1_i1	1320	1.42995
MP_TRINITY_DN39375_c0_g1_i2	1737	9.90144
MP_TRINITY_DN31636_c0_g1_i6	983	6.7122
MP_TRINITY_DN43460_c0_g2_i1	209	71.5553
MP_TRINITY_DN24266_c0_g1_i1	1266	1.84277
MP_TRINITY_DN40269_c0_g2_i3	615	2.98113
MP_TRINITY_DN36574_c2_g1_i1	1005	7.0341
MP_TRINITY_DN34326_c0_g1_i1	1267	8.60298
MP_TRINITY_DN37971_c0_g1_i4	535	25.5629
MP_TRINITY_DN44365_c0_g1_i1	2125	94.1607
MP_TRINITY_DN32213_c0_g2_i1	660	20.2092
MP_TRINITY_DN37972_c0_g1_i2	2799	6.08929
MP_TRINITY_DN43593_c0_g1_i2	1314	7.81397
MP_TRINITY_DN43539_c0_g3_i3	3659	10.4462
MP_TRINITY_DN53899_c0_g1_i1	272	1.30263
MP_TRINITY_DN42484_c0_g2_i2	3043	4.48166
MP_TRINITY_DN39492_c0_g2_i4	532	4.63692
MP_TRINITY_DN38951_c0_g1_i1	846	6.37632
MP_TRINITY_DN24559_c0_g1_i1	645	1.52701
MP_TRINITY_DN45171_c0_g1_i1	5349	18.0478
MP_TRINITY_DN22405_c0_g1_i1	262	1.67204
MP_TRINITY_DN40284_c0_g1_i2	2739	17.4518
MP_TRINITY_DN36984_c2_g2_i1	212	5.7465
MP_TRINITY_DN35118_c0_g1_i1	1264	8.76737
MP_TRINITY_DN40821_c0_g1_i12	301	0.881283
MP_TRINITY_DN41903_c3_g2_i2	1274	9.36367
MP_TRINITY_DN38940_c0_g1_i1	2101	1.49676
MP_TRINITY_DN40229_c0_g1_i1	2916	6.26053
MP_TRINITY_DN7138_c0_g2_i1	1721	1.31393
MP_TRINITY_DN18621_c0_g1_i1	318	1.48354
MP_TRINITY_DN50339_c0_g1_i1	287	1.12834
MP_TRINITY_DN43059_c0_g6_i3	1162	7.64003
MP_TRINITY_DN45078_c0_g2_i3	222	18.0385
MP_TRINITY_DN38181_c1_g1_i3	627	6.99357
MP_TRINITY_DN42967_c0_g1_i2	362	71.5346
MP_TRINITY_DN37052_c0_g1_i1	228	117.176
MP_TRINITY_DN44658_c1_g2_i6	1694	3.24605
MP_TRINITY_DN30819_c0_g1_i1	357	11.4263
MP_TRINITY_DN43942_c0_g4_i1	783	35.9723
MP_TRINITY_DN37943_c0_g1_i1	1289	34.5719
MP_TRINITY_DN38491_c0_g7_i1	246	2.59943
MP_TRINITY_DN41196_c0_g3_i6	1461	4.0817
MP_TRINITY_DN38453_c0_g2_i3	1521	14.1057
MP_TRINITY_DN43101_c0_g3_i4	2843	1.25206
MP_TRINITY_DN40793_c0_g1_i1	1306	5.14093
MP_TRINITY_DN37445_c0_g1_i7	789	0.562189
MP_TRINITY_DN39593_c0_g1_i2	337	2.2905
MP_TRINITY_DN35964_c1_g1_i1	1149	4.02416
MP_TRINITY_DN39120_c0_g1_i2	1318	1.5251
MP_TRINITY_DN29871_c0_g2_i2	1075	1.3315
MP_TRINITY_DN45458_c1_g1_i3	208	14.8026
MP_TRINITY_DN40319_c0_g1_i5	1678	3.94099
MP_TRINITY_DN34312_c0_g1_i2	1478	1.96406
MP_TRINITY_DN45486_c5_g2_i5	3985	6.70229
MP_TRINITY_DN38788_c3_g1_i1	925	2.75933
MP_TRINITY_DN43535_c1_g1_i4	2324	4.05272
MP_TRINITY_DN41667_c1_g1_i1	5533	3.41109
MP_TRINITY_DN41380_c1_g1_i7	1302	2.80822
MP_TRINITY_DN40071_c0_g1_i1	2899	5.69947
MP_TRINITY_DN39051_c0_g1_i6	819	4.26802
MP_TRINITY_DN42386_c0_g3_i3	1639	0.524904
MP_TRINITY_DN34713_c0_g1_i1	1527	2.01485
MP_TRINITY_DN39123_c0_g1_i4	743	8.38579
MP_TRINITY_DN28048_c0_g1_i1	1862	4.06466
MP_TRINITY_DN41202_c0_g2_i1	1669	3.33204
MP_TRINITY_DN45031_c1_g3_i2	762	4.52809
MP_TRINITY_DN37628_c0_g1_i3	2294	9.99284
MP_TRINITY_DN36261_c0_g1_i1	3470	9.90883
MP_TRINITY_DN37699_c0_g1_i2	1195	6.73484
MP_TRINITY_DN45074_c0_g1_i9	204	5.89753
MP_TRINITY_DN41511_c0_g1_i3	1042	5.91786
MP_TRINITY_DN42762_c1_g1_i1	4346	10.9204
MP_TRINITY_DN40022_c0_g3_i3	491	1.74126
MP_TRINITY_DN33484_c0_g1_i1	1248	34.4772
MP_TRINITY_DN29063_c0_g1_i2	1418	38.4281
MP_TRINITY_DN45405_c5_g4_i4	816	4.67152
MP_TRINITY_DN29701_c0_g1_i1	1408	1.11566
MP_TRINITY_DN39183_c0_g1_i3	1531	3.85484
MP_TRINITY_DN44942_c1_g1_i1	445	89.9965
MP_TRINITY_DN34578_c0_g1_i1	1214	3.96664
MP_TRINITY_DN31301_c0_g1_i1	1509	0.891404
MP_TRINITY_DN40156_c0_g1_i3	2193	4.49049
MP_TRINITY_DN37764_c0_g1_i3	2095	12.1308
MP_TRINITY_DN43968_c0_g1_i1	603	28.1736
MP_TRINITY_DN38436_c4_g2_i1	203	4.58073
MP_TRINITY_DN39012_c0_g1_i2	955	15.4426
MP_TRINITY_DN37894_c0_g1_i2	2035	22.3283
MP_TRINITY_DN38181_c1_g1_i8	1348	50.1086
MP_TRINITY_DN36005_c0_g1_i4	2544	0.631825
MP_TRINITY_DN45294_c0_g1_i1	204	9.27463
MP_TRINITY_DN39634_c0_g3_i1	789	0.944347
MP_TRINITY_DN32823_c0_g1_i1	629	5.39877
MP_TRINITY_DN44937_c1_g1_i2	794	2.58815
MP_TRINITY_DN41135_c0_g1_i1	815	9.49332
MP_TRINITY_DN44800_c0_g2_i4	1562	39.4302
MP_TRINITY_DN35204_c0_g1_i1	1934	108.844
MP_TRINITY_DN44334_c0_g1_i2	786	1.01045
MP_TRINITY_DN31655_c2_g2_i16	2250	3.09219
MP_TRINITY_DN27193_c0_g2_i2	1067	0.326272
MP_TRINITY_DN15822_c0_g1_i1	531	1.88185
MP_TRINITY_DN40842_c0_g4_i2	774	16.3448
MP_TRINITY_DN28482_c0_g1_i1	202	38.5908
MP_TRINITY_DN43376_c1_g1_i4	1884	25.0033
MP_TRINITY_DN37452_c1_g5_i4	1621	1.2505
MP_TRINITY_DN35082_c0_g1_i2	2093	0.517716
MP_TRINITY_DN34508_c0_g1_i1	1063	10.469
MP_TRINITY_DN34584_c0_g1_i8	2247	0.542785
MP_TRINITY_DN36354_c0_g1_i1	1454	18.2392
MP_TRINITY_DN42680_c1_g2_i2	1662	7.68416
MP_TRINITY_DN31653_c0_g3_i1	1069	0.922818
MP_TRINITY_DN43958_c1_g1_i1	1332	1.28532
MP_TRINITY_DN32494_c0_g4_i1	604	0.708508
MP_TRINITY_DN40744_c0_g1_i1	953	58.4745
MP_TRINITY_DN44698_c0_g1_i1	6322	11.3151
MP_TRINITY_DN43537_c0_g4_i2	350	79.4016
MP_TRINITY_DN37056_c0_g2_i1	231	1.54659
MP_TRINITY_DN41538_c0_g1_i4	1341	38.9885
MP_TRINITY_DN43619_c0_g1_i1	2605	1.48004
MP_TRINITY_DN41509_c0_g1_i1	1812	33.0411
MP_TRINITY_DN35755_c0_g1_i3	1864	2.39687
MP_TRINITY_DN34623_c0_g1_i2	2000	2.37958
MP_TRINITY_DN44456_c1_g1_i5	4455	2.20653
MP_TRINITY_DN45053_c0_g2_i5	706	2.74834
MP_TRINITY_DN38539_c0_g1_i1	1776	2.34219
MP_TRINITY_DN34867_c0_g1_i1	3239	1.4084
MP_TRINITY_DN44409_c0_g1_i1	2571	1.1911
MP_TRINITY_DN33930_c0_g1_i1	1066	0.699259
MP_TRINITY_DN23318_c0_g1_i1	225	3.59114
MP_TRINITY_DN27108_c0_g2_i1	228	6.47343
MP_TRINITY_DN39065_c0_g3_i2	374	2.91091
MP_TRINITY_DN37694_c0_g1_i5	1034	8.3305
MP_TRINITY_DN40426_c0_g1_i3	926	4.11213
MP_TRINITY_DN44309_c0_g2_i1	648	18.3213
MP_TRINITY_DN35188_c0_g1_i2	4719	4.8476
MP_TRINITY_DN36801_c0_g1_i4	1205	7.95323
MP_TRINITY_DN36768_c0_g1_i5	1953	0.243739
MP_TRINITY_DN41496_c1_g1_i2	2513	15.8356
MP_TRINITY_DN29657_c0_g2_i2	404	10.7342
MP_TRINITY_DN44208_c0_g3_i5	215	4.29317
MP_TRINITY_DN39789_c0_g1_i3	2541	2.58784
MP_TRINITY_DN37124_c1_g1_i1	1743	4.8741
MP_TRINITY_DN41341_c0_g1_i1	363	1.76029
MP_TRINITY_DN39913_c0_g4_i2	1753	25.2235
MP_TRINITY_DN33312_c0_g1_i2	1580	7.52038
MP_TRINITY_DN22199_c0_g1_i1	408	0.49025
MP_TRINITY_DN34612_c0_g1_i2	947	7.03568
MP_TRINITY_DN44406_c0_g3_i2	1290	93.5376
MP_TRINITY_DN39286_c0_g1_i7	1961	2.62233
MP_TRINITY_DN35289_c0_g4_i2	448	119.631
MP_TRINITY_DN43460_c0_g3_i2	620	81.4633
MP_TRINITY_DN63056_c0_g1_i1	330	1.9159
MP_TRINITY_DN34573_c0_g1_i1	1435	8.94965
MP_TRINITY_DN35786_c0_g1_i1	390	5.07351
MP_TRINITY_DN12563_c0_g1_i1	325	1.44654
MP_TRINITY_DN37205_c0_g2_i2	3036	12.4927
MP_TRINITY_DN60650_c0_g1_i1	236	1.4482
MP_TRINITY_DN48662_c0_g1_i1	258	0.532923
MP_TRINITY_DN42718_c0_g1_i2	1023	7.54638
MP_TRINITY_DN41210_c0_g1_i2	343	18.9066
MP_TRINITY_DN35577_c0_g1_i4	3279	0.895564
MP_TRINITY_DN35122_c0_g1_i1	1622	6.10281
MP_TRINITY_DN24940_c0_g4_i1	891	0.348865
MP_TRINITY_DN39121_c1_g1_i3	1428	12.7991
MP_TRINITY_DN41467_c2_g1_i4	4247	1.7855
MP_TRINITY_DN45136_c1_g4_i1	218	94.0802
MP_TRINITY_DN24831_c1_g1_i2	204	2.60272
MP_TRINITY_DN30701_c0_g1_i2	1594	1.85712
MP_TRINITY_DN39092_c0_g1_i3	1538	234.104
MP_TRINITY_DN39114_c1_g1_i4	1373	1.93473
MP_TRINITY_DN41763_c0_g1_i2	790	1.54741
MP_TRINITY_DN39673_c0_g1_i1	1448	3.97016
MP_TRINITY_DN45461_c3_g1_i8	2363	0.850692
MP_TRINITY_DN41698_c0_g1_i1	1424	2.46728
MP_TRINITY_DN41681_c0_g1_i5	2624	2.1345
MP_TRINITY_DN33138_c3_g3_i1	284	852.483
MP_TRINITY_DN40843_c0_g1_i2	685	17.0687
MP_TRINITY_DN37583_c0_g1_i1	1594	4.66492
MP_TRINITY_DN41614_c0_g1_i3	937	2.44774
MP_TRINITY_DN44892_c0_g1_i2	1503	2.84222
MP_TRINITY_DN42559_c0_g4_i1	249	3.72955
MP_TRINITY_DN41714_c0_g1_i1	324	5.03381
MP_TRINITY_DN32448_c0_g1_i2	561	10.5169
MP_TRINITY_DN34977_c0_g1_i3	4042	1.39628
MP_TRINITY_DN42860_c0_g1_i2	3007	2.22109
MP_TRINITY_DN5702_c0_g1_i1	281	3.14312
MP_TRINITY_DN37649_c0_g1_i4	3094	4.63855
MP_TRINITY_DN44800_c0_g2_i5	286	23.6846
MP_TRINITY_DN32554_c0_g1_i1	1140	22.148
MP_TRINITY_DN44505_c0_g1_i2	1163	3.75706
MP_TRINITY_DN39303_c0_g1_i2	1619	10.8319
MP_TRINITY_DN31703_c0_g1_i1	1540	15.7473
MP_TRINITY_DN32501_c0_g2_i1	531	3.9771
MP_TRINITY_DN33857_c0_g1_i1	1189	26.6409
MP_TRINITY_DN33818_c0_g1_i5	1079	11.414
MP_TRINITY_DN38871_c0_g6_i1	971	2.57091
MP_TRINITY_DN39216_c1_g1_i2	1318	39.9879
MP_TRINITY_DN44084_c0_g1_i4	338	7.79566
MP_TRINITY_DN41307_c0_g1_i4	856	4.6486
MP_TRINITY_DN36435_c0_g2_i4	1132	61.9119
MP_TRINITY_DN43506_c0_g1_i2	4657	1.2634
MP_TRINITY_DN43780_c1_g1_i4	1921	3.17467
MP_TRINITY_DN35396_c0_g1_i3	1494	7.34488
MP_TRINITY_DN39626_c0_g1_i14	3384	7.60768
MP_TRINITY_DN62269_c0_g1_i1	382	0.539279
MP_TRINITY_DN30022_c0_g2_i1	866	7.46374
MP_TRINITY_DN37592_c0_g1_i2	1608	48.1296
MP_TRINITY_DN42244_c0_g1_i2	4059	1.95926
MP_TRINITY_DN39987_c0_g4_i1	237	9.17572
MP_TRINITY_DN38002_c0_g1_i2	3686	9.51874
MP_TRINITY_DN42758_c0_g3_i1	212	40.4425
MP_TRINITY_DN45174_c1_g3_i2	466	8.83895
MP_TRINITY_DN43467_c0_g2_i12	2616	0.893278
MP_TRINITY_DN45449_c0_g1_i2	1652	7.58557
MP_TRINITY_DN43055_c0_g1_i3	2266	3.28942
MP_TRINITY_DN35416_c0_g1_i2	439	2.57561
MP_TRINITY_DN40165_c0_g1_i5	473	7.06112
MP_TRINITY_DN52282_c0_g2_i1	288	1.23321
MP_TRINITY_DN35741_c3_g1_i3	2846	0.82522
MP_TRINITY_DN44807_c0_g1_i1	2190	8.40965
MP_TRINITY_DN43327_c0_g1_i1	1113	14.1119
MP_TRINITY_DN36361_c0_g1_i1	1817	1.33076
MP_TRINITY_DN36880_c0_g1_i3	888	140.923
MP_TRINITY_DN43974_c0_g7_i1	210	31.2236
MP_TRINITY_DN34527_c0_g1_i1	1586	18.6714
MP_TRINITY_DN28695_c0_g1_i1	265	2.07464
MP_TRINITY_DN36170_c0_g2_i1	554	25.0986
MP_TRINITY_DN39102_c1_g1_i1	247	12.9961
MP_TRINITY_DN37142_c6_g4_i8	3247	0.288685
MP_TRINITY_DN38643_c0_g2_i1	3974	32.1231
MP_TRINITY_DN35857_c0_g1_i1	755	4.61837
MP_TRINITY_DN42691_c0_g2_i4	1991	2.37796
MP_TRINITY_DN39599_c0_g1_i1	1777	5.46178
MP_TRINITY_DN44251_c1_g2_i2	219	0
MP_TRINITY_DN33046_c0_g1_i1	1538	30.2505
MP_TRINITY_DN41069_c0_g1_i6	859	0.976023
MP_TRINITY_DN42113_c0_g7_i4	3866	24.6715
MP_TRINITY_DN42284_c0_g1_i1	2017	6.70589
MP_TRINITY_DN28730_c0_g1_i1	790	40.4785
MP_TRINITY_DN41036_c3_g1_i2	1446	1.95912
MP_TRINITY_DN43683_c0_g1_i2	3672	6.3566
MP_TRINITY_DN43926_c0_g1_i3	1535	18.255
MP_TRINITY_DN39764_c0_g1_i1	1157	2.35691
MP_TRINITY_DN33483_c0_g1_i1	1276	2.88732
MP_TRINITY_DN43857_c1_g2_i1	584	6.46259
MP_TRINITY_DN44519_c0_g1_i2	1570	4.86763
MP_TRINITY_DN36267_c0_g1_i1	1441	35.4654
MP_TRINITY_DN44942_c1_g4_i1	380	303.232
MP_TRINITY_DN42295_c1_g3_i2	1341	6.36481
MP_TRINITY_DN42119_c0_g1_i2	1981	10.1182
MP_TRINITY_DN42420_c0_g1_i1	3102	3.83563
MP_TRINITY_DN35033_c0_g1_i1	874	2.75754
MP_TRINITY_DN21341_c0_g1_i1	546	1.06492
MP_TRINITY_DN33602_c0_g1_i3	646	3.86797
MP_TRINITY_DN39874_c0_g2_i5	1282	3.60807
MP_TRINITY_DN41587_c1_g1_i1	1465	11.5516
MP_TRINITY_DN41087_c0_g1_i4	702	0.789873
MP_TRINITY_DN41331_c0_g2_i2	1103	1.06375
MP_TRINITY_DN41169_c0_g2_i2	4722	3.12785
MP_TRINITY_DN34002_c0_g1_i3	393	0.72034
MP_TRINITY_DN31452_c0_g1_i2	1189	36.5575
MP_TRINITY_DN41358_c0_g1_i8	344	5.63455
MP_TRINITY_DN25014_c0_g2_i3	1278	2.45109
MP_TRINITY_DN35613_c0_g1_i3	1051	7.04587
MP_TRINITY_DN45274_c1_g1_i1	3789	13.125
MP_TRINITY_DN35145_c0_g1_i4	1318	16.1567
MP_TRINITY_DN39331_c0_g1_i3	1483	12.8045
MP_TRINITY_DN36149_c0_g2_i1	1798	1.71677
MP_TRINITY_DN45193_c1_g1_i2	2544	4.49906
MP_TRINITY_DN30492_c0_g1_i5	2225	0.519034
MP_TRINITY_DN29581_c0_g1_i1	214	0.971928
MP_TRINITY_DN33280_c0_g1_i6	1819	2.78172
MP_TRINITY_DN36795_c0_g2_i4	2347	1.56674
MP_TRINITY_DN39768_c0_g2_i1	859	3.24306
MP_TRINITY_DN36818_c0_g1_i2	1370	4.4474
MP_TRINITY_DN31151_c0_g1_i1	805	3.47259
MP_TRINITY_DN36160_c0_g1_i6	1921	1.66544
MP_TRINITY_DN40282_c0_g1_i6	4254	0.943427
MP_TRINITY_DN42906_c0_g1_i4	2357	73.9929
MP_TRINITY_DN45283_c0_g2_i2	1573	4.31583
MP_TRINITY_DN36285_c0_g1_i3	1292	6.95646
MP_TRINITY_DN31369_c0_g1_i1	263	2.06698
MP_TRINITY_DN32396_c0_g1_i1	662	14.4661
MP_TRINITY_DN40877_c0_g10_i2	295	119.219
MP_TRINITY_DN36205_c0_g2_i1	624	3.87873
MP_TRINITY_DN33513_c3_g1_i2	2305	4.15253
MP_TRINITY_DN40822_c0_g2_i1	1795	2.37615
MP_TRINITY_DN34099_c0_g1_i2	1259	46.5105
MP_TRINITY_DN41333_c1_g1_i2	398	3.59654
MP_TRINITY_DN25346_c0_g2_i1	304	1.73024
MP_TRINITY_DN32182_c0_g1_i1	683	18.8505
MP_TRINITY_DN38255_c0_g4_i1	1020	11.5752
MP_TRINITY_DN39653_c0_g1_i3	906	9.69889
MP_TRINITY_DN15693_c0_g1_i1	503	1.39949
MP_TRINITY_DN38830_c0_g6_i1	464	37.5775
MP_TRINITY_DN45166_c0_g1_i5	881	6.01034
MP_TRINITY_DN39193_c0_g2_i6	705	20.8274
MP_TRINITY_DN27397_c0_g4_i1	395	1.53858
MP_TRINITY_DN32894_c0_g1_i1	2218	53.6984
MP_TRINITY_DN37892_c0_g1_i8	2490	1.32626
MP_TRINITY_DN32654_c0_g1_i1	1033	7.31068
MP_TRINITY_DN38820_c0_g1_i1	972	4.80224
MP_TRINITY_DN44108_c0_g1_i1	1691	2.93674
MP_TRINITY_DN37079_c0_g2_i2	2034	3.13108
MP_TRINITY_DN33901_c0_g1_i2	2005	0.882717
MP_TRINITY_DN10679_c0_g2_i1	610	1.09049
MP_TRINITY_DN41304_c0_g1_i1	4028	3.53647
MP_TRINITY_DN36878_c0_g3_i3	1586	5.73972
MP_TRINITY_DN38726_c0_g4_i1	1256	1.19055
MP_TRINITY_DN36820_c0_g1_i2	580	6.49835
MP_TRINITY_DN44636_c0_g1_i2	3231	17.8166
MP_TRINITY_DN43679_c0_g1_i2	3134	9.42041
MP_TRINITY_DN36862_c0_g3_i4	1143	1.54722
MP_TRINITY_DN37435_c0_g1_i3	2671	9.00841
MP_TRINITY_DN41326_c1_g2_i3	1409	4.50405
MP_TRINITY_DN41215_c1_g1_i3	1677	1.63581
MP_TRINITY_DN41548_c0_g1_i10	2325	0.528888
MP_TRINITY_DN40636_c1_g3_i1	2632	8.76293
MP_TRINITY_DN34721_c0_g1_i1	1100	6.44494
MP_TRINITY_DN38839_c0_g1_i1	1307	3.28431
MP_TRINITY_DN43524_c1_g1_i3	2454	6.57116
MP_TRINITY_DN40323_c0_g1_i2	702	53.798
MP_TRINITY_DN33195_c0_g1_i1	1292	2.31646
MP_TRINITY_DN43076_c0_g1_i2	2614	3.97703
MP_TRINITY_DN43493_c0_g1_i1	4052	5.78198
MP_TRINITY_DN31252_c0_g1_i1	407	0.680056
MP_TRINITY_DN62589_c0_g1_i1	318	0.993994
MP_TRINITY_DN40073_c0_g3_i1	263	5.79595
MP_TRINITY_DN37576_c0_g8_i1	322	3.87911
MP_TRINITY_DN33379_c0_g2_i3	698	2.26457
MP_TRINITY_DN38432_c0_g1_i2	5905	1.7334
MP_TRINITY_DN35346_c0_g1_i2	548	1.35392
MP_TRINITY_DN44282_c0_g3_i7	1365	14.6535
MP_TRINITY_DN38219_c6_g2_i2	213	3.37976
MP_TRINITY_DN37034_c0_g1_i5	1671	2.28229
MP_TRINITY_DN40660_c0_g3_i2	251	1.82003
MP_TRINITY_DN44209_c0_g2_i3	2056	10.6435
MP_TRINITY_DN39584_c0_g1_i6	577	2.10723
MP_TRINITY_DN36087_c0_g1_i4	1557	2.64742
MP_TRINITY_DN33672_c0_g3_i1	1026	2.45412
MP_TRINITY_DN39493_c0_g1_i4	222	3.39638
MP_TRINITY_DN57033_c0_g1_i1	343	1.17796
MP_TRINITY_DN41495_c0_g1_i2	2412	3.04903
MP_TRINITY_DN34573_c0_g1_i3	1030	5.60569
MP_TRINITY_DN40157_c0_g1_i1	3945	4.79608
MP_TRINITY_DN41394_c0_g1_i2	770	1.68872
MP_TRINITY_DN28398_c0_g1_i1	1439	2.58943
MP_TRINITY_DN33015_c0_g1_i1	999	24.0079
MP_TRINITY_DN43189_c1_g8_i2	866	87.3055
MP_TRINITY_DN39455_c0_g1_i2	5601	0.286349
MP_TRINITY_DN33071_c0_g1_i1	1516	0.521003
MP_TRINITY_DN43567_c1_g2_i1	406	10.2532
MP_TRINITY_DN41432_c1_g4_i4	1268	9.28487
MP_TRINITY_DN42963_c0_g1_i1	870	1.17587
MP_TRINITY_DN43930_c0_g3_i3	420	2.21195
MP_TRINITY_DN43540_c0_g1_i3	4726	1.64097
MP_TRINITY_DN43775_c0_g9_i1	1194	3.31032
MP_TRINITY_DN42069_c0_g1_i2	569	9.23454
MP_TRINITY_DN41111_c0_g2_i3	957	8.42007
MP_TRINITY_DN43538_c3_g1_i1	1326	14.8331
MP_TRINITY_DN12642_c0_g1_i1	595	0.934272
MP_TRINITY_DN26642_c0_g1_i1	1161	3.19864
MP_TRINITY_DN44470_c0_g1_i8	932	20.4701
MP_TRINITY_DN43010_c0_g4_i3	2229	17.346
MP_TRINITY_DN39006_c1_g1_i2	2262	102.493
MP_TRINITY_DN23802_c1_g1_i1	232	0
MP_TRINITY_DN2202_c0_g1_i1	326	0.729466
MP_TRINITY_DN41893_c0_g1_i6	224	3.25137
MP_TRINITY_DN43375_c0_g1_i1	1639	1.56463
MP_TRINITY_DN43122_c0_g3_i2	821	44.6156
MP_TRINITY_DN38956_c0_g2_i3	2066	1.0511
MP_TRINITY_DN30134_c0_g1_i5	861	16.0151
MP_TRINITY_DN43387_c0_g1_i5	855	13.2907
MP_TRINITY_DN40954_c0_g3_i4	1740	8.69552
MP_TRINITY_DN44953_c1_g4_i2	652	1.72862
MP_TRINITY_DN37083_c0_g1_i3	1408	29.4902
MP_TRINITY_DN39372_c0_g1_i1	798	14.1464
MP_TRINITY_DN33990_c0_g2_i6	2567	1.32824
MP_TRINITY_DN42113_c0_g7_i7	3342	34.8125
MP_TRINITY_DN43931_c0_g1_i3	405	2.93614
MP_TRINITY_DN24623_c0_g1_i1	2185	35.1951
MP_TRINITY_DN41557_c1_g2_i2	340	3.79153
MP_TRINITY_DN35484_c0_g1_i3	340	28.8985
MP_TRINITY_DN40693_c0_g2_i3	374	1.77447
MP_TRINITY_DN45341_c1_g2_i1	238	40.0669
MP_TRINITY_DN40483_c0_g1_i1	2235	1.72286
MP_TRINITY_DN41732_c0_g2_i1	224	0.876497
MP_TRINITY_DN7320_c0_g1_i1	260	1.39564
MP_TRINITY_DN36144_c2_g1_i2	226	2.80102
MP_TRINITY_DN42189_c0_g1_i5	528	0.503344
MP_TRINITY_DN40149_c1_g2_i1	911	172.388
MP_TRINITY_DN38155_c0_g2_i2	796	2.06053
MP_TRINITY_DN23370_c0_g1_i1	216	0
MP_TRINITY_DN45216_c0_g5_i1	245	7.49085
MP_TRINITY_DN33087_c0_g2_i1	2020	2.92973
MP_TRINITY_DN34319_c0_g2_i4	336	57.1203
MP_TRINITY_DN43282_c0_g1_i1	809	5.8729
MP_TRINITY_DN31445_c0_g1_i1	1718	0.985244
MP_TRINITY_DN36257_c0_g1_i2	1276	3.2451
MP_TRINITY_DN38387_c0_g4_i1	1112	10.3384
MP_TRINITY_DN40134_c0_g4_i1	1251	22.7078
MP_TRINITY_DN43492_c0_g1_i9	818	6.2705
MP_TRINITY_DN45000_c0_g1_i4	2949	14.9779
MP_TRINITY_DN37700_c0_g1_i2	1489	4.84055
MP_TRINITY_DN42111_c0_g1_i1	1951	6.5447
MP_TRINITY_DN42026_c1_g1_i4	1879	1.48222
MP_TRINITY_DN29925_c0_g3_i1	473	1.90228
MP_TRINITY_DN43070_c0_g3_i1	3431	7.60756
MP_TRINITY_DN40595_c0_g3_i6	3110	0.912148
MP_TRINITY_DN40152_c0_g1_i9	2652	2.08226
MP_TRINITY_DN31804_c0_g1_i2	2224	1.7752
MP_TRINITY_DN30794_c0_g1_i1	1445	0.780651
MP_TRINITY_DN25833_c0_g1_i1	493	0.622135
MP_TRINITY_DN44401_c0_g1_i9	663	2.79892
MP_TRINITY_DN42997_c0_g3_i1	1430	42.9149
MP_TRINITY_DN32684_c0_g3_i1	862	3.21598
MP_TRINITY_DN22489_c0_g2_i1	684	0.941005
MP_TRINITY_DN42972_c1_g3_i6	758	94.4194
MP_TRINITY_DN33588_c0_g1_i2	1045	0.961806
MP_TRINITY_DN42976_c0_g2_i1	252	15.1044
MP_TRINITY_DN45451_c4_g11_i1	301	12.5381
MP_TRINITY_DN37154_c0_g1_i5	537	132.97
MP_TRINITY_DN44782_c0_g4_i5	2602	3.20186
MP_TRINITY_DN31604_c0_g1_i1	1232	51.7217
MP_TRINITY_DN33169_c0_g1_i2	1196	25.1197
MP_TRINITY_DN34219_c0_g1_i3	497	4.00582
MP_TRINITY_DN43552_c1_g1_i1	1335	1.48042
MP_TRINITY_DN31051_c1_g5_i2	442	5.36434
MP_TRINITY_DN41137_c0_g1_i2	1044	9.9776
MP_TRINITY_DN45175_c0_g2_i4	994	3.24637
MP_TRINITY_DN42721_c2_g2_i1	231	2.91833
MP_TRINITY_DN40952_c2_g1_i1	928	8.07783
MP_TRINITY_DN25983_c0_g2_i1	419	1.17676
MP_TRINITY_DN37720_c0_g1_i3	3586	3.05887
MP_TRINITY_DN35751_c0_g1_i2	1613	1.95417
MP_TRINITY_DN36026_c0_g1_i2	2668	9.47627
MP_TRINITY_DN39736_c0_g2_i1	245	4.21178
MP_TRINITY_DN42642_c0_g2_i1	398	18.3483
MP_TRINITY_DN40180_c0_g2_i2	842	15.4592
MP_TRINITY_DN41192_c0_g2_i1	611	0.696921
MP_TRINITY_DN62011_c0_g1_i1	490	0.61185
MP_TRINITY_DN43824_c0_g1_i4	270	12.4057
MP_TRINITY_DN34486_c0_g1_i1	4881	3.35669
MP_TRINITY_DN36710_c0_g2_i3	1502	9.20272
MP_TRINITY_DN31974_c0_g1_i1	3855	1.95329
MP_TRINITY_DN37820_c0_g1_i4	1258	3.05087
MP_TRINITY_DN62677_c0_g1_i1	438	0.660419
MP_TRINITY_DN43409_c1_g1_i5	1210	0.560675
MP_TRINITY_DN37829_c0_g1_i1	1211	80.2238
MP_TRINITY_DN39970_c0_g2_i4	2423	4.61186
MP_TRINITY_DN36234_c0_g1_i2	2244	2.23573
MP_TRINITY_DN37219_c0_g1_i4	1170	14.3696
MP_TRINITY_DN29757_c0_g1_i1	1332	64.8447
MP_TRINITY_DN557_c0_g1_i1	1300	0.825981
MP_TRINITY_DN37253_c0_g3_i3	1783	1.92095
MP_TRINITY_DN39662_c0_g1_i1	1081	5.51395
MP_TRINITY_DN35194_c0_g3_i1	507	197.537
MP_TRINITY_DN41958_c0_g2_i4	1108	11.1275
MP_TRINITY_DN40575_c6_g1_i1	835	8.20922
MP_TRINITY_DN40636_c1_g3_i3	2596	8.53499
MP_TRINITY_DN37857_c0_g1_i6	678	1.23354
MP_TRINITY_DN43013_c0_g1_i1	2867	9.03749
MP_TRINITY_DN38245_c0_g1_i2	2345	1.73613
MP_TRINITY_DN34630_c0_g1_i1	825	15.8461
MP_TRINITY_DN39000_c0_g1_i12	3410	1.59797
MP_TRINITY_DN37258_c0_g1_i2	593	4.37867
MP_TRINITY_DN35710_c0_g2_i2	1360	12.1866
MP_TRINITY_DN34974_c0_g1_i2	2163	2.21905
MP_TRINITY_DN45058_c0_g6_i1	303	8.13718
MP_TRINITY_DN33903_c0_g1_i12	560	6.07387
MP_TRINITY_DN42711_c0_g1_i2	2582	14.9529
MP_TRINITY_DN38471_c0_g3_i2	1634	7.59353
MP_TRINITY_DN44263_c0_g1_i1	2286	6.90582
MP_TRINITY_DN34119_c0_g1_i5	1306	3.5552
MP_TRINITY_DN45473_c3_g2_i3	725	1.4393
MP_TRINITY_DN36515_c0_g1_i5	1280	6.3879
MP_TRINITY_DN29037_c0_g1_i1	447	6.29003
MP_TRINITY_DN45265_c1_g12_i1	682	0.81006
MP_TRINITY_DN44757_c7_g10_i1	204	55.3351
MP_TRINITY_DN41348_c0_g3_i1	1830	2.44004
MP_TRINITY_DN45252_c0_g1_i2	1788	1.90537
MP_TRINITY_DN35907_c0_g1_i8	367	1.94917
MP_TRINITY_DN21829_c0_g1_i1	238	0.522481
MP_TRINITY_DN44876_c3_g1_i4	252	5.98909
MP_TRINITY_DN37190_c0_g1_i2	2150	1.63448
MP_TRINITY_DN21771_c0_g1_i1	375	1.68584
MP_TRINITY_DN33391_c0_g1_i1	1850	0.856126
MP_TRINITY_DN34705_c0_g1_i1	812	110.862
MP_TRINITY_DN39384_c0_g1_i5	986	5.08882
MP_TRINITY_DN44086_c0_g1_i2	527	1.51069
MP_TRINITY_DN37632_c0_g1_i8	2709	55.218
MP_TRINITY_DN37598_c0_g1_i3	447	5.10901
MP_TRINITY_DN35485_c0_g1_i1	2343	2.48647
MP_TRINITY_DN44296_c0_g1_i5	3331	7.3004
MP_TRINITY_DN37085_c0_g1_i2	1104	2.98288
MP_TRINITY_DN41286_c1_g3_i2	949	96.2018
MP_TRINITY_DN37744_c0_g1_i3	1637	4.09655
MP_TRINITY_DN42834_c0_g3_i1	4872	0.71789
MP_TRINITY_DN38884_c0_g1_i7	1263	4.63552
MP_TRINITY_DN28200_c0_g1_i2	736	0.588292
MP_TRINITY_DN38078_c0_g1_i3	938	1.18142
MP_TRINITY_DN44668_c1_g1_i1	418	15.8566
MP_TRINITY_DN31778_c0_g1_i1	209	7.38694
MP_TRINITY_DN38486_c0_g1_i4	623	0.936182
MP_TRINITY_DN37956_c0_g3_i1	1642	3.2778
MP_TRINITY_DN27408_c0_g1_i1	263	2.37647
MP_TRINITY_DN42927_c0_g1_i1	362	1.57498
MP_TRINITY_DN40561_c0_g7_i2	337	8.4778
MP_TRINITY_DN40888_c1_g1_i7	1429	0.848644
MP_TRINITY_DN38704_c0_g1_i1	2027	30.651
MP_TRINITY_DN35138_c0_g1_i3	435	31.9872
MP_TRINITY_DN31951_c0_g1_i1	1175	19.4191
MP_TRINITY_DN59391_c0_g1_i1	313	0.957995
MP_TRINITY_DN63001_c0_g1_i1	316	1.41559
MP_TRINITY_DN31710_c0_g1_i3	1046	0.599625
MP_TRINITY_DN35170_c0_g1_i1	1379	15.8024
MP_TRINITY_DN35979_c0_g1_i4	1988	2.63758
MP_TRINITY_DN36234_c0_g1_i4	2232	1.72338
MP_TRINITY_DN62544_c0_g1_i1	294	1.79782
MP_TRINITY_DN42179_c1_g8_i1	1043	27.408
MP_TRINITY_DN31563_c0_g1_i4	904	1.35669
MP_TRINITY_DN40728_c0_g1_i2	2285	4.69112
MP_TRINITY_DN34163_c0_g1_i1	960	6.63125
MP_TRINITY_DN33732_c0_g2_i2	1304	12.7039
MP_TRINITY_DN40663_c0_g1_i4	1714	3.32624
MP_TRINITY_DN32720_c0_g1_i1	2644	34.1303
MP_TRINITY_DN41990_c1_g1_i5	2185	2.94765
MP_TRINITY_DN40894_c0_g1_i1	284	89.2278
MP_TRINITY_DN42551_c0_g1_i1	219	4.16122
MP_TRINITY_DN39341_c0_g2_i5	984	15.5742
MP_TRINITY_DN43092_c1_g1_i1	3555	6.25442
MP_TRINITY_DN36740_c0_g2_i2	1113	8.83759
MP_TRINITY_DN40271_c0_g1_i1	218	2.42444
MP_TRINITY_DN42678_c0_g1_i3	675	2.45168
MP_TRINITY_DN37814_c0_g1_i1	521	27.1587
MP_TRINITY_DN35584_c2_g3_i3	568	11.3042
MP_TRINITY_DN26538_c0_g1_i1	1112	1.03536
MP_TRINITY_DN41749_c0_g2_i1	792	27.2829
MP_TRINITY_DN44879_c1_g1_i3	696	3.69901
MP_TRINITY_DN43651_c0_g3_i3	1029	5.82546
MP_TRINITY_DN44501_c0_g1_i1	2267	0.988915
MP_TRINITY_DN22442_c0_g1_i1	556	0.632724
MP_TRINITY_DN34675_c0_g2_i2	802	34.6407
MP_TRINITY_DN42933_c1_g4_i3	374	3.77905
MP_TRINITY_DN42984_c1_g1_i2	856	5.60845
MP_TRINITY_DN36100_c0_g1_i3	712	180.183
MP_TRINITY_DN48469_c0_g1_i1	212	2.31703
MP_TRINITY_DN32804_c0_g1_i1	699	23.7672
MP_TRINITY_DN30356_c0_g1_i1	818	3.02255
MP_TRINITY_DN33489_c0_g1_i6	1688	1.21266
MP_TRINITY_DN40092_c0_g1_i4	2181	5.24385
MP_TRINITY_DN32483_c0_g1_i10	1491	0.502173
MP_TRINITY_DN32587_c0_g1_i3	1300	33.3556
MP_TRINITY_DN33631_c0_g1_i1	1033	121.819
MP_TRINITY_DN36843_c0_g2_i3	1846	9.88195
MP_TRINITY_DN40888_c1_g2_i1	3009	9.9983
MP_TRINITY_DN40311_c0_g3_i9	873	1.49137
MP_TRINITY_DN42932_c0_g1_i1	217	271.091
MP_TRINITY_DN37447_c0_g1_i2	1508	1.92088
MP_TRINITY_DN34890_c1_g1_i2	810	10.3373
MP_TRINITY_DN38808_c0_g1_i8	2207	3.74078
MP_TRINITY_DN40930_c0_g2_i6	1728	34.7077
MP_TRINITY_DN35654_c0_g1_i2	207	6.8327
MP_TRINITY_DN38351_c0_g1_i6	1833	1.3182
MP_TRINITY_DN39289_c1_g1_i1	1652	10.9871
MP_TRINITY_DN39347_c0_g1_i1	887	5.08203
MP_TRINITY_DN32096_c0_g2_i2	1021	2.55159
MP_TRINITY_DN38644_c0_g1_i1	761	16.7498
MP_TRINITY_DN13444_c0_g1_i1	217	1.18125
MP_TRINITY_DN42710_c0_g1_i3	1916	10.0539
MP_TRINITY_DN42798_c2_g1_i3	1913	1.55119
MP_TRINITY_DN45259_c1_g2_i5	521	4.11928
MP_TRINITY_DN35793_c0_g2_i1	645	6.43435
MP_TRINITY_DN40080_c0_g1_i1	1719	9.19987
MP_TRINITY_DN44473_c0_g2_i2	1298	13.617
MP_TRINITY_DN42178_c0_g1_i1	2814	9.71528
MP_TRINITY_DN33903_c0_g1_i6	944	5.48254
MP_TRINITY_DN36100_c0_g1_i6	3516	56.0238
MP_TRINITY_DN44792_c0_g1_i3	731	5.91411
MP_TRINITY_DN35815_c0_g1_i6	616	0.707868
MP_TRINITY_DN42170_c0_g2_i1	394	13.0653
MP_TRINITY_DN36592_c0_g2_i1	333	87.6083
MP_TRINITY_DN43521_c0_g4_i3	1566	15.2044
MP_TRINITY_DN39680_c0_g1_i4	507	32.0378
MP_TRINITY_DN37928_c0_g1_i7	1832	5.42138
MP_TRINITY_DN23954_c0_g2_i1	1028	1.43085
MP_TRINITY_DN29806_c0_g1_i2	473	1.37185
MP_TRINITY_DN45405_c5_g3_i3	1012	8.67202
MP_TRINITY_DN38824_c0_g1_i1	3003	12.0037
MP_TRINITY_DN42056_c0_g2_i4	213	5.64383
MP_TRINITY_DN31721_c0_g1_i1	504	1.29489
MP_TRINITY_DN31154_c0_g1_i2	771	1.38075
MP_TRINITY_DN39410_c0_g1_i4	782	6.33467
MP_TRINITY_DN45476_c6_g2_i2	3725	13.7078
MP_TRINITY_DN36690_c0_g1_i8	1781	0.652766
MP_TRINITY_DN41695_c0_g1_i1	2534	1.22602
MP_TRINITY_DN13582_c0_g2_i1	228	1.11064
MP_TRINITY_DN41394_c0_g1_i5	557	1.55749
MP_TRINITY_DN44508_c1_g1_i1	787	4.58438
MP_TRINITY_DN31870_c0_g2_i1	333	2.44279
MP_TRINITY_DN44317_c0_g2_i2	2963	5.17774
MP_TRINITY_DN42972_c1_g4_i1	279	239.079
MP_TRINITY_DN43689_c0_g1_i3	3013	93.4033
MP_TRINITY_DN40919_c0_g1_i2	279	4.33938
MP_TRINITY_DN38061_c0_g2_i3	707	13.2752
MP_TRINITY_DN43936_c0_g2_i5	2118	6.30333
MP_TRINITY_DN59812_c0_g1_i1	296	0.631871
MP_TRINITY_DN26818_c0_g2_i1	903	1.77665
MP_TRINITY_DN40146_c0_g1_i1	2276	22.1892
MP_TRINITY_DN19320_c0_g1_i1	243	0.710479
MP_TRINITY_DN42311_c0_g1_i3	3394	16.0529
MP_TRINITY_DN48450_c0_g1_i1	341	0.946626
MP_TRINITY_DN30568_c0_g2_i2	2851	0.867533
MP_TRINITY_DN38597_c0_g3_i1	1511	0.989118
MP_TRINITY_DN40270_c0_g1_i1	1996	4.64405
MP_TRINITY_DN45057_c1_g3_i3	512	13.3467
MP_TRINITY_DN43364_c0_g10_i3	1586	9.61974
MP_TRINITY_DN30493_c0_g1_i3	1329	1.05466
MP_TRINITY_DN38081_c0_g1_i1	1539	6.72825
MP_TRINITY_DN21427_c0_g1_i1	270	0.453108
MP_TRINITY_DN43831_c2_g1_i4	1236	24.7157
MP_TRINITY_DN40347_c1_g1_i2	1608	1.96098
MP_TRINITY_DN35248_c0_g1_i1	2002	2.45482
MP_TRINITY_DN43053_c0_g2_i3	370	6.97119
MP_TRINITY_DN37021_c0_g4_i4	327	1.87127
MP_TRINITY_DN15310_c0_g1_i1	383	1.52209
MP_TRINITY_DN45168_c2_g3_i1	856	77.4617
MP_TRINITY_DN44477_c0_g1_i1	3622	17.2946
MP_TRINITY_DN25361_c0_g1_i1	351	0.415105
MP_TRINITY_DN3970_c0_g1_i1	223	3.03961
MP_TRINITY_DN43378_c0_g1_i2	4088	10.6299
MP_TRINITY_DN50079_c0_g1_i1	258	1.93491
MP_TRINITY_DN33972_c0_g1_i1	756	42.3572
MP_TRINITY_DN30157_c0_g1_i1	828	2.56582
MP_TRINITY_DN36962_c0_g1_i4	774	4.02705
MP_TRINITY_DN23696_c0_g1_i1	1512	1.4881
MP_TRINITY_DN40985_c1_g1_i1	3226	33.2559
MP_TRINITY_DN6478_c0_g1_i1	1261	1.62167
MP_TRINITY_DN34208_c0_g3_i1	3349	2.72794
MP_TRINITY_DN41395_c0_g2_i3	1413	8.77341
MP_TRINITY_DN31429_c0_g1_i1	1212	6.89106
MP_TRINITY_DN30484_c0_g1_i2	649	11.5579
MP_TRINITY_DN44697_c1_g1_i2	1535	88.0832
MP_TRINITY_DN37743_c0_g1_i4	1693	2.46163
MP_TRINITY_DN42450_c0_g1_i2	2873	1.48249
MP_TRINITY_DN39110_c0_g1_i5	2099	1.60065
MP_TRINITY_DN36843_c0_g2_i1	793	5.63403
MP_TRINITY_DN27225_c0_g3_i1	632	1.24172
MP_TRINITY_DN37509_c1_g1_i4	698	14.3445
MP_TRINITY_DN34986_c0_g1_i1	876	6.71107
MP_TRINITY_DN43959_c0_g1_i2	3814	5.04559
MP_TRINITY_DN42545_c0_g4_i1	401	15.7597
MP_TRINITY_DN41676_c0_g1_i6	521	2.65671
MP_TRINITY_DN36378_c0_g1_i4	832	6.45385
MP_TRINITY_DN39195_c0_g2_i1	230	129.695
MP_TRINITY_DN23176_c0_g1_i1	242	6.20563
MP_TRINITY_DN43986_c0_g1_i13	206	8.17157
MP_TRINITY_DN43045_c0_g1_i19	1468	0.590366
MP_TRINITY_DN42855_c0_g7_i3	2087	3.43129
MP_TRINITY_DN44348_c0_g2_i8	7456	2.69165
MP_TRINITY_DN7531_c0_g2_i1	258	1.0681
MP_TRINITY_DN42301_c0_g4_i3	255	20.4924
MP_TRINITY_DN42869_c0_g2_i2	2119	6.3273
MP_TRINITY_DN26877_c0_g3_i1	819	1.12434
MP_TRINITY_DN22034_c0_g1_i1	231	4.58892
MP_TRINITY_DN40645_c1_g1_i3	4028	1.33468
MP_TRINITY_DN33481_c0_g1_i1	1232	1.18015
MP_TRINITY_DN40943_c0_g4_i1	215	10.566
MP_TRINITY_DN49677_c0_g1_i1	340	1.16693
MP_TRINITY_DN26641_c0_g2_i2	1969	1.2472
MP_TRINITY_DN42907_c0_g5_i2	802	19.3847
MP_TRINITY_DN41196_c0_g3_i2	1405	5.88293
MP_TRINITY_DN38454_c0_g1_i4	1335	52.8313
MP_TRINITY_DN34590_c0_g4_i1	313	35.9357
MP_TRINITY_DN44915_c0_g1_i3	4258	4.41312
MP_TRINITY_DN34763_c0_g1_i1	1351	6.48267
MP_TRINITY_DN34708_c0_g4_i1	929	1.55648
MP_TRINITY_DN34062_c0_g1_i1	2009	4.6592
MP_TRINITY_DN31135_c0_g1_i1	1190	4.71685
MP_TRINITY_DN31380_c0_g1_i3	537	2.78495
MP_TRINITY_DN41576_c3_g1_i3	569	4.98912
MP_TRINITY_DN43780_c1_g1_i11	753	15.6987
MP_TRINITY_DN39208_c0_g2_i1	537	10.21
MP_TRINITY_DN48927_c0_g1_i1	382	0.169103
MP_TRINITY_DN39553_c0_g2_i2	815	34.3532
MP_TRINITY_DN44367_c0_g3_i1	634	9.93965
MP_TRINITY_DN40529_c0_g5_i1	207	40.8796
MP_TRINITY_DN44664_c0_g8_i1	741	8.91293
MP_TRINITY_DN37542_c0_g3_i2	1615	16.4765
MP_TRINITY_DN36896_c0_g1_i4	3323	0.849937
MP_TRINITY_DN31461_c1_g5_i1	1687	1.34741
MP_TRINITY_DN47607_c0_g1_i1	304	0.35143
MP_TRINITY_DN42378_c1_g2_i4	1552	2.18561
MP_TRINITY_DN44599_c0_g1_i3	3733	16.6928
MP_TRINITY_DN41459_c0_g1_i1	2078	3.98774
MP_TRINITY_DN63473_c0_g1_i1	353	1.6263
MP_TRINITY_DN41387_c0_g1_i4	3107	1.58178
MP_TRINITY_DN40711_c2_g1_i3	2001	29.8712
MP_TRINITY_DN44900_c0_g2_i2	845	2.92664
MP_TRINITY_DN11180_c0_g2_i1	683	1.03313
MP_TRINITY_DN35304_c3_g1_i3	1963	27.7479
MP_TRINITY_DN42521_c0_g1_i2	5661	3.21173
MP_TRINITY_DN42782_c0_g1_i4	745	2.46307
MP_TRINITY_DN45157_c1_g6_i1	431	103.509
MP_TRINITY_DN22610_c0_g1_i1	430	1.75143
MP_TRINITY_DN33877_c0_g1_i6	940	2.29853
MP_TRINITY_DN45045_c0_g1_i1	2186	37.2065
MP_TRINITY_DN38859_c0_g1_i4	1839	1.8852
MP_TRINITY_DN38748_c0_g1_i7	2000	1.50483
MP_TRINITY_DN41292_c0_g1_i2	2131	1.71252
MP_TRINITY_DN20801_c0_g1_i1	491	0.500026
MP_TRINITY_DN43478_c2_g2_i1	1706	0.753932
MP_TRINITY_DN42179_c1_g3_i1	770	0.514602
MP_TRINITY_DN44869_c0_g2_i4	910	36.6199
MP_TRINITY_DN43111_c0_g4_i2	2433	3.30106
MP_TRINITY_DN42474_c0_g1_i7	1695	10.2005
MP_TRINITY_DN42746_c1_g1_i10	1399	4.55882
MP_TRINITY_DN34568_c0_g2_i8	1151	4.90092
MP_TRINITY_DN45169_c0_g2_i4	4002	18.3695
MP_TRINITY_DN45029_c0_g2_i5	566	2.8858
MP_TRINITY_DN20988_c0_g2_i1	318	0.49582
MP_TRINITY_DN28692_c0_g2_i1	238	31.6899
MP_TRINITY_DN18336_c0_g1_i1	480	0.637012
MP_TRINITY_DN44252_c0_g5_i2	1030	12.5518
MP_TRINITY_DN36146_c1_g1_i2	747	1.50029
MP_TRINITY_DN45082_c0_g2_i5	3060	21.6132
MP_TRINITY_DN211_c0_g1_i1	418	0.893152
MP_TRINITY_DN22593_c0_g4_i1	510	0.607075
MP_TRINITY_DN30506_c0_g2_i1	1021	1.02527
MP_TRINITY_DN35002_c0_g1_i2	583	8.54499
MP_TRINITY_DN39100_c0_g1_i2	1315	4.43833
MP_TRINITY_DN35345_c0_g1_i1	2555	1.81908
MP_TRINITY_DN33236_c0_g1_i3	1625	12.4744
MP_TRINITY_DN40411_c1_g1_i1	274	0.925476
MP_TRINITY_DN37174_c0_g1_i2	2350	2.34507
MP_TRINITY_DN20209_c0_g2_i1	406	1.83368
MP_TRINITY_DN39361_c0_g2_i4	358	2.0804
MP_TRINITY_DN43999_c0_g1_i3	2298	4.12126
MP_TRINITY_DN43162_c0_g2_i3	804	19.1551
MP_TRINITY_DN41710_c1_g1_i4	1115	7.52729
MP_TRINITY_DN38295_c1_g9_i1	542	22.8723
MP_TRINITY_DN39728_c0_g2_i1	1431	25.9753
MP_TRINITY_DN35717_c0_g1_i3	1953	2.65148
MP_TRINITY_DN38244_c0_g1_i1	1326	47.2236
MP_TRINITY_DN38271_c0_g1_i1	3817	2.65027
MP_TRINITY_DN36720_c0_g8_i1	284	5.38766
MP_TRINITY_DN39934_c0_g1_i2	1234	9.44968
MP_TRINITY_DN45149_c1_g2_i1	244	4.10255
MP_TRINITY_DN33489_c0_g1_i9	1624	1.51656
MP_TRINITY_DN26054_c0_g2_i1	275	0.351085
MP_TRINITY_DN61536_c0_g1_i1	276	1.36307
MP_TRINITY_DN44189_c1_g4_i5	2340	4.67757
MP_TRINITY_DN38491_c0_g5_i2	286	1.07248
MP_TRINITY_DN45920_c0_g1_i1	673	0.718408
MP_TRINITY_DN42401_c0_g1_i4	268	30.1693
MP_TRINITY_DN38298_c1_g2_i1	1921	4.35016
MP_TRINITY_DN40048_c0_g1_i1	2116	29.7163
MP_TRINITY_DN38591_c0_g2_i1	1560	8.20783
MP_TRINITY_DN35651_c0_g1_i2	2036	9.07371
MP_TRINITY_DN34067_c0_g1_i1	3414	2.55227
MP_TRINITY_DN35941_c0_g1_i2	1919	9.23028
MP_TRINITY_DN14773_c0_g2_i1	272	1.07872
MP_TRINITY_DN59744_c0_g1_i1	497	0.802289
MP_TRINITY_DN30534_c0_g1_i2	230	9.52525
MP_TRINITY_DN42544_c0_g1_i1	909	4.66126
MP_TRINITY_DN41524_c0_g1_i7	425	1.88335
MP_TRINITY_DN42836_c0_g10_i1	326	9.06572
MP_TRINITY_DN29876_c0_g1_i1	974	124.888
MP_TRINITY_DN42397_c6_g2_i2	551	6.67217
MP_TRINITY_DN28574_c0_g1_i1	2098	77.6638
MP_TRINITY_DN43966_c0_g1_i2	3331	23.4838
MP_TRINITY_DN41066_c0_g3_i9	1416	6.9462
MP_TRINITY_DN45025_c2_g4_i3	449	3.6313
MP_TRINITY_DN38648_c0_g1_i2	281	4.64142
MP_TRINITY_DN43481_c0_g1_i1	2964	16.5096
MP_TRINITY_DN43727_c0_g1_i2	2432	13.555
MP_TRINITY_DN64806_c0_g1_i1	214	2.22679
MP_TRINITY_DN44846_c0_g3_i3	1457	1.98195
MP_TRINITY_DN38746_c0_g1_i2	893	6.2325
MP_TRINITY_DN21346_c0_g3_i1	211	0
MP_TRINITY_DN41578_c0_g1_i2	1605	1.48521
MP_TRINITY_DN33500_c0_g3_i1	389	4.15996
MP_TRINITY_DN37495_c0_g1_i2	1777	5.55431
MP_TRINITY_DN32519_c0_g1_i3	758	13.2395
MP_TRINITY_DN44227_c0_g1_i5	915	2.4269
MP_TRINITY_DN44657_c0_g2_i4	2130	1.91872
MP_TRINITY_DN40619_c2_g2_i4	1338	1.85758
MP_TRINITY_DN40035_c0_g1_i5	2885	3.17913
MP_TRINITY_DN43622_c0_g1_i2	854	12.2904
MP_TRINITY_DN45230_c2_g12_i1	220	953.727
MP_TRINITY_DN44756_c0_g5_i3	1165	5.34757
MP_TRINITY_DN35893_c1_g1_i2	2363	2.90301
MP_TRINITY_DN31474_c0_g1_i2	246	7.43183
MP_TRINITY_DN39045_c0_g2_i3	529	1.80141
MP_TRINITY_DN43347_c0_g2_i2	824	12.5405
MP_TRINITY_DN38003_c0_g1_i2	622	58.1687
MP_TRINITY_DN39584_c0_g1_i4	1748	0.582512
MP_TRINITY_DN31691_c0_g3_i5	823	10.6208
MP_TRINITY_DN43784_c0_g2_i4	578	0.462691
MP_TRINITY_DN44092_c0_g3_i5	690	8.77794
MP_TRINITY_DN30205_c0_g2_i1	310	6.07343
MP_TRINITY_DN34835_c0_g1_i2	1837	2.89972
MP_TRINITY_DN39626_c0_g1_i10	2703	9.11994
MP_TRINITY_DN35800_c0_g1_i2	1302	12.8941
MP_TRINITY_DN40416_c0_g1_i2	1363	1.77717
MP_TRINITY_DN36313_c0_g1_i6	2176	0.653465
MP_TRINITY_DN42855_c0_g7_i7	2099	4.36218
MP_TRINITY_DN35321_c0_g3_i1	735	33.0055
MP_TRINITY_DN44565_c2_g1_i4	2225	5.77891
MP_TRINITY_DN44823_c0_g1_i8	688	1.04627
MP_TRINITY_DN35663_c2_g1_i2	718	0.759409
MP_TRINITY_DN38449_c0_g3_i1	896	1.93988
MP_TRINITY_DN40835_c0_g1_i5	1042	14.9516
MP_TRINITY_DN34897_c0_g3_i2	2950	0.863425
MP_TRINITY_DN31787_c0_g1_i1	1705	1.47396
MP_TRINITY_DN42307_c1_g1_i5	1159	2.61865
MP_TRINITY_DN23474_c0_g3_i1	374	0.353496
MP_TRINITY_DN41933_c0_g2_i2	664	2.62635
MP_TRINITY_DN33848_c0_g2_i2	1461	2.4394
MP_TRINITY_DN53642_c0_g1_i1	316	1.33075
MP_TRINITY_DN39435_c0_g1_i6	2260	2.83357
MP_TRINITY_DN36168_c0_g1_i1	1146	5.60823
MP_TRINITY_DN38449_c0_g2_i1	346	3.07957
MP_TRINITY_DN41927_c0_g1_i5	362	2.83736
MP_TRINITY_DN30999_c0_g2_i3	789	11.144
MP_TRINITY_DN39569_c0_g3_i1	1999	3.99973
MP_TRINITY_DN36003_c0_g1_i2	1061	2.4123
MP_TRINITY_DN44213_c3_g4_i1	512	11.3873
MP_TRINITY_DN39318_c0_g1_i1	554	10.0422
MP_TRINITY_DN41477_c1_g1_i5	1386	2.46096
MP_TRINITY_DN39261_c0_g3_i2	1145	1.21445
MP_TRINITY_DN27772_c1_g1_i1	701	0.744896
MP_TRINITY_DN39927_c2_g3_i1	905	21.0588
MP_TRINITY_DN30095_c0_g1_i1	282	3.77504
MP_TRINITY_DN38455_c0_g2_i1	984	8.06295
MP_TRINITY_DN43395_c0_g2_i1	1230	5.13763
MP_TRINITY_DN6835_c0_g2_i1	379	0.738249
MP_TRINITY_DN40503_c0_g2_i3	2075	2.23309
MP_TRINITY_DN41074_c2_g2_i1	1453	40.7735
MP_TRINITY_DN42250_c0_g1_i5	1728	5.90942
MP_TRINITY_DN44781_c0_g3_i1	1247	7.59974
MP_TRINITY_DN36217_c0_g1_i2	3790	1.31214
MP_TRINITY_DN32548_c0_g3_i1	225	30.253
MP_TRINITY_DN33840_c0_g1_i1	3358	6.82461
MP_TRINITY_DN40620_c0_g1_i2	1440	86.1854
MP_TRINITY_DN43321_c6_g3_i1	1197	8.12821
MP_TRINITY_DN45143_c0_g2_i1	4398	11.0345
MP_TRINITY_DN35821_c0_g1_i3	592	2.64859
MP_TRINITY_DN33784_c0_g2_i3	715	2.38643
MP_TRINITY_DN42624_c1_g1_i1	2706	7.04879
MP_TRINITY_DN44672_c0_g2_i2	1576	2.04421
MP_TRINITY_DN33419_c1_g1_i2	890	6.79196
MP_TRINITY_DN38634_c0_g1_i4	1161	4.14493
MP_TRINITY_DN41936_c0_g1_i1	831	14.1383
MP_TRINITY_DN44348_c0_g2_i4	2381	2.02274
MP_TRINITY_DN58024_c0_g1_i1	307	0.456996
MP_TRINITY_DN44214_c0_g2_i1	508	45.0149
MP_TRINITY_DN41912_c1_g1_i2	563	2.84235
MP_TRINITY_DN43947_c0_g1_i1	3439	32.6991
MP_TRINITY_DN43373_c2_g1_i4	2434	7.14442
MP_TRINITY_DN43265_c4_g1_i1	516	5.08783
MP_TRINITY_DN35965_c0_g3_i1	2213	36.9824
MP_TRINITY_DN41084_c0_g1_i1	2323	39.6586
MP_TRINITY_DN36945_c0_g1_i2	3532	7.76809
MP_TRINITY_DN25360_c0_g1_i1	613	0.422729
MP_TRINITY_DN34988_c0_g1_i5	359	2.68235
MP_TRINITY_DN41780_c0_g2_i1	917	28.9727
MP_TRINITY_DN42064_c0_g1_i4	3693	0.70391
MP_TRINITY_DN53954_c0_g1_i1	339	1.10126
MP_TRINITY_DN43809_c0_g1_i8	1901	9.02171
MP_TRINITY_DN29410_c0_g1_i1	541	3.15341
MP_TRINITY_DN34269_c0_g1_i1	1287	12.4194
MP_TRINITY_DN40837_c0_g1_i3	1738	0.474726
MP_TRINITY_DN39893_c0_g1_i1	680	8.93865
MP_TRINITY_DN29607_c0_g2_i1	553	1.135
MP_TRINITY_DN39054_c0_g4_i2	434	161.022
MP_TRINITY_DN28703_c0_g2_i2	360	0.268388
MP_TRINITY_DN44878_c0_g1_i5	361	4.65184
MP_TRINITY_DN31192_c0_g1_i3	1965	0.7592
MP_TRINITY_DN32571_c0_g1_i2	2665	0.866879
MP_TRINITY_DN36056_c1_g1_i1	2813	2.23129
MP_TRINITY_DN43351_c0_g1_i1	1502	14.1437
MP_TRINITY_DN50704_c0_g1_i1	342	1.61018
MP_TRINITY_DN43914_c1_g1_i6	425	2.08204
MP_TRINITY_DN45294_c0_g3_i1	210	14.727
MP_TRINITY_DN21625_c0_g1_i1	600	2.01478
MP_TRINITY_DN41029_c0_g1_i6	550	5.3928
MP_TRINITY_DN42234_c0_g1_i3	312	1.17553
MP_TRINITY_DN39006_c1_g3_i9	1123	128.532
MP_TRINITY_DN34722_c0_g1_i2	2517	3.0953
MP_TRINITY_DN34616_c0_g2_i5	779	4.44363
MP_TRINITY_DN42988_c0_g2_i2	1767	4.31296
MP_TRINITY_DN44203_c0_g1_i1	1929	1.87334
MP_TRINITY_DN45385_c0_g3_i1	203	1.60128
MP_TRINITY_DN35875_c3_g6_i1	250	20.6132
MP_TRINITY_DN39185_c0_g2_i3	226	454.13
MP_TRINITY_DN43086_c0_g2_i2	2020	30.0277
MP_TRINITY_DN44431_c3_g1_i1	268	6.38283
MP_TRINITY_DN43516_c0_g1_i2	2973	4.44338
MP_TRINITY_DN8178_c0_g1_i1	511	2.20005
MP_TRINITY_DN48464_c0_g1_i1	319	1.25253
MP_TRINITY_DN37417_c0_g1_i3	2231	2.34944
MP_TRINITY_DN40926_c0_g1_i3	3390	5.55128
MP_TRINITY_DN38332_c0_g1_i4	1421	5.40121
MP_TRINITY_DN40112_c0_g3_i5	506	0.960472
MP_TRINITY_DN30978_c0_g2_i1	229	7.35656
[truncated: 55,255 more rows]

## Sheet: Table S5
Table S5. Transcript abundance for identified transcripts in MS.
Transcript abundance for identified transcripts was measured by TPM.
Transcript ID	Length	TPM
MS_TRINITY_DN34868_c0_g3_i1	1726	1.93924
MS_TRINITY_DN31484_c1_g1_i1	1222	4.70069
MS_TRINITY_DN25005_c0_g1_i5	734	101.662
MS_TRINITY_DN35265_c0_g1_i4	3240	1.737
MS_TRINITY_DN30476_c0_g1_i13	334	1.88103
MS_TRINITY_DN14518_c0_g1_i1	351	0.297469
MS_TRINITY_DN32649_c6_g1_i1	427	11.9299
MS_TRINITY_DN26084_c0_g1_i1	450	1.16123
MS_TRINITY_DN37696_c0_g1_i1	1381	17.5305
MS_TRINITY_DN28437_c0_g1_i2	1880	2.89118
MS_TRINITY_DN25261_c2_g2_i1	331	1.15657
MS_TRINITY_DN36350_c1_g3_i4	1309	10.9368
MS_TRINITY_DN30129_c0_g1_i2	1510	101.623
MS_TRINITY_DN35006_c0_g1_i5	1752	41.3764
MS_TRINITY_DN36852_c0_g1_i18	1087	13.5492
MS_TRINITY_DN28747_c0_g1_i4	1614	18.5643
MS_TRINITY_DN22833_c0_g3_i1	299	1.99537
MS_TRINITY_DN45308_c0_g1_i1	685	1.48512
MS_TRINITY_DN37861_c0_g1_i2	3411	18.8864
MS_TRINITY_DN23163_c0_g1_i2	825	2.32517
MS_TRINITY_DN37423_c0_g1_i1	657	6.62728
MS_TRINITY_DN35263_c1_g2_i1	1847	3.9571
MS_TRINITY_DN33651_c0_g1_i2	2406	5.87823
MS_TRINITY_DN32980_c0_g1_i1	1736	1.95012
MS_TRINITY_DN38055_c3_g3_i4	4340	5.50445
MS_TRINITY_DN34672_c0_g1_i2	2789	16.2753
MS_TRINITY_DN37112_c0_g2_i3	2132	1.98414
MS_TRINITY_DN35025_c0_g1_i3	2658	9.91179
MS_TRINITY_DN26259_c0_g1_i1	602	0.772219
MS_TRINITY_DN37115_c0_g3_i1	561	0.975418
MS_TRINITY_DN37232_c0_g1_i2	4872	51.3033
MS_TRINITY_DN34792_c2_g5_i7	1491	2.55842
MS_TRINITY_DN25847_c0_g1_i1	1104	1.37923
MS_TRINITY_DN27028_c0_g1_i1	898	2.20241
MS_TRINITY_DN28192_c1_g2_i1	1207	1.50267
MS_TRINITY_DN34241_c0_g1_i1	1901	6.69296
MS_TRINITY_DN36517_c0_g4_i10	2717	1.78025
MS_TRINITY_DN32274_c0_g1_i3	2077	3.54195
MS_TRINITY_DN32563_c0_g1_i1	1815	33.058
MS_TRINITY_DN34504_c0_g1_i1	2437	19.2704
MS_TRINITY_DN29168_c0_g2_i2	962	2.69802
MS_TRINITY_DN30875_c0_g1_i8	1168	11.0249
MS_TRINITY_DN35522_c0_g2_i1	1645	31.7844
MS_TRINITY_DN28115_c0_g1_i3	1417	11.2194
MS_TRINITY_DN34056_c0_g1_i3	2977	1.27034
MS_TRINITY_DN32328_c2_g2_i1	1646	11.4262
MS_TRINITY_DN37675_c0_g2_i2	704	19.0394
MS_TRINITY_DN26307_c1_g1_i2	230	17.4337
MS_TRINITY_DN36922_c0_g1_i2	3417	20.7398
MS_TRINITY_DN32316_c0_g1_i2	897	0.866978
MS_TRINITY_DN34454_c0_g1_i6	3170	0.760884
MS_TRINITY_DN29869_c0_g1_i1	1321	2.60983
MS_TRINITY_DN36589_c0_g3_i4	2272	2.61132
MS_TRINITY_DN36075_c0_g1_i1	2570	1.2957
MS_TRINITY_DN35584_c0_g2_i2	236	0.789231
MS_TRINITY_DN37624_c0_g1_i9	3362	2.16283
MS_TRINITY_DN32082_c1_g6_i1	1290	4.06255
MS_TRINITY_DN36861_c0_g1_i4	1460	33.0681
MS_TRINITY_DN27720_c0_g1_i1	1104	3.81237
MS_TRINITY_DN36348_c0_g1_i2	3535	2.66171
MS_TRINITY_DN37899_c1_g3_i4	2893	12.2062
MS_TRINITY_DN34489_c0_g1_i1	2605	4.79543
MS_TRINITY_DN27335_c0_g1_i1	1319	2.95848
MS_TRINITY_DN32094_c3_g1_i1	202	1.12478
MS_TRINITY_DN31545_c0_g1_i1	2245	44.8564
MS_TRINITY_DN30467_c1_g1_i2	989	2.6142
MS_TRINITY_DN31354_c2_g2_i1	257	14.7076
MS_TRINITY_DN34592_c0_g1_i6	2870	2.34092
MS_TRINITY_DN36950_c0_g1_i2	2220	24.9534
MS_TRINITY_DN37050_c1_g2_i2	2786	2.56019
MS_TRINITY_DN36590_c0_g2_i10	2268	4.45349
MS_TRINITY_DN33573_c0_g1_i3	2275	12.7525
MS_TRINITY_DN36492_c0_g2_i1	1260	6.53211
MS_TRINITY_DN36470_c0_g1_i4	2622	10.4382
MS_TRINITY_DN30588_c1_g2_i1	225	63.4207
MS_TRINITY_DN23374_c0_g1_i1	209	161.267
MS_TRINITY_DN36676_c0_g1_i3	2069	5.90862
MS_TRINITY_DN35058_c2_g1_i1	2626	106.47
MS_TRINITY_DN37137_c0_g3_i2	926	5.94505
MS_TRINITY_DN28121_c0_g1_i1	1827	4.5826
MS_TRINITY_DN31891_c0_g2_i6	803	18.7427
MS_TRINITY_DN34825_c0_g1_i1	648	9.95927
MS_TRINITY_DN35239_c0_g1_i1	2937	223.918
MS_TRINITY_DN33676_c0_g1_i2	2102	29.1411
MS_TRINITY_DN36267_c0_g2_i12	2222	2.48161
MS_TRINITY_DN28532_c0_g1_i1	2147	6.43625
MS_TRINITY_DN35962_c0_g1_i1	2757	6.6293
MS_TRINITY_DN37891_c0_g1_i3	5303	1.72322
MS_TRINITY_DN43912_c0_g1_i1	368	0.831765
MS_TRINITY_DN33097_c0_g2_i2	1780	7.80317
MS_TRINITY_DN7514_c0_g5_i1	1631	5.44811
MS_TRINITY_DN32183_c0_g1_i6	980	5.60522
MS_TRINITY_DN29703_c0_g2_i1	2788	2.68967
MS_TRINITY_DN42538_c0_g1_i1	369	1.55699
MS_TRINITY_DN29420_c0_g1_i2	1401	2.22097
MS_TRINITY_DN37012_c0_g1_i2	3751	20.9173
MS_TRINITY_DN37437_c0_g1_i7	4289	17.0926
MS_TRINITY_DN35312_c0_g2_i1	3345	9.8605
MS_TRINITY_DN35295_c1_g1_i8	3662	2.28428
MS_TRINITY_DN31971_c0_g1_i2	1034	7.96816
MS_TRINITY_DN33089_c0_g1_i1	734	1.83049
MS_TRINITY_DN33826_c2_g1_i1	383	2.8815
MS_TRINITY_DN31909_c1_g3_i1	387	3.85493
MS_TRINITY_DN35027_c0_g1_i4	4411	4.14756
MS_TRINITY_DN36754_c1_g3_i3	1184	9.66829
MS_TRINITY_DN25327_c0_g1_i1	637	26.8335
MS_TRINITY_DN29969_c0_g1_i3	1286	26.4694
MS_TRINITY_DN24499_c0_g3_i1	387	1.59703
MS_TRINITY_DN48842_c0_g1_i1	965	1.79952
MS_TRINITY_DN33064_c0_g1_i2	2606	2.23814
MS_TRINITY_DN16760_c0_g1_i1	466	1.52896
MS_TRINITY_DN35110_c1_g1_i3	2250	3.07072
MS_TRINITY_DN29528_c1_g1_i1	1122	21.0171
MS_TRINITY_DN34460_c0_g1_i9	1932	0.980595
MS_TRINITY_DN18975_c0_g1_i1	754	2.31827
MS_TRINITY_DN37917_c1_g1_i2	1640	46.2237
MS_TRINITY_DN31773_c0_g1_i9	1270	2.38529
MS_TRINITY_DN36913_c2_g1_i5	1191	1.69565
MS_TRINITY_DN30380_c0_g3_i1	518	9.25258
MS_TRINITY_DN43031_c0_g1_i1	268	1.32506
MS_TRINITY_DN31025_c0_g1_i2	1785	1.89281
MS_TRINITY_DN19252_c0_g1_i1	294	2.75697
MS_TRINITY_DN35392_c0_g1_i3	2937	6.26947
MS_TRINITY_DN34979_c1_g1_i5	2169	7.14957
MS_TRINITY_DN38310_c0_g1_i1	2086	1.72422
MS_TRINITY_DN33539_c0_g1_i2	2217	3.77459
MS_TRINITY_DN36283_c1_g1_i5	3168	4.43928
MS_TRINITY_DN23626_c0_g1_i3	1133	3.47469
MS_TRINITY_DN34623_c0_g1_i1	1527	1.0641
MS_TRINITY_DN59596_c0_g1_i1	344	1.15895
MS_TRINITY_DN34916_c0_g1_i2	1059	3.88596
MS_TRINITY_DN37292_c0_g2_i2	4072	3.04592
MS_TRINITY_DN34783_c0_g1_i1	230	2.2104
MS_TRINITY_DN30198_c0_g1_i1	1116	29.9448
MS_TRINITY_DN27194_c0_g1_i1	782	9.37915
MS_TRINITY_DN34792_c1_g1_i1	947	2.71533
MS_TRINITY_DN32416_c1_g1_i2	1755	4.62643
MS_TRINITY_DN34411_c0_g1_i3	3379	0.98937
MS_TRINITY_DN34567_c0_g1_i2	2142	18.9906
MS_TRINITY_DN33825_c0_g1_i1	1271	7.35574
MS_TRINITY_DN34087_c0_g3_i2	2007	5.16678
MS_TRINITY_DN35241_c0_g1_i3	835	2.14687
MS_TRINITY_DN30606_c0_g1_i2	1263	18.0858
MS_TRINITY_DN32374_c0_g2_i3	905	5.24408
MS_TRINITY_DN35903_c1_g1_i3	2190	8.39282
MS_TRINITY_DN30825_c3_g1_i6	2294	0.696033
MS_TRINITY_DN32257_c0_g1_i2	2361	6.66339
MS_TRINITY_DN33450_c0_g2_i1	2622	6.73584
MS_TRINITY_DN35670_c0_g4_i1	2603	7.85867
MS_TRINITY_DN37162_c0_g1_i2	2202	4.01682
MS_TRINITY_DN35825_c0_g1_i7	2357	4.10002
MS_TRINITY_DN26108_c0_g1_i1	1523	0.856878
MS_TRINITY_DN32382_c0_g1_i1	2170	11.9179
MS_TRINITY_DN36954_c0_g3_i1	304	2.0365
MS_TRINITY_DN31085_c0_g1_i1	1911	127.404
MS_TRINITY_DN30903_c0_g1_i5	1748	0.704417
MS_TRINITY_DN37468_c0_g3_i13	1786	3.92526
MS_TRINITY_DN26754_c0_g1_i1	821	3.65113
MS_TRINITY_DN35653_c0_g1_i6	2237	5.58401
MS_TRINITY_DN30552_c0_g1_i2	2158	1.12474
MS_TRINITY_DN47662_c0_g1_i1	245	2.00853
MS_TRINITY_DN28195_c0_g1_i1	977	2.44331
MS_TRINITY_DN31477_c0_g1_i1	1319	11.6033
MS_TRINITY_DN3820_c0_g1_i1	213	12.8012
MS_TRINITY_DN23330_c0_g1_i2	697	1.3442
MS_TRINITY_DN36720_c0_g1_i2	2742	4.19767
MS_TRINITY_DN34678_c0_g1_i3	682	0.911502
MS_TRINITY_DN37915_c1_g2_i7	231	3.10353
MS_TRINITY_DN33806_c0_g1_i2	3775	3.8282
MS_TRINITY_DN27092_c0_g1_i1	833	33.5754
MS_TRINITY_DN27738_c0_g1_i2	770	9.29518
MS_TRINITY_DN31036_c0_g3_i1	1982	4.64326
MS_TRINITY_DN31994_c0_g1_i1	2208	7.96358
MS_TRINITY_DN31575_c0_g1_i4	3234	4.30808
MS_TRINITY_DN32326_c0_g1_i3	1418	11.867
MS_TRINITY_DN29940_c0_g1_i2	1258	24.4107
MS_TRINITY_DN37646_c1_g1_i3	4145	9.40136
MS_TRINITY_DN31440_c0_g1_i6	1093	3.24327
MS_TRINITY_DN36154_c0_g2_i1	3608	0.966125
MS_TRINITY_DN33964_c0_g1_i6	1450	6.06042
MS_TRINITY_DN31891_c0_g2_i3	741	25.03
MS_TRINITY_DN32777_c1_g1_i3	1116	2.11854
MS_TRINITY_DN34820_c0_g1_i4	1859	83.1615
MS_TRINITY_DN33959_c0_g1_i1	2071	416.921
MS_TRINITY_DN33224_c0_g1_i1	1999	7.93508
MS_TRINITY_DN34252_c1_g2_i5	1181	2.33817
MS_TRINITY_DN35611_c0_g1_i5	1564	1.95174
MS_TRINITY_DN36846_c0_g2_i6	1283	34.545
MS_TRINITY_DN36811_c0_g2_i2	3524	56.0975
MS_TRINITY_DN29959_c3_g1_i2	1721	5.67224
MS_TRINITY_DN29274_c0_g1_i4	1368	3.04087
MS_TRINITY_DN27877_c0_g1_i5	1100	95.2191
MS_TRINITY_DN37098_c0_g1_i4	838	5.2272
MS_TRINITY_DN31408_c0_g1_i2	1893	47.0362
MS_TRINITY_DN34380_c0_g1_i1	2073	1.93389
MS_TRINITY_DN33193_c0_g1_i3	2038	1.75969
MS_TRINITY_DN33805_c0_g1_i1	2578	3.50631
MS_TRINITY_DN28376_c1_g1_i2	614	4.43109
MS_TRINITY_DN28977_c1_g1_i8	1043	4.45369
MS_TRINITY_DN35923_c0_g1_i2	2232	2.51563
MS_TRINITY_DN34193_c2_g3_i5	1420	3.10259
MS_TRINITY_DN25136_c1_g1_i8	478	8.62041
MS_TRINITY_DN36849_c0_g2_i6	2157	43.32
MS_TRINITY_DN24660_c0_g1_i1	804	25.5535
MS_TRINITY_DN24567_c0_g1_i2	902	4.7549
MS_TRINITY_DN33601_c0_g1_i6	2050	26.7063
MS_TRINITY_DN29569_c0_g1_i2	1312	30.0596
MS_TRINITY_DN14835_c0_g2_i1	833	1.50099
MS_TRINITY_DN33568_c0_g1_i6	1744	2.81236
MS_TRINITY_DN35111_c0_g1_i4	2130	30.9935
MS_TRINITY_DN36846_c0_g2_i2	2034	11.603
MS_TRINITY_DN37651_c0_g1_i2	5372	4.86999
MS_TRINITY_DN33037_c0_g1_i1	1978	15.5021
MS_TRINITY_DN33413_c0_g1_i2	3410	1.5461
MS_TRINITY_DN30083_c0_g1_i3	1249	85.839
MS_TRINITY_DN35658_c0_g1_i4	1445	1.53187
MS_TRINITY_DN35588_c0_g1_i1	1741	26.4811
MS_TRINITY_DN31160_c0_g1_i1	2213	10.709
MS_TRINITY_DN28995_c0_g1_i2	1851	3.28328
MS_TRINITY_DN35481_c0_g2_i3	2150	3.2081
MS_TRINITY_DN26293_c0_g1_i3	567	4.72709
MS_TRINITY_DN29863_c0_g1_i4	1546	12.5898
MS_TRINITY_DN28204_c1_g1_i4	830	9.99275
MS_TRINITY_DN37275_c0_g1_i2	4406	2.12547
MS_TRINITY_DN37835_c0_g1_i5	397	9.60068
MS_TRINITY_DN37445_c0_g2_i4	2545	51.9837
MS_TRINITY_DN22321_c1_g2_i1	534	1.02144
MS_TRINITY_DN36461_c0_g1_i2	354	12.0868
MS_TRINITY_DN35380_c0_g2_i1	4262	4.729
MS_TRINITY_DN31035_c0_g1_i3	1768	1.03495
MS_TRINITY_DN9452_c0_g2_i1	311	0.415789
MS_TRINITY_DN35258_c0_g1_i1	2372	3.14914
MS_TRINITY_DN35071_c1_g1_i3	1636	2.69834
MS_TRINITY_DN33668_c0_g1_i19	314	2.21496
MS_TRINITY_DN37912_c0_g2_i5	5856	6.18516
MS_TRINITY_DN30015_c0_g1_i2	1658	6.93117
MS_TRINITY_DN37764_c0_g4_i1	1135	6.49406
MS_TRINITY_DN24621_c0_g1_i9	1691	0.990119
MS_TRINITY_DN37677_c1_g1_i6	1880	5.25709
MS_TRINITY_DN37964_c2_g2_i1	362	13.033
MS_TRINITY_DN31542_c0_g1_i1	775	27.0987
MS_TRINITY_DN27486_c0_g1_i1	1038	43.748
MS_TRINITY_DN32071_c1_g1_i3	825	112.074
MS_TRINITY_DN35005_c0_g1_i1	2258	15.6327
MS_TRINITY_DN24849_c0_g1_i3	860	7.56174
MS_TRINITY_DN35325_c0_g1_i1	730	44.1714
MS_TRINITY_DN35814_c0_g3_i3	1795	29.5172
MS_TRINITY_DN42598_c0_g1_i1	227	3.73121
MS_TRINITY_DN29469_c0_g1_i1	2434	52.3607
MS_TRINITY_DN33074_c0_g1_i2	1364	10.6895
MS_TRINITY_DN28869_c0_g1_i2	1825	13.7873
MS_TRINITY_DN34744_c0_g2_i4	686	5.79474
MS_TRINITY_DN37324_c3_g4_i4	3807	38.6119
MS_TRINITY_DN29017_c0_g1_i2	512	4.92407
MS_TRINITY_DN28175_c1_g2_i1	646	2.20494
MS_TRINITY_DN34400_c0_g2_i1	233	7.99555
MS_TRINITY_DN30834_c0_g1_i3	1153	39.8388
MS_TRINITY_DN35725_c0_g1_i3	1563	4.58773
MS_TRINITY_DN33312_c0_g1_i8	2908	12.1831
MS_TRINITY_DN34447_c0_g1_i8	1392	2.83347
MS_TRINITY_DN33250_c0_g1_i4	1980	8.38251
MS_TRINITY_DN37790_c3_g1_i9	835	156.273
MS_TRINITY_DN37673_c0_g2_i1	1196	115.722
MS_TRINITY_DN34172_c3_g1_i4	911	64.7933
MS_TRINITY_DN28436_c0_g1_i1	6885	97.9428
MS_TRINITY_DN35806_c0_g2_i1	2973	1.49159
MS_TRINITY_DN31964_c0_g2_i3	1918	3.50758
MS_TRINITY_DN37468_c0_g4_i11	1829	4.75789
MS_TRINITY_DN33300_c0_g1_i4	2243	5.11332
MS_TRINITY_DN33823_c0_g1_i8	1090	129.435
MS_TRINITY_DN34951_c0_g2_i10	2189	0.569557
MS_TRINITY_DN37157_c0_g1_i9	270	0
MS_TRINITY_DN37515_c1_g1_i4	566	5.62679
MS_TRINITY_DN36506_c0_g3_i1	852	4.12452
MS_TRINITY_DN34022_c0_g1_i3	1178	2.4023
MS_TRINITY_DN33798_c0_g1_i2	1918	11.5132
MS_TRINITY_DN34409_c0_g1_i3	1728	3.21431
MS_TRINITY_DN23573_c0_g2_i1	228	37.9061
MS_TRINITY_DN49124_c0_g1_i1	668	4.1958
MS_TRINITY_DN46377_c0_g2_i1	306	1.56198
MS_TRINITY_DN35934_c1_g2_i2	1116	13.9313
MS_TRINITY_DN51536_c0_g1_i1	249	1.3505
MS_TRINITY_DN34234_c0_g2_i5	1998	1.98118
MS_TRINITY_DN37191_c1_g1_i1	4631	5.7135
MS_TRINITY_DN30303_c0_g1_i8	1708	1.58274
MS_TRINITY_DN40811_c0_g1_i1	389	0.707437
MS_TRINITY_DN36716_c0_g2_i3	3877	14.8461
MS_TRINITY_DN33001_c0_g1_i3	2832	16.5109
MS_TRINITY_DN35734_c1_g1_i1	3048	9.09645
MS_TRINITY_DN37603_c1_g1_i2	4126	6.98871
MS_TRINITY_DN31801_c0_g1_i2	1835	6.06128
MS_TRINITY_DN27990_c0_g1_i1	1104	76.2799
MS_TRINITY_DN35559_c0_g1_i3	2761	3.44388
MS_TRINITY_DN35014_c0_g1_i1	1951	5.23339
MS_TRINITY_DN34369_c0_g1_i2	2513	30.4499
MS_TRINITY_DN37845_c0_g2_i10	4865	2.21719
MS_TRINITY_DN31355_c0_g1_i2	1564	3.94543
MS_TRINITY_DN32648_c0_g1_i2	1924	19.0673
MS_TRINITY_DN32253_c3_g1_i1	1973	5.21884
MS_TRINITY_DN26518_c0_g1_i1	1332	92.5461
MS_TRINITY_DN21006_c0_g1_i1	797	2.31226
MS_TRINITY_DN33183_c0_g1_i2	2444	5.95278
MS_TRINITY_DN35151_c0_g3_i2	2342	20.761
MS_TRINITY_DN36731_c0_g1_i1	3189	3.30353
MS_TRINITY_DN58150_c0_g1_i1	346	0.936213
MS_TRINITY_DN38654_c0_g1_i1	277	1.56417
MS_TRINITY_DN37943_c10_g2_i2	588	6.76578
MS_TRINITY_DN36126_c1_g1_i2	1487	3.41821
MS_TRINITY_DN13921_c0_g1_i1	522	29.5653
MS_TRINITY_DN36993_c0_g1_i4	1266	0.839836
MS_TRINITY_DN36980_c0_g2_i4	224	20.0395
MS_TRINITY_DN34038_c0_g1_i3	2406	14.3549
MS_TRINITY_DN32286_c0_g2_i1	222	1.26648
MS_TRINITY_DN32239_c0_g4_i2	737	21.2214
MS_TRINITY_DN35524_c0_g1_i4	2281	9.91546
MS_TRINITY_DN32457_c0_g1_i4	2080	16.8967
MS_TRINITY_DN17218_c0_g1_i1	332	7.80664
MS_TRINITY_DN18907_c0_g3_i1	420	1.08883
MS_TRINITY_DN25986_c1_g2_i1	489	2.22795
MS_TRINITY_DN26321_c0_g1_i1	791	5.01617
MS_TRINITY_DN32328_c1_g1_i2	1957	1.64626
MS_TRINITY_DN31818_c0_g1_i2	2009	1.01988
MS_TRINITY_DN37331_c1_g2_i1	2475	12.6914
MS_TRINITY_DN37677_c1_g1_i1	868	8.65997
MS_TRINITY_DN29094_c0_g1_i1	1155	45.9423
MS_TRINITY_DN28846_c0_g1_i1	1665	1.51474
MS_TRINITY_DN35337_c0_g1_i5	2343	16.8553
MS_TRINITY_DN36362_c0_g1_i5	3415	1.20562
MS_TRINITY_DN22301_c0_g1_i1	3316	5.50139
MS_TRINITY_DN29954_c0_g2_i2	1299	31.8346
MS_TRINITY_DN36657_c0_g5_i2	1603	11.98
MS_TRINITY_DN48614_c0_g1_i1	228	3.87218
MS_TRINITY_DN26040_c0_g1_i9	695	0.491051
MS_TRINITY_DN35231_c0_g1_i14	1081	1.16316
MS_TRINITY_DN31891_c0_g3_i1	241	1.60265
MS_TRINITY_DN22118_c0_g1_i1	1542	1.79922
MS_TRINITY_DN37550_c0_g1_i1	4274	4.06658
MS_TRINITY_DN27623_c0_g1_i1	1053	39.0423
MS_TRINITY_DN30479_c0_g1_i1	1555	72.1547
MS_TRINITY_DN12596_c0_g2_i1	260	4.03573
MS_TRINITY_DN36907_c0_g1_i6	1270	6.05183
MS_TRINITY_DN32880_c0_g1_i5	389	42.3428
MS_TRINITY_DN25535_c0_g1_i1	593	8.2918
MS_TRINITY_DN37424_c0_g2_i4	3103	8.98614
MS_TRINITY_DN25993_c0_g1_i2	342	1.52969
MS_TRINITY_DN36879_c0_g2_i5	3192	7.71258
MS_TRINITY_DN29502_c0_g1_i4	1121	21.8372
MS_TRINITY_DN35699_c0_g1_i3	3007	1.65769
MS_TRINITY_DN4946_c0_g1_i1	1278	3.5309
MS_TRINITY_DN25309_c1_g1_i1	360	1.01414
MS_TRINITY_DN32598_c1_g1_i2	1343	6.44339
MS_TRINITY_DN33428_c0_g1_i2	4753	1.58185
MS_TRINITY_DN33748_c0_g1_i2	1974	128.104
MS_TRINITY_DN51336_c0_g1_i1	427	0.9368
MS_TRINITY_DN34546_c0_g1_i1	1480	4.10007
MS_TRINITY_DN35106_c0_g1_i1	1283	11.1737
MS_TRINITY_DN34742_c0_g2_i1	1641	71.2787
MS_TRINITY_DN36826_c0_g1_i6	966	4.58393
MS_TRINITY_DN33419_c0_g1_i2	2410	5.27719
MS_TRINITY_DN37480_c0_g3_i3	3165	10.7919
MS_TRINITY_DN38006_c0_g1_i3	348	17.3083
MS_TRINITY_DN27996_c0_g1_i1	981	13.5879
MS_TRINITY_DN35013_c0_g1_i1	3727	27.8937
MS_TRINITY_DN30449_c0_g1_i1	1105	7.64459
MS_TRINITY_DN32067_c0_g2_i6	2388	1.27299
MS_TRINITY_DN30442_c0_g1_i2	692	2.66385
MS_TRINITY_DN13234_c0_g1_i1	831	2.56985
MS_TRINITY_DN37456_c0_g2_i1	2210	117.786
MS_TRINITY_DN37207_c0_g1_i2	4555	7.42303
MS_TRINITY_DN37379_c0_g1_i3	1797	5.66335
MS_TRINITY_DN24695_c0_g4_i1	609	1.02286
MS_TRINITY_DN29955_c0_g1_i1	1402	7.34896
MS_TRINITY_DN37294_c0_g2_i5	3849	4.89589
MS_TRINITY_DN37642_c0_g1_i11	1141	9.63704
MS_TRINITY_DN33067_c0_g1_i4	1758	8.69789
MS_TRINITY_DN13091_c0_g2_i1	1295	28.2389
MS_TRINITY_DN36578_c1_g1_i1	2163	16.6514
MS_TRINITY_DN26151_c0_g1_i1	1745	2.2816
MS_TRINITY_DN33248_c0_g1_i1	1484	8.7197
MS_TRINITY_DN24577_c0_g2_i1	3849	11.3781
MS_TRINITY_DN9003_c0_g2_i1	489	1.03089
MS_TRINITY_DN33308_c1_g2_i1	917	2.63192
MS_TRINITY_DN36193_c2_g1_i2	1330	3.30259
MS_TRINITY_DN20002_c0_g2_i1	574	1.60186
MS_TRINITY_DN38036_c2_g2_i1	894	5.35421
MS_TRINITY_DN37513_c0_g1_i2	1606	2.86365
MS_TRINITY_DN41833_c0_g1_i1	500	2.60987
MS_TRINITY_DN37680_c0_g1_i12	2143	24.3565
MS_TRINITY_DN32667_c0_g1_i3	1545	3.66365
MS_TRINITY_DN26355_c0_g1_i1	936	216.532
MS_TRINITY_DN32766_c0_g1_i5	1893	1.98153
MS_TRINITY_DN38161_c1_g1_i6	1296	4.62808
MS_TRINITY_DN7894_c0_g1_i1	1116	10.5378
MS_TRINITY_DN37606_c0_g2_i6	2176	9.65192
MS_TRINITY_DN30128_c0_g1_i1	1542	90.2581
MS_TRINITY_DN29178_c0_g1_i2	644	0.534048
MS_TRINITY_DN41062_c0_g1_i1	327	1.43302
MS_TRINITY_DN24793_c0_g1_i6	4686	1.91809
MS_TRINITY_DN28511_c0_g1_i2	1759	24.2388
MS_TRINITY_DN29733_c0_g2_i1	1264	15.5152
MS_TRINITY_DN36388_c0_g2_i1	2121	8.07609
MS_TRINITY_DN33931_c0_g1_i9	2056	0.865874
MS_TRINITY_DN32778_c1_g3_i4	1164	15.7948
MS_TRINITY_DN33450_c0_g1_i2	1277	11.5887
MS_TRINITY_DN37358_c0_g1_i1	1198	5.91298
MS_TRINITY_DN33835_c0_g2_i13	4051	2.05507
MS_TRINITY_DN29466_c0_g2_i1	1213	6.2395
MS_TRINITY_DN50824_c0_g1_i1	498	1.48029
MS_TRINITY_DN36858_c1_g4_i3	2447	1.25382
MS_TRINITY_DN34375_c0_g1_i5	952	68.4023
MS_TRINITY_DN36220_c0_g1_i1	3326	6.98501
MS_TRINITY_DN26266_c0_g1_i2	783	4.06282
MS_TRINITY_DN30678_c0_g1_i2	1585	6.00648
MS_TRINITY_DN35237_c2_g1_i3	2422	6.13996
MS_TRINITY_DN29714_c0_g1_i1	1597	1.04903
MS_TRINITY_DN38168_c3_g3_i1	406	33.4138
MS_TRINITY_DN37850_c1_g1_i5	1572	22.6193
MS_TRINITY_DN33551_c0_g1_i4	2600	7.96605
MS_TRINITY_DN22947_c0_g1_i1	841	3.28451
MS_TRINITY_DN33351_c0_g1_i4	1936	3.74388
MS_TRINITY_DN29098_c0_g1_i3	1176	19.7826
MS_TRINITY_DN30892_c0_g2_i5	3040	7.79481
MS_TRINITY_DN34210_c0_g1_i1	2485	5.38492
MS_TRINITY_DN36862_c1_g2_i4	2063	11.028
MS_TRINITY_DN34149_c0_g1_i1	2244	10.7153
MS_TRINITY_DN32804_c0_g1_i6	439	114.938
MS_TRINITY_DN37991_c0_g1_i4	2301	1.86081
MS_TRINITY_DN36170_c1_g2_i3	1307	10.2848
MS_TRINITY_DN37882_c0_g2_i1	6041	6.57139
MS_TRINITY_DN31375_c0_g1_i3	4209	2.65977
MS_TRINITY_DN36790_c3_g6_i1	253	7.48028
MS_TRINITY_DN36645_c0_g1_i16	1775	11.262
MS_TRINITY_DN21256_c0_g1_i1	809	1.78406
MS_TRINITY_DN26521_c0_g1_i1	279	1.87685
MS_TRINITY_DN29558_c0_g1_i1	1587	65.088
MS_TRINITY_DN35049_c0_g3_i2	2913	5.67913
MS_TRINITY_DN33545_c0_g1_i1	1754	1.09403
MS_TRINITY_DN28751_c0_g1_i4	1291	5.92781
MS_TRINITY_DN37483_c0_g2_i9	2865	1.6119
MS_TRINITY_DN35947_c0_g1_i2	2209	27.5653
MS_TRINITY_DN35500_c0_g1_i1	3202	3.56528
MS_TRINITY_DN34083_c0_g1_i2	2321	11.5677
MS_TRINITY_DN30645_c0_g1_i3	1817	11.9366
MS_TRINITY_DN36445_c0_g1_i1	3059	89.0728
MS_TRINITY_DN31630_c0_g1_i5	943	0.828441
MS_TRINITY_DN30691_c2_g1_i7	1439	2.97602
MS_TRINITY_DN2577_c0_g1_i1	248	1.64367
MS_TRINITY_DN28638_c0_g1_i2	1314	15.9333
MS_TRINITY_DN29786_c1_g1_i1	1685	5.81525
MS_TRINITY_DN29172_c0_g1_i6	1406	1.29473
MS_TRINITY_DN37757_c1_g2_i1	1042	19.3336
MS_TRINITY_DN56114_c0_g1_i1	247	1.54676
MS_TRINITY_DN37440_c0_g2_i4	2712	1.36795
MS_TRINITY_DN37887_c0_g3_i1	3019	4.35904
MS_TRINITY_DN35923_c2_g1_i3	1058	2.68463
MS_TRINITY_DN30055_c0_g1_i1	1966	44.5939
MS_TRINITY_DN27059_c0_g1_i5	621	7.054
MS_TRINITY_DN34085_c0_g1_i2	1661	2.97078
MS_TRINITY_DN28870_c1_g1_i2	764	21.4517
MS_TRINITY_DN28136_c0_g1_i1	325	15.5529
MS_TRINITY_DN32912_c0_g1_i4	1506	13.1982
MS_TRINITY_DN36231_c0_g2_i4	1853	17.0061
MS_TRINITY_DN32689_c0_g1_i1	2026	43.4701
MS_TRINITY_DN14868_c0_g1_i1	576	0.870279
MS_TRINITY_DN25632_c0_g1_i3	640	426.935
MS_TRINITY_DN37761_c0_g1_i2	5211	2.75999
MS_TRINITY_DN31319_c0_g1_i2	1455	3.69034
MS_TRINITY_DN38125_c1_g1_i4	2812	42.6904
MS_TRINITY_DN59390_c0_g1_i1	293	2.14979
MS_TRINITY_DN31388_c0_g1_i2	1657	145.346
MS_TRINITY_DN33144_c0_g1_i3	2065	3.74408
MS_TRINITY_DN34807_c0_g3_i6	2197	1.92275
MS_TRINITY_DN26217_c0_g1_i1	847	11.2184
MS_TRINITY_DN35786_c0_g1_i2	3185	2.61638
MS_TRINITY_DN35462_c1_g2_i4	2309	10.2929
MS_TRINITY_DN33994_c0_g1_i1	1787	7.1817
MS_TRINITY_DN27749_c0_g2_i1	1732	1.55483
MS_TRINITY_DN34616_c0_g1_i2	1194	14.0966
MS_TRINITY_DN36865_c0_g1_i1	975	22.0226
MS_TRINITY_DN34071_c0_g1_i1	2052	9.82679
MS_TRINITY_DN38193_c7_g1_i4	2665	3.83898
MS_TRINITY_DN31020_c2_g1_i5	1314	52.5143
MS_TRINITY_DN38110_c3_g6_i9	803	40.6188
MS_TRINITY_DN36753_c0_g6_i5	1427	75.466
MS_TRINITY_DN34493_c0_g1_i2	2031	8.63777
MS_TRINITY_DN34812_c0_g1_i5	2279	0.642534
MS_TRINITY_DN33918_c0_g2_i3	535	3.14777
MS_TRINITY_DN25925_c0_g1_i1	791	39.1819
MS_TRINITY_DN35998_c0_g1_i5	3203	1.40212
MS_TRINITY_DN36297_c0_g1_i2	2272	8.02409
MS_TRINITY_DN34314_c2_g1_i1	1074	2.29006
MS_TRINITY_DN34026_c0_g3_i8	2362	4.7822
MS_TRINITY_DN34563_c1_g3_i3	1879	28.4393
MS_TRINITY_DN35429_c0_g1_i1	2388	95.234
MS_TRINITY_DN35756_c0_g1_i3	2057	9.44829
MS_TRINITY_DN37336_c1_g1_i1	3806	22.5677
MS_TRINITY_DN43740_c0_g1_i1	240	2.50947
MS_TRINITY_DN37617_c0_g2_i11	1366	12.9935
MS_TRINITY_DN34266_c0_g1_i5	2225	14.4846
MS_TRINITY_DN36141_c2_g1_i3	3559	1.11566
MS_TRINITY_DN37001_c0_g1_i4	1801	3.22532
MS_TRINITY_DN36402_c0_g1_i7	289	16.2873
MS_TRINITY_DN25268_c0_g2_i1	952	3.47069
MS_TRINITY_DN10328_c0_g1_i1	2393	1.08401
MS_TRINITY_DN31033_c0_g2_i3	1467	5.09556
MS_TRINITY_DN34302_c0_g1_i2	2158	12.227
MS_TRINITY_DN35452_c0_g1_i4	3075	1.96409
MS_TRINITY_DN32899_c0_g1_i4	3141	0.683951
MS_TRINITY_DN27991_c0_g1_i2	947	6.48208
MS_TRINITY_DN33857_c1_g1_i2	2171	12.2445
MS_TRINITY_DN32863_c0_g1_i1	1948	3.01796
MS_TRINITY_DN37102_c0_g1_i4	3998	6.45381
MS_TRINITY_DN27677_c0_g2_i1	1449	4.36581
MS_TRINITY_DN29379_c0_g1_i1	1109	35.3871
MS_TRINITY_DN33677_c0_g2_i12	1319	44.0722
MS_TRINITY_DN30907_c0_g1_i2	2236	4.11255
MS_TRINITY_DN23068_c0_g1_i1	337	1.07281
MS_TRINITY_DN34931_c0_g1_i1	2707	3.59769
MS_TRINITY_DN30071_c0_g1_i5	332	4.25667
MS_TRINITY_DN14232_c0_g1_i1	256	2.35706
MS_TRINITY_DN37978_c0_g1_i3	470	26.1196
MS_TRINITY_DN22019_c0_g2_i1	583	1.34822
MS_TRINITY_DN32099_c1_g2_i2	1548	3.04153
MS_TRINITY_DN28268_c0_g1_i8	1121	4.24746
MS_TRINITY_DN31895_c0_g1_i2	786	10.5116
MS_TRINITY_DN52168_c0_g1_i1	293	1.57885
MS_TRINITY_DN37548_c0_g2_i1	244	3.9323
MS_TRINITY_DN29691_c0_g1_i4	3215	27.1906
MS_TRINITY_DN23837_c0_g1_i1	788	15.1247
MS_TRINITY_DN33999_c0_g2_i11	1123	1.53953
MS_TRINITY_DN36082_c0_g1_i3	2866	3.44816
MS_TRINITY_DN28919_c0_g1_i1	1345	8.82184
MS_TRINITY_DN37621_c0_g1_i6	2589	2.88356
MS_TRINITY_DN29314_c0_g1_i5	1228	2.15718
MS_TRINITY_DN32824_c0_g1_i2	1720	4.15492
MS_TRINITY_DN36916_c0_g1_i7	3958	1.76432
MS_TRINITY_DN36092_c0_g2_i10	3784	0.487567
MS_TRINITY_DN36500_c0_g1_i2	2120	21.8042
MS_TRINITY_DN32500_c0_g1_i2	1215	69.1512
MS_TRINITY_DN37635_c0_g1_i1	908	4.46509
MS_TRINITY_DN28376_c1_g5_i2	238	17.5486
MS_TRINITY_DN28494_c0_g1_i3	1207	2.99304
MS_TRINITY_DN36413_c0_g1_i4	2283	2.27624
MS_TRINITY_DN47614_c0_g1_i1	418	0.79094
MS_TRINITY_DN37941_c0_g1_i3	5131	4.14095
MS_TRINITY_DN23644_c1_g1_i1	591	0.486941
MS_TRINITY_DN42762_c0_g1_i1	361	0.885622
MS_TRINITY_DN35655_c0_g1_i7	2426	11.893
MS_TRINITY_DN29368_c1_g1_i1	327	42.5745
MS_TRINITY_DN29180_c0_g1_i2	1448	21.2764
MS_TRINITY_DN30105_c0_g1_i1	4445	2.08491
MS_TRINITY_DN18365_c0_g2_i1	537	1.39996
MS_TRINITY_DN37919_c0_g1_i4	4388	11.3838
MS_TRINITY_DN36995_c1_g2_i2	1470	1.82066
MS_TRINITY_DN33268_c0_g1_i2	2306	3.81286
MS_TRINITY_DN29934_c1_g2_i3	1515	4.01567
MS_TRINITY_DN28788_c0_g2_i1	810	2.28662
MS_TRINITY_DN46859_c0_g1_i1	205	5.78581
MS_TRINITY_DN37031_c3_g4_i1	228	3.29228
MS_TRINITY_DN32467_c0_g1_i2	1454	2.57026
MS_TRINITY_DN37830_c2_g2_i2	4816	5.64511
MS_TRINITY_DN37242_c1_g1_i4	1267	8.7135
MS_TRINITY_DN32676_c0_g2_i13	2463	0.759842
MS_TRINITY_DN24923_c0_g1_i5	1362	0.734766
MS_TRINITY_DN37991_c0_g1_i1	5743	3.29135
MS_TRINITY_DN35550_c2_g1_i4	2017	10.3768
MS_TRINITY_DN35102_c2_g1_i4	1450	18.6775
MS_TRINITY_DN18523_c0_g2_i1	302	2.38668
MS_TRINITY_DN35248_c0_g2_i3	2033	27.186
MS_TRINITY_DN33877_c0_g1_i4	1940	5.38204
MS_TRINITY_DN30943_c0_g1_i7	1943	0.394206
MS_TRINITY_DN34426_c0_g1_i1	646	4.41549
MS_TRINITY_DN32730_c0_g1_i1	2561	30.6317
MS_TRINITY_DN37766_c2_g2_i1	3165	21.1853
MS_TRINITY_DN31128_c0_g1_i7	1396	40.5448
MS_TRINITY_DN32497_c0_g1_i2	1911	8.05832
MS_TRINITY_DN36307_c0_g1_i6	2965	52.8808
MS_TRINITY_DN34685_c0_g1_i1	3003	3.9033
MS_TRINITY_DN27121_c0_g1_i3	944	17.3373
MS_TRINITY_DN23586_c1_g1_i1	695	4.29334
MS_TRINITY_DN29947_c0_g1_i2	1731	9.5109
MS_TRINITY_DN36386_c0_g3_i7	2136	2.80102
MS_TRINITY_DN36407_c0_g1_i4	3032	17.7858
MS_TRINITY_DN35023_c0_g1_i2	2299	33.7105
MS_TRINITY_DN37588_c1_g1_i3	4137	48.4462
MS_TRINITY_DN38176_c1_g1_i4	640	3.63352
MS_TRINITY_DN34901_c0_g1_i4	2666	8.65663
MS_TRINITY_DN33553_c1_g1_i3	1377	8.86198
MS_TRINITY_DN28837_c0_g1_i2	479	1.71713
MS_TRINITY_DN33159_c0_g1_i4	1770	2.79717
MS_TRINITY_DN37151_c0_g1_i5	3326	1.39605
MS_TRINITY_DN33127_c0_g1_i4	954	3.58876
MS_TRINITY_DN36188_c2_g1_i2	2948	2.79902
MS_TRINITY_DN30855_c0_g1_i2	1512	10.3102
MS_TRINITY_DN21403_c1_g1_i1	632	2.52689
MS_TRINITY_DN19338_c0_g1_i1	498	1.47501
MS_TRINITY_DN31217_c0_g1_i4	1937	7.03381
MS_TRINITY_DN34838_c0_g1_i1	3295	5.9871
MS_TRINITY_DN33984_c0_g1_i4	2434	6.27049
MS_TRINITY_DN56597_c0_g1_i1	408	2.0135
MS_TRINITY_DN35482_c4_g1_i1	1206	4.03999
MS_TRINITY_DN33981_c2_g1_i24	2119	1.57424
MS_TRINITY_DN31688_c0_g1_i4	1612	4.36514
MS_TRINITY_DN26147_c0_g2_i1	517	2.25412
MS_TRINITY_DN53371_c0_g1_i1	501	1.35813
MS_TRINITY_DN33133_c0_g1_i6	868	1.14638
MS_TRINITY_DN28481_c0_g1_i3	1227	13.2966
MS_TRINITY_DN57562_c0_g1_i1	425	0.946901
MS_TRINITY_DN36652_c0_g3_i2	2818	6.54211
MS_TRINITY_DN23781_c0_g1_i3	972	3.14861
MS_TRINITY_DN37254_c1_g3_i19	779	9.73758
MS_TRINITY_DN35461_c0_g1_i1	2523	31.0792
MS_TRINITY_DN31754_c0_g1_i1	1229	2.99881
MS_TRINITY_DN33986_c1_g1_i4	3700	0.720601
MS_TRINITY_DN36013_c0_g2_i2	3469	5.62427
MS_TRINITY_DN36098_c1_g3_i2	664	6.83692
MS_TRINITY_DN37666_c1_g2_i8	3980	5.1939
MS_TRINITY_DN49908_c0_g1_i1	655	1.25542
MS_TRINITY_DN42911_c0_g1_i1	439	2.26904
MS_TRINITY_DN36439_c0_g1_i1	3562	2.10468
MS_TRINITY_DN194_c0_g1_i1	1428	14.5589
MS_TRINITY_DN52385_c0_g1_i1	1302	1.18752
MS_TRINITY_DN36434_c1_g1_i11	2097	0.529662
MS_TRINITY_DN20310_c0_g1_i1	205	3.21471
MS_TRINITY_DN28094_c0_g1_i2	1073	12.4622
MS_TRINITY_DN31923_c1_g3_i1	302	1.28672
MS_TRINITY_DN29641_c0_g1_i2	1750	20.5679
MS_TRINITY_DN36557_c0_g1_i5	4316	8.28216
MS_TRINITY_DN14271_c0_g2_i1	523	1.31594
MS_TRINITY_DN29175_c1_g1_i5	2259	2.51179
MS_TRINITY_DN30562_c0_g1_i1	2265	12.5011
MS_TRINITY_DN28542_c0_g1_i1	1371	41.4332
MS_TRINITY_DN25012_c0_g1_i3	1045	3.27583
MS_TRINITY_DN32032_c0_g1_i2	1946	31.4296
MS_TRINITY_DN36426_c0_g1_i1	2823	2.31779
MS_TRINITY_DN33032_c0_g1_i3	2561	1.36824
MS_TRINITY_DN37515_c1_g1_i3	240	2.35896
MS_TRINITY_DN36346_c0_g1_i4	3127	12.8573
MS_TRINITY_DN33996_c0_g1_i3	1975	3.98798
MS_TRINITY_DN28212_c0_g2_i2	900	47.1997
MS_TRINITY_DN37871_c1_g2_i11	4330	9.31822
MS_TRINITY_DN27721_c0_g1_i1	1124	26.2876
MS_TRINITY_DN37605_c1_g1_i2	4683	5.4901
MS_TRINITY_DN21198_c0_g2_i1	1022	0.98049
MS_TRINITY_DN31264_c0_g1_i9	1236	1.53713
MS_TRINITY_DN31490_c2_g1_i1	364	2.14341
MS_TRINITY_DN45824_c0_g1_i1	212	2.38855
MS_TRINITY_DN32199_c0_g1_i4	1769	3.04289
MS_TRINITY_DN27900_c0_g1_i1	1249	119.226
MS_TRINITY_DN35886_c1_g1_i12	1133	1.97151
MS_TRINITY_DN37294_c0_g2_i3	2147	2.04033
MS_TRINITY_DN29300_c0_g1_i2	1174	5.2886
MS_TRINITY_DN35462_c1_g3_i14	2244	1.73027
MS_TRINITY_DN56502_c0_g1_i1	405	1.98117
MS_TRINITY_DN31674_c0_g1_i4	1152	12.602
MS_TRINITY_DN33093_c0_g1_i2	2401	20.6389
MS_TRINITY_DN23460_c0_g1_i3	555	0.889976
MS_TRINITY_DN34709_c0_g1_i4	2073	14.157
MS_TRINITY_DN31486_c0_g1_i2	3274	2.15903
MS_TRINITY_DN46223_c0_g1_i1	825	1.68527
MS_TRINITY_DN33015_c0_g1_i2	2357	6.93447
MS_TRINITY_DN34096_c1_g1_i1	2198	4.89382
MS_TRINITY_DN29933_c0_g1_i1	1556	15.4823
MS_TRINITY_DN23804_c0_g1_i1	1241	1.3036
MS_TRINITY_DN33394_c0_g1_i1	3609	2.59281
MS_TRINITY_DN32857_c0_g1_i1	1906	20.625
MS_TRINITY_DN30097_c0_g1_i3	2048	10.5097
MS_TRINITY_DN33053_c0_g1_i7	2345	18.5913
MS_TRINITY_DN27609_c0_g1_i1	1773	3.16106
MS_TRINITY_DN30965_c0_g2_i2	1044	2.45916
MS_TRINITY_DN37789_c0_g1_i2	1711	14.7017
MS_TRINITY_DN33365_c0_g1_i1	2054	1.86278
MS_TRINITY_DN37678_c0_g1_i3	2686	6.74446
MS_TRINITY_DN36277_c0_g1_i2	1719	14.8551
MS_TRINITY_DN11126_c0_g2_i1	512	1.71515
MS_TRINITY_DN19707_c0_g1_i1	230	6.30158
MS_TRINITY_DN33921_c0_g1_i4	2604	0.695656
MS_TRINITY_DN55633_c0_g1_i1	337	0.965483
MS_TRINITY_DN36698_c0_g1_i7	3987	1.13633
MS_TRINITY_DN28613_c0_g1_i2	1477	96.6902
MS_TRINITY_DN32430_c0_g1_i6	3366	6.26107
MS_TRINITY_DN31559_c0_g1_i1	995	9.31137
MS_TRINITY_DN30234_c0_g1_i3	1292	146.522
MS_TRINITY_DN50983_c0_g1_i1	488	1.69606
MS_TRINITY_DN18897_c0_g2_i1	338	1.61017
MS_TRINITY_DN23879_c0_g2_i1	530	1.59762
MS_TRINITY_DN37138_c0_g2_i8	4466	5.02477
MS_TRINITY_DN35509_c0_g1_i1	1643	1.75926
MS_TRINITY_DN38153_c1_g4_i3	262	9.59938
MS_TRINITY_DN20760_c0_g1_i1	523	1.58512
MS_TRINITY_DN36495_c1_g2_i1	2448	45.2037
MS_TRINITY_DN37578_c0_g2_i1	1445	3.70697
MS_TRINITY_DN35871_c2_g1_i2	4047	1.31839
MS_TRINITY_DN35427_c0_g3_i6	2713	0.945433
MS_TRINITY_DN29129_c0_g1_i8	1894	4.55804
MS_TRINITY_DN30548_c0_g1_i1	1601	7.63138
MS_TRINITY_DN33214_c0_g2_i4	2441	8.62342
MS_TRINITY_DN31692_c0_g1_i7	2116	0.591712
MS_TRINITY_DN28834_c0_g1_i1	1270	39.1103
MS_TRINITY_DN31555_c0_g1_i3	711	4.65652
MS_TRINITY_DN34393_c0_g1_i6	2212	11.1802
MS_TRINITY_DN33742_c0_g1_i5	496	12.9874
MS_TRINITY_DN31056_c0_g1_i1	1444	5.73806
MS_TRINITY_DN36636_c0_g1_i8	2926	60.858
MS_TRINITY_DN32168_c0_g1_i4	1638	1.68832
MS_TRINITY_DN30090_c0_g1_i4	1504	1.57496
MS_TRINITY_DN27186_c1_g2_i1	213	2.9424
MS_TRINITY_DN36782_c0_g4_i5	641	3.01025
MS_TRINITY_DN31298_c0_g1_i9	1462	22.3399
MS_TRINITY_DN29931_c0_g1_i2	1277	15.4959
MS_TRINITY_DN24588_c0_g1_i1	900	2.1399
MS_TRINITY_DN28198_c0_g1_i1	1206	28.4266
MS_TRINITY_DN31270_c0_g5_i3	2284	6.46347
MS_TRINITY_DN33647_c0_g2_i1	1544	5.86985
MS_TRINITY_DN36533_c0_g1_i6	2221	1.83663
MS_TRINITY_DN38084_c1_g2_i8	621	16.7505
MS_TRINITY_DN34752_c0_g1_i13	639	1.24493
MS_TRINITY_DN26481_c0_g1_i1	774	15.7581
MS_TRINITY_DN35228_c0_g1_i3	2863	4.16176
MS_TRINITY_DN33787_c1_g1_i1	2490	30.2769
MS_TRINITY_DN36295_c0_g1_i1	3251	2.90718
MS_TRINITY_DN32784_c0_g2_i1	1890	11.5473
MS_TRINITY_DN34826_c0_g1_i2	2054	36.804
MS_TRINITY_DN31632_c0_g1_i1	223	5.13484
MS_TRINITY_DN35540_c1_g4_i3	455	22.4239
MS_TRINITY_DN34172_c1_g1_i1	1157	151.819
MS_TRINITY_DN33916_c2_g2_i3	2901	2.75884
MS_TRINITY_DN24356_c0_g1_i2	1000	1.74706
MS_TRINITY_DN34170_c1_g1_i1	716	7.77286
MS_TRINITY_DN30062_c0_g1_i2	568	5.50607
MS_TRINITY_DN27477_c0_g1_i1	1191	2.83373
MS_TRINITY_DN31503_c0_g1_i1	720	10.5705
MS_TRINITY_DN26637_c0_g1_i1	1256	72.5175
MS_TRINITY_DN21362_c0_g1_i1	475	1.5534
MS_TRINITY_DN38043_c1_g5_i1	263	6.46181
MS_TRINITY_DN24165_c0_g1_i1	2055	3.92421
MS_TRINITY_DN30073_c0_g1_i1	866	17.3523
MS_TRINITY_DN36371_c2_g2_i1	1937	8.99495
MS_TRINITY_DN34628_c0_g3_i10	450	4.26753
MS_TRINITY_DN28942_c0_g1_i2	577	66.2161
MS_TRINITY_DN32013_c1_g2_i4	1918	18.7653
MS_TRINITY_DN32929_c0_g1_i3	1935	2.39134
MS_TRINITY_DN32444_c0_g1_i6	1500	10.2961
MS_TRINITY_DN33987_c0_g1_i9	1260	2.33588
MS_TRINITY_DN27389_c0_g1_i4	1033	5.40691
MS_TRINITY_DN30946_c0_g1_i9	1259	14.636
MS_TRINITY_DN21370_c0_g2_i1	828	6.40059
MS_TRINITY_DN28252_c0_g1_i3	1338	2.54002
MS_TRINITY_DN31307_c0_g1_i2	1340	1.31892
MS_TRINITY_DN32769_c0_g1_i4	2178	46.1153
MS_TRINITY_DN36369_c0_g1_i1	2802	11.3319
MS_TRINITY_DN35272_c1_g3_i2	954	12.6624
MS_TRINITY_DN30007_c0_g1_i4	1460	24.8691
MS_TRINITY_DN36494_c0_g1_i2	3638	14.9454
MS_TRINITY_DN37786_c0_g1_i6	5183	5.33917
MS_TRINITY_DN36666_c1_g1_i3	2613	7.13329
MS_TRINITY_DN38159_c1_g2_i3	3422	3.43276
MS_TRINITY_DN36004_c1_g1_i11	2667	1.08462
MS_TRINITY_DN30569_c1_g2_i3	459	36.745
MS_TRINITY_DN26562_c0_g1_i3	1030	2.13931
MS_TRINITY_DN30164_c0_g2_i1	1643	8.60232
MS_TRINITY_DN28092_c0_g1_i1	1651	3.53983
MS_TRINITY_DN15706_c0_g1_i1	264	0.878676
MS_TRINITY_DN36808_c0_g1_i9	1152	0.969783
MS_TRINITY_DN30951_c0_g1_i1	1944	6.30631
MS_TRINITY_DN31064_c0_g1_i2	1433	12.5481
MS_TRINITY_DN37616_c0_g1_i10	2773	7.85289
MS_TRINITY_DN23548_c0_g2_i1	927	1.75903
MS_TRINITY_DN37665_c2_g1_i5	668	2.91337
MS_TRINITY_DN58074_c0_g1_i1	367	1.18105
MS_TRINITY_DN34546_c0_g1_i6	1225	5.05785
MS_TRINITY_DN28965_c0_g1_i3	1252	6.97069
MS_TRINITY_DN35324_c2_g2_i1	341	2.68421
MS_TRINITY_DN21432_c0_g1_i1	477	0.775177
MS_TRINITY_DN25582_c0_g1_i1	976	2.38189
MS_TRINITY_DN26016_c0_g1_i1	2392	2.1958
MS_TRINITY_DN37936_c1_g1_i4	317	6.93477
MS_TRINITY_DN30870_c0_g1_i3	875	56.6131
MS_TRINITY_DN35663_c0_g1_i2	2913	7.73283
MS_TRINITY_DN33241_c0_g1_i2	2237	14.9009
MS_TRINITY_DN28373_c0_g2_i3	3417	1.05436
MS_TRINITY_DN37975_c0_g1_i3	2007	8.86192
MS_TRINITY_DN38187_c0_g1_i1	4263	28.2741
MS_TRINITY_DN11693_c0_g2_i1	452	1.43748
MS_TRINITY_DN36957_c0_g1_i5	1589	2.38255
MS_TRINITY_DN27186_c1_g4_i3	273	3.53794
MS_TRINITY_DN29023_c0_g1_i1	997	10.7057
MS_TRINITY_DN36636_c0_g1_i9	2140	60.9424
MS_TRINITY_DN30197_c0_g1_i2	2432	29.6612
MS_TRINITY_DN34769_c1_g2_i5	1133	15.8186
MS_TRINITY_DN35752_c1_g1_i2	1930	5.47747
MS_TRINITY_DN30970_c0_g1_i1	1901	4.03142
MS_TRINITY_DN31456_c0_g1_i1	2130	16.7739
MS_TRINITY_DN36008_c0_g1_i3	3141	14.6656
MS_TRINITY_DN10066_c0_g1_i1	312	0.781875
MS_TRINITY_DN32815_c0_g1_i6	2740	10.0619
MS_TRINITY_DN36996_c0_g3_i1	2376	4.91246
MS_TRINITY_DN26230_c0_g1_i1	1186	7.34398
MS_TRINITY_DN30892_c0_g2_i7	2978	10.5513
MS_TRINITY_DN28913_c0_g1_i3	1022	2.3308
MS_TRINITY_DN33593_c0_g1_i6	256	1.53194
MS_TRINITY_DN28279_c0_g1_i4	1126	4.29502
MS_TRINITY_DN18289_c0_g1_i1	458	1.30469
MS_TRINITY_DN33038_c0_g1_i1	2132	30.8738
MS_TRINITY_DN36406_c0_g1_i4	1783	2.61196
MS_TRINITY_DN34664_c0_g1_i6	2584	6.72041
MS_TRINITY_DN28838_c0_g1_i2	1526	11.887
MS_TRINITY_DN30004_c0_g1_i1	1814	74.9753
MS_TRINITY_DN36953_c0_g2_i4	3212	13.9668
MS_TRINITY_DN32704_c0_g2_i1	1416	75.5397
MS_TRINITY_DN26323_c0_g1_i1	853	266.162
MS_TRINITY_DN36395_c1_g5_i1	1787	4.15801
MS_TRINITY_DN27361_c0_g1_i2	1052	43.3116
MS_TRINITY_DN27880_c0_g1_i5	1378	16.5069
MS_TRINITY_DN32415_c0_g3_i2	1800	65.9749
MS_TRINITY_DN29002_c0_g1_i1	1513	6.4593
MS_TRINITY_DN38105_c1_g1_i4	916	1.67534
MS_TRINITY_DN36616_c0_g1_i2	3940	9.66022
MS_TRINITY_DN49263_c0_g1_i1	624	1.62855
MS_TRINITY_DN30741_c0_g1_i7	1243	4.6224
MS_TRINITY_DN37653_c0_g1_i4	1144	28.344
MS_TRINITY_DN31169_c0_g3_i3	1266	29.3063
MS_TRINITY_DN34287_c0_g1_i17	1495	1.60876
MS_TRINITY_DN35002_c0_g1_i8	2724	39.1221
MS_TRINITY_DN34944_c0_g1_i2	3101	5.16855
MS_TRINITY_DN37841_c0_g2_i2	5345	5.25129
MS_TRINITY_DN32866_c0_g2_i2	1431	11.5047
MS_TRINITY_DN35353_c0_g1_i2	2287	17.6348
MS_TRINITY_DN23730_c0_g2_i1	277	1.54192
MS_TRINITY_DN18774_c0_g2_i1	351	1.61024
MS_TRINITY_DN27038_c0_g1_i2	1701	2.61832
MS_TRINITY_DN37835_c0_g2_i1	1266	33.7373
MS_TRINITY_DN24621_c0_g1_i2	1088	0.709642
MS_TRINITY_DN26358_c0_g1_i1	912	21.7462
MS_TRINITY_DN36530_c0_g1_i2	2904	7.45883
MS_TRINITY_DN35540_c1_g1_i1	1214	5.30757
MS_TRINITY_DN31327_c0_g1_i1	1673	3.31465
MS_TRINITY_DN30754_c0_g1_i4	1786	16.7579
MS_TRINITY_DN25908_c0_g1_i1	969	10.0212
MS_TRINITY_DN34378_c0_g3_i6	1073	6.62728
MS_TRINITY_DN28627_c0_g1_i3	1514	5.19555
MS_TRINITY_DN25469_c0_g1_i1	518	1.65404
MS_TRINITY_DN31157_c0_g1_i2	1402	2.47261
MS_TRINITY_DN32879_c4_g3_i1	1860	3.42119
MS_TRINITY_DN36547_c0_g1_i13	1880	3.50198
MS_TRINITY_DN39307_c0_g1_i1	686	2.02972
MS_TRINITY_DN36193_c1_g1_i1	1376	27.8053
MS_TRINITY_DN20270_c0_g1_i1	689	2.73674
MS_TRINITY_DN28758_c0_g1_i1	1806	20.3646
MS_TRINITY_DN28194_c0_g3_i1	704	5.65869
MS_TRINITY_DN33570_c0_g1_i3	741	2.06905
MS_TRINITY_DN29745_c0_g1_i2	1858	4.67604
MS_TRINITY_DN51038_c0_g1_i1	296	3.12439
MS_TRINITY_DN35852_c1_g1_i7	2283	1.57378
MS_TRINITY_DN35624_c1_g1_i7	327	94.1101
MS_TRINITY_DN32466_c0_g2_i2	729	15.7657
MS_TRINITY_DN27459_c0_g1_i1	1065	153.776
MS_TRINITY_DN37234_c0_g1_i3	4430	24.3336
MS_TRINITY_DN38150_c2_g4_i2	802	6.96046
MS_TRINITY_DN27319_c0_g1_i4	782	9.19089
MS_TRINITY_DN30181_c0_g1_i3	1342	9.75956
MS_TRINITY_DN27350_c0_g1_i3	1091	15.6132
MS_TRINITY_DN37500_c0_g1_i1	3191	5.84969
MS_TRINITY_DN36903_c0_g1_i1	4797	19.3652
MS_TRINITY_DN36684_c6_g1_i2	1912	5.0731
MS_TRINITY_DN31988_c0_g1_i10	2475	5.54781
MS_TRINITY_DN33858_c0_g2_i1	1204	1.703
MS_TRINITY_DN35871_c0_g1_i3	972	1.78085
MS_TRINITY_DN27959_c0_g1_i2	781	12.8985
MS_TRINITY_DN38067_c0_g1_i2	2380	2.2944
MS_TRINITY_DN32446_c0_g1_i6	1162	2.36669
MS_TRINITY_DN30372_c0_g1_i3	1894	8.02669
MS_TRINITY_DN35455_c0_g1_i4	1756	10.4305
MS_TRINITY_DN32816_c0_g1_i1	1575	3.13759
MS_TRINITY_DN31789_c0_g3_i7	509	2.67344
MS_TRINITY_DN26707_c0_g1_i1	1583	2.22506
MS_TRINITY_DN32536_c1_g3_i3	2491	1.90016
MS_TRINITY_DN29906_c0_g1_i2	2019	1.4569
MS_TRINITY_DN36986_c0_g2_i1	2595	1.70985
MS_TRINITY_DN33506_c0_g1_i3	2520	15.6608
MS_TRINITY_DN34512_c0_g1_i2	1914	4.08083
MS_TRINITY_DN36547_c0_g1_i7	477	1.54474
MS_TRINITY_DN31034_c0_g1_i2	1777	3.1882
MS_TRINITY_DN29743_c3_g1_i2	2389	2.41421
MS_TRINITY_DN34189_c0_g1_i3	2463	8.68413
MS_TRINITY_DN36933_c1_g1_i4	851	12.4276
MS_TRINITY_DN37423_c0_g2_i2	2340	3.5813
MS_TRINITY_DN45379_c0_g1_i1	814	3.81752
MS_TRINITY_DN37523_c6_g3_i1	774	9.05332
MS_TRINITY_DN36601_c1_g1_i4	1110	12.4187
MS_TRINITY_DN37081_c1_g1_i7	1689	2.86648
MS_TRINITY_DN50158_c0_g1_i1	308	3.87602
MS_TRINITY_DN36658_c0_g1_i2	1065	7.33668
MS_TRINITY_DN32633_c0_g1_i1	2364	1.16096
MS_TRINITY_DN57855_c0_g1_i1	449	0.590799
MS_TRINITY_DN31558_c0_g1_i2	1831	59.8576
MS_TRINITY_DN36293_c2_g1_i5	388	51.1751
MS_TRINITY_DN27574_c0_g1_i2	1193	2.80374
MS_TRINITY_DN34692_c0_g1_i17	1419	3.49971
MS_TRINITY_DN31446_c4_g2_i3	1642	8.18388
MS_TRINITY_DN26318_c0_g1_i1	486	54
MS_TRINITY_DN37650_c1_g3_i3	505	11.8882
MS_TRINITY_DN26154_c0_g1_i1	1271	2.92351
MS_TRINITY_DN33695_c0_g1_i1	2228	6.28051
MS_TRINITY_DN25155_c0_g1_i2	1630	2.27543
MS_TRINITY_DN4711_c0_g1_i1	289	2.01433
MS_TRINITY_DN35763_c0_g1_i9	2701	2.90867
MS_TRINITY_DN32569_c0_g1_i11	3721	2.85171
MS_TRINITY_DN37802_c0_g2_i2	421	2.96823
MS_TRINITY_DN26598_c0_g2_i1	333	6.13166
MS_TRINITY_DN37127_c1_g1_i1	2154	16.5691
MS_TRINITY_DN24578_c0_g1_i1	1032	5.04653
MS_TRINITY_DN19745_c0_g2_i1	459	0.382419
MS_TRINITY_DN31962_c0_g1_i1	2057	7.43778
MS_TRINITY_DN23521_c0_g2_i1	533	1.15359
MS_TRINITY_DN26463_c0_g1_i1	798	147
MS_TRINITY_DN35004_c0_g1_i2	2296	3.49866
MS_TRINITY_DN34501_c0_g1_i3	2512	6.02399
MS_TRINITY_DN38031_c2_g1_i5	2768	101.444
MS_TRINITY_DN29453_c3_g2_i1	909	9.87526
MS_TRINITY_DN29438_c0_g1_i1	1503	17.3773
MS_TRINITY_DN23212_c0_g2_i1	291	4.69378
MS_TRINITY_DN34883_c0_g1_i3	1227	6.25745
MS_TRINITY_DN33210_c2_g1_i3	2417	6.53895
MS_TRINITY_DN32912_c0_g1_i1	1513	25.5116
MS_TRINITY_DN18274_c0_g1_i1	915	1.53349
MS_TRINITY_DN32218_c0_g1_i2	1642	38.7466
MS_TRINITY_DN30799_c0_g1_i1	1626	6.49453
MS_TRINITY_DN34888_c0_g1_i4	2450	4.2631
MS_TRINITY_DN29861_c0_g1_i5	1328	2.50602
MS_TRINITY_DN35498_c2_g1_i1	1264	4.94274
MS_TRINITY_DN31227_c0_g1_i1	1160	8.05332
MS_TRINITY_DN35102_c2_g1_i2	3541	15.0991
MS_TRINITY_DN28258_c0_g1_i4	954	3.02109
MS_TRINITY_DN36239_c0_g1_i2	3497	8.07434
MS_TRINITY_DN33598_c0_g1_i2	751	11.8523
MS_TRINITY_DN31270_c0_g4_i1	714	2.50784
MS_TRINITY_DN27123_c0_g1_i3	1450	4.10759
MS_TRINITY_DN28517_c0_g1_i1	1766	5.18326
MS_TRINITY_DN30197_c0_g1_i5	1271	21.9449
MS_TRINITY_DN28497_c0_g2_i2	1544	3.17584
MS_TRINITY_DN33686_c0_g1_i3	1910	5.90226
MS_TRINITY_DN32086_c0_g2_i2	2775	2.70672
MS_TRINITY_DN26488_c0_g1_i2	973	4.3653
MS_TRINITY_DN31939_c0_g3_i4	1092	7.47556
MS_TRINITY_DN37380_c0_g1_i1	3451	6.61002
MS_TRINITY_DN36101_c0_g5_i2	346	3.98529
MS_TRINITY_DN32744_c0_g1_i4	2961	2.36596
MS_TRINITY_DN32889_c1_g1_i2	1152	12.1964
MS_TRINITY_DN30756_c1_g2_i3	1833	2.19837
MS_TRINITY_DN37524_c0_g1_i2	1290	12.3738
MS_TRINITY_DN30582_c0_g1_i1	1113	30.3177
MS_TRINITY_DN25028_c0_g2_i1	3041	1.9104
MS_TRINITY_DN12172_c0_g2_i1	2969	2.62501
MS_TRINITY_DN27995_c0_g1_i2	1223	4.71195
MS_TRINITY_DN32879_c3_g4_i1	227	4.12709
MS_TRINITY_DN30655_c0_g1_i6	1644	1.36131
MS_TRINITY_DN30600_c0_g1_i2	1461	14.2299
MS_TRINITY_DN34339_c0_g1_i1	2068	7.04747
MS_TRINITY_DN31463_c1_g1_i4	1602	3.41524
MS_TRINITY_DN50122_c0_g1_i1	272	1.77503
MS_TRINITY_DN21709_c0_g2_i1	571	0.973497
MS_TRINITY_DN25929_c0_g1_i2	1009	1.98907
MS_TRINITY_DN33405_c0_g1_i4	1971	10.2692
MS_TRINITY_DN34761_c0_g2_i1	2293	5.93031
MS_TRINITY_DN29559_c0_g2_i1	1343	8.11703
MS_TRINITY_DN33968_c0_g1_i1	2647	2.86649
MS_TRINITY_DN37022_c1_g2_i5	1229	4.50156
MS_TRINITY_DN37440_c0_g2_i1	3562	1.32801
MS_TRINITY_DN36030_c0_g3_i5	2576	6.26707
MS_TRINITY_DN35949_c1_g2_i4	1719	7.49634
MS_TRINITY_DN35214_c0_g1_i4	2874	12.5228
MS_TRINITY_DN37749_c3_g1_i7	2105	6.71564
MS_TRINITY_DN34580_c0_g1_i1	457	0.981559
MS_TRINITY_DN19302_c0_g1_i1	209	0
MS_TRINITY_DN34844_c1_g1_i3	748	3.81467
MS_TRINITY_DN35242_c0_g6_i1	235	26.7911
MS_TRINITY_DN40217_c0_g1_i1	706	1.8924
MS_TRINITY_DN29247_c0_g1_i1	1622	1.38108
MS_TRINITY_DN35299_c1_g1_i1	3138	9.74575
MS_TRINITY_DN26598_c0_g1_i1	308	5.73139
MS_TRINITY_DN53639_c0_g1_i1	436	2.17098
MS_TRINITY_DN35476_c1_g1_i1	835	38.6736
MS_TRINITY_DN33265_c0_g1_i3	2058	1.36628
MS_TRINITY_DN33389_c0_g1_i4	2090	2.00418
MS_TRINITY_DN23879_c0_g1_i1	336	1.38378
MS_TRINITY_DN15258_c0_g2_i1	411	1.26588
MS_TRINITY_DN33966_c2_g1_i3	3106	1.42395
MS_TRINITY_DN27478_c0_g1_i1	1407	3.87933
MS_TRINITY_DN53950_c0_g1_i1	268	2.32197
MS_TRINITY_DN25921_c0_g1_i3	373	1.79174
MS_TRINITY_DN33871_c0_g1_i1	2342	5.16719
MS_TRINITY_DN34589_c0_g1_i1	1667	7.22912
MS_TRINITY_DN33522_c0_g1_i2	1906	44.7535
MS_TRINITY_DN32220_c1_g2_i2	325	2.28307
MS_TRINITY_DN28931_c0_g1_i1	2717	1.7908
MS_TRINITY_DN29301_c0_g1_i2	1722	24.6861
MS_TRINITY_DN28167_c0_g1_i4	859	15.2634
MS_TRINITY_DN36684_c7_g1_i8	364	20.7348
MS_TRINITY_DN33528_c0_g3_i1	2392	219.841
MS_TRINITY_DN26211_c0_g1_i1	1044	23.6155
MS_TRINITY_DN36318_c3_g1_i1	1809	6.84396
MS_TRINITY_DN35105_c0_g1_i2	508	2.67319
MS_TRINITY_DN52947_c0_g1_i1	450	0.855998
MS_TRINITY_DN35498_c1_g1_i1	664	2.23129
MS_TRINITY_DN33477_c0_g1_i1	1851	244.791
MS_TRINITY_DN27699_c0_g1_i1	900	27.6529
MS_TRINITY_DN32848_c0_g1_i3	1187	34.244
MS_TRINITY_DN29716_c1_g1_i4	1302	6.418
MS_TRINITY_DN27821_c0_g1_i2	1198	5.15914
MS_TRINITY_DN31320_c0_g2_i1	1996	3.02747
MS_TRINITY_DN32915_c0_g1_i4	994	5.15553
MS_TRINITY_DN31832_c0_g1_i5	787	2.16432
MS_TRINITY_DN31358_c0_g2_i1	602	1.90179
MS_TRINITY_DN28301_c1_g1_i2	3387	1.99904
MS_TRINITY_DN59411_c0_g1_i1	319	1.01652
MS_TRINITY_DN35937_c0_g2_i12	1293	1.22166
MS_TRINITY_DN27419_c0_g1_i3	1184	5.50103
MS_TRINITY_DN37533_c0_g1_i3	2967	5.40322
MS_TRINITY_DN26755_c0_g1_i3	1469	1.76997
MS_TRINITY_DN33940_c0_g1_i4	1855	15.8236
MS_TRINITY_DN38183_c0_g1_i1	15232	4.54587
MS_TRINITY_DN34303_c0_g2_i6	1815	9.06919
MS_TRINITY_DN35674_c2_g3_i9	445	2.26639
MS_TRINITY_DN32711_c0_g1_i2	3326	3.2863
MS_TRINITY_DN27072_c0_g1_i2	699	103.227
MS_TRINITY_DN22932_c0_g2_i1	907	1.2919
MS_TRINITY_DN34478_c0_g1_i4	1450	4.67434
MS_TRINITY_DN35136_c0_g2_i1	3540	72.3771
MS_TRINITY_DN28411_c0_g1_i1	2952	3.42913
MS_TRINITY_DN33973_c0_g1_i1	1713	9.64167
MS_TRINITY_DN32941_c0_g1_i3	1407	9.02803
MS_TRINITY_DN28629_c0_g1_i1	1212	37.7407
MS_TRINITY_DN20485_c0_g1_i1	809	1.74067
MS_TRINITY_DN37785_c0_g1_i2	4146	10.432
MS_TRINITY_DN35330_c2_g11_i4	788	4.24973
MS_TRINITY_DN27062_c0_g1_i3	771	2.70296
MS_TRINITY_DN35630_c0_g1_i2	3009	3.94755
MS_TRINITY_DN29474_c0_g1_i2	562	1.05583
MS_TRINITY_DN23399_c0_g1_i1	215	2.07569
MS_TRINITY_DN33542_c0_g1_i3	2071	26.9935
MS_TRINITY_DN33383_c0_g1_i4	2261	4.72831
MS_TRINITY_DN31649_c0_g1_i4	2072	8.46548
MS_TRINITY_DN32749_c0_g1_i1	2081	33.5878
MS_TRINITY_DN37650_c1_g2_i2	1579	4.24799
MS_TRINITY_DN29663_c0_g1_i1	1660	170.669
MS_TRINITY_DN36865_c0_g1_i5	210	1.80256
MS_TRINITY_DN34495_c3_g3_i11	2188	1.96614
MS_TRINITY_DN33284_c0_g1_i1	1362	3.54207
MS_TRINITY_DN29034_c0_g1_i1	1239	19.3856
MS_TRINITY_DN27808_c0_g1_i1	1362	13.5662
MS_TRINITY_DN36350_c0_g1_i1	967	254.912
MS_TRINITY_DN37690_c0_g1_i8	4043	3.05798
MS_TRINITY_DN37555_c0_g1_i4	2692	1.86206
MS_TRINITY_DN34686_c0_g1_i1	2594	5.74038
MS_TRINITY_DN34991_c0_g1_i5	2355	15.3008
MS_TRINITY_DN31453_c0_g2_i1	2450	72.849
MS_TRINITY_DN33000_c0_g2_i3	1164	13.2155
MS_TRINITY_DN37258_c0_g2_i3	1431	11.744
MS_TRINITY_DN33370_c0_g1_i1	1650	16.0192
MS_TRINITY_DN31219_c1_g6_i10	851	1.22842
MS_TRINITY_DN37400_c0_g1_i1	2607	5.51882
MS_TRINITY_DN28340_c1_g1_i3	771	3.29828
MS_TRINITY_DN36774_c0_g1_i5	560	5.3932
MS_TRINITY_DN32080_c0_g1_i3	1668	9.75056
MS_TRINITY_DN34095_c1_g2_i1	967	8.16914
MS_TRINITY_DN37346_c0_g2_i1	3950	31.654
MS_TRINITY_DN37877_c0_g2_i12	2012	12.4045
MS_TRINITY_DN33622_c0_g1_i2	2244	13.1252
MS_TRINITY_DN31603_c0_g1_i1	2706	6.0699
MS_TRINITY_DN38148_c3_g1_i6	1471	6.92609
MS_TRINITY_DN28416_c0_g2_i1	945	27.9222
MS_TRINITY_DN33642_c0_g1_i3	1974	9.26032
MS_TRINITY_DN29995_c0_g1_i6	1872	135.994
MS_TRINITY_DN31267_c0_g1_i5	914	6.49597
MS_TRINITY_DN33807_c1_g1_i1	1803	32.8719
MS_TRINITY_DN34002_c0_g3_i2	1017	6.42059
MS_TRINITY_DN36310_c0_g1_i3	2158	3.8396
MS_TRINITY_DN31613_c0_g1_i3	1966	1.7281
MS_TRINITY_DN22782_c0_g2_i1	589	1.55553
MS_TRINITY_DN32879_c4_g1_i2	453	10.1121
MS_TRINITY_DN26984_c0_g1_i3	945	126.293
MS_TRINITY_DN37285_c0_g2_i1	1175	5.35642
MS_TRINITY_DN36153_c0_g1_i1	3143	7.73381
MS_TRINITY_DN35101_c0_g1_i2	2498	8.70862
MS_TRINITY_DN45981_c0_g1_i1	621	1.71634
MS_TRINITY_DN34235_c0_g1_i2	3768	17.6275
MS_TRINITY_DN17843_c0_g2_i1	260	1.62356
MS_TRINITY_DN34388_c0_g1_i2	3023	29.2366
MS_TRINITY_DN37801_c0_g1_i4	6704	3.74087
MS_TRINITY_DN36980_c0_g2_i5	3350	8.02567
MS_TRINITY_DN37850_c0_g1_i2	609	17.3415
MS_TRINITY_DN34006_c2_g1_i7	2040	4.56806
MS_TRINITY_DN35089_c1_g2_i2	896	4.83762
MS_TRINITY_DN23004_c0_g1_i1	491	3.49401
MS_TRINITY_DN33489_c1_g1_i3	2245	0.621869
MS_TRINITY_DN37497_c1_g1_i1	280	12.0308
MS_TRINITY_DN30299_c0_g2_i5	1528	18.3819
MS_TRINITY_DN32337_c0_g1_i3	1742	15.1404
MS_TRINITY_DN37245_c1_g3_i1	239	4.84743
MS_TRINITY_DN32774_c2_g3_i2	1490	55.1241
MS_TRINITY_DN30416_c3_g2_i1	440	2.42306
MS_TRINITY_DN29415_c0_g1_i3	1083	6.94557
MS_TRINITY_DN26258_c0_g1_i4	1471	7.71823
MS_TRINITY_DN35868_c0_g1_i2	3860	4.80881
MS_TRINITY_DN35157_c0_g1_i1	2327	18.2734
MS_TRINITY_DN35217_c1_g1_i3	566	25.5991
MS_TRINITY_DN35098_c0_g1_i3	2824	21.415
MS_TRINITY_DN37110_c0_g2_i1	204	0.232643
MS_TRINITY_DN37488_c3_g2_i3	3930	17.1251
MS_TRINITY_DN37847_c0_g1_i1	7060	1.75967
MS_TRINITY_DN38140_c0_g5_i6	1657	2.1286
MS_TRINITY_DN26184_c0_g1_i1	1211	19.2361
MS_TRINITY_DN20936_c0_g1_i1	288	18.4408
MS_TRINITY_DN29172_c0_g1_i5	499	1.10059
MS_TRINITY_DN32894_c0_g1_i2	1509	7.63626
MS_TRINITY_DN34416_c0_g1_i2	877	1.9098
MS_TRINITY_DN33127_c0_g1_i1	1716	3.57515
MS_TRINITY_DN31213_c1_g1_i10	764	3.16994
MS_TRINITY_DN36402_c0_g1_i10	365	4.28632
MS_TRINITY_DN36412_c1_g1_i9	3085	23.5437
MS_TRINITY_DN33572_c0_g1_i5	1778	4.45224
MS_TRINITY_DN36301_c0_g4_i1	3850	15.8617
MS_TRINITY_DN29951_c0_g1_i2	1914	15.6911
MS_TRINITY_DN31417_c0_g1_i3	2143	0.664477
MS_TRINITY_DN32028_c0_g1_i1	2242	0.63166
MS_TRINITY_DN51791_c0_g1_i1	201	0.263804
MS_TRINITY_DN36165_c1_g1_i4	3830	2.8754
MS_TRINITY_DN50180_c0_g1_i1	290	7.30707
MS_TRINITY_DN29069_c0_g1_i2	1459	8.95956
MS_TRINITY_DN26441_c0_g1_i1	1106	124.573
MS_TRINITY_DN37575_c0_g1_i3	5379	4.48123
MS_TRINITY_DN31325_c0_g1_i1	1782	15.451
MS_TRINITY_DN34484_c0_g1_i3	1938	2.04661
MS_TRINITY_DN37689_c1_g2_i3	879	3.16729
MS_TRINITY_DN27728_c0_g1_i3	688	2.48926
MS_TRINITY_DN34967_c0_g1_i3	2475	2.26052
MS_TRINITY_DN37256_c0_g2_i3	3629	6.43463
MS_TRINITY_DN37748_c0_g1_i2	2789	28.9898
MS_TRINITY_DN37330_c1_g3_i1	3126	139.847
MS_TRINITY_DN37312_c1_g1_i13	3604	1.35771
MS_TRINITY_DN37755_c0_g2_i3	914	11.448
MS_TRINITY_DN35820_c2_g1_i7	2112	8.85095
MS_TRINITY_DN36075_c0_g1_i3	2558	1.09941
MS_TRINITY_DN26095_c0_g1_i1	1056	73.2442
MS_TRINITY_DN35684_c0_g6_i2	1490	16.0514
MS_TRINITY_DN56763_c0_g1_i1	250	4.09096
MS_TRINITY_DN28061_c0_g1_i1	1173	4.51195
MS_TRINITY_DN37907_c1_g1_i5	5289	9.33914
MS_TRINITY_DN42825_c0_g1_i1	207	2.62175
MS_TRINITY_DN37265_c1_g2_i2	1544	7.74178
MS_TRINITY_DN32655_c0_g1_i2	2229	22.7835
MS_TRINITY_DN31963_c0_g1_i4	1201	2.29539
MS_TRINITY_DN35292_c0_g1_i7	2276	13.9235
MS_TRINITY_DN34397_c3_g2_i1	807	0.6629
MS_TRINITY_DN31018_c0_g1_i1	1699	27.7906
MS_TRINITY_DN27568_c0_g1_i2	1830	3.36348
MS_TRINITY_DN30903_c0_g1_i14	1756	0.965189
MS_TRINITY_DN19013_c0_g1_i1	417	0.591608
MS_TRINITY_DN22532_c0_g2_i1	392	1.35758
MS_TRINITY_DN36540_c0_g1_i5	5544	17.7561
MS_TRINITY_DN21887_c0_g1_i2	376	2.64184
MS_TRINITY_DN33251_c0_g1_i3	2383	9.30567
MS_TRINITY_DN37740_c0_g2_i2	5439	4.54768
MS_TRINITY_DN32956_c0_g1_i1	2162	17.0187
MS_TRINITY_DN36263_c0_g1_i3	2109	7.09729
MS_TRINITY_DN35789_c1_g7_i1	2777	4.52632
MS_TRINITY_DN25894_c0_g1_i5	990	2.54711
MS_TRINITY_DN35450_c0_g2_i6	1260	22.3395
MS_TRINITY_DN25228_c0_g1_i2	339	3.20827
MS_TRINITY_DN36548_c1_g3_i1	350	17.6067
MS_TRINITY_DN32913_c0_g1_i2	1564	6.42917
MS_TRINITY_DN32504_c1_g2_i5	1895	147.503
MS_TRINITY_DN31657_c0_g1_i6	1943	8.03687
MS_TRINITY_DN30792_c0_g1_i3	1413	29.145
MS_TRINITY_DN35303_c0_g1_i8	2052	4.22088
MS_TRINITY_DN35850_c2_g2_i2	3837	2.52132
MS_TRINITY_DN28172_c0_g1_i2	1302	3.56762
MS_TRINITY_DN24805_c0_g1_i2	494	5.65159
MS_TRINITY_DN31276_c0_g1_i2	490	13.0163
MS_TRINITY_DN33844_c3_g1_i4	1524	2.78325
MS_TRINITY_DN30782_c0_g1_i3	1999	4.35004
MS_TRINITY_DN33124_c1_g3_i4	1349	7.49154
MS_TRINITY_DN34457_c0_g1_i2	2966	6.03325
MS_TRINITY_DN21883_c0_g2_i1	603	1.1117
MS_TRINITY_DN36714_c3_g2_i9	931	13.3147
MS_TRINITY_DN23260_c0_g1_i1	652	4.81005
MS_TRINITY_DN30330_c0_g1_i1	818	3.58369
MS_TRINITY_DN20903_c0_g1_i1	566	1.50698
MS_TRINITY_DN30158_c0_g1_i1	2445	1.47666
MS_TRINITY_DN13550_c0_g1_i1	494	2.20312
MS_TRINITY_DN27507_c0_g2_i1	2115	4.37716
MS_TRINITY_DN32071_c1_g1_i1	843	31.6144
MS_TRINITY_DN23560_c0_g1_i1	639	4.3972
MS_TRINITY_DN36841_c1_g1_i3	4068	1.38374
MS_TRINITY_DN33796_c0_g2_i2	3378	2.94879
MS_TRINITY_DN30655_c0_g1_i10	1669	0.821646
MS_TRINITY_DN37103_c0_g1_i5	2754	13.3271
MS_TRINITY_DN25930_c0_g1_i1	1125	0.814424
MS_TRINITY_DN37893_c0_g1_i1	3490	7.38232
MS_TRINITY_DN34351_c0_g1_i5	1665	4.18697
MS_TRINITY_DN29760_c0_g1_i2	1105	5.25491
MS_TRINITY_DN36928_c1_g4_i2	1290	68.6656
MS_TRINITY_DN27245_c0_g1_i1	1823	3.36049
MS_TRINITY_DN34694_c2_g1_i2	3752	3.26906
MS_TRINITY_DN37964_c0_g2_i1	218	6.39942
MS_TRINITY_DN27269_c0_g1_i1	3633	11.2722
MS_TRINITY_DN25920_c0_g1_i3	589	2.10885
MS_TRINITY_DN35822_c9_g3_i1	231	6.46441
MS_TRINITY_DN36808_c0_g1_i10	1830	0.647397
MS_TRINITY_DN31471_c0_g1_i1	1800	117.257
MS_TRINITY_DN27744_c0_g1_i1	685	4.77761
MS_TRINITY_DN30419_c0_g1_i2	1673	14.7378
MS_TRINITY_DN38025_c0_g1_i7	7008	2.58226
MS_TRINITY_DN36395_c1_g3_i1	831	14.4985
MS_TRINITY_DN35379_c1_g2_i1	2514	8.58156
MS_TRINITY_DN20687_c0_g1_i1	296	1.2854
MS_TRINITY_DN33354_c0_g1_i5	1397	0.8622
MS_TRINITY_DN37800_c0_g1_i3	5281	4.59024
MS_TRINITY_DN36052_c1_g1_i1	393	1.09833
MS_TRINITY_DN36491_c0_g1_i1	3362	11.8421
MS_TRINITY_DN33220_c0_g1_i2	1169	8.04572
MS_TRINITY_DN26283_c0_g1_i1	1027	3.84481
MS_TRINITY_DN35705_c0_g1_i5	2608	0.959788
MS_TRINITY_DN25295_c0_g1_i3	1225	0.288803
MS_TRINITY_DN36271_c0_g5_i2	3340	19.5627
MS_TRINITY_DN35057_c0_g1_i2	2516	8.16871
MS_TRINITY_DN34439_c0_g1_i3	1308	4.90457
MS_TRINITY_DN41687_c0_g1_i1	879	1.48809
MS_TRINITY_DN35772_c0_g1_i2	2855	1.26894
MS_TRINITY_DN35859_c0_g1_i4	2931	127.635
MS_TRINITY_DN45692_c0_g1_i1	796	6.06558
MS_TRINITY_DN35974_c0_g1_i2	3591	3.41224
MS_TRINITY_DN38023_c0_g1_i2	460	2.50754
MS_TRINITY_DN16961_c0_g2_i1	913	2.22078
MS_TRINITY_DN22243_c0_g1_i1	355	1.27333
MS_TRINITY_DN31703_c0_g1_i1	1874	11.6726
MS_TRINITY_DN28450_c0_g1_i3	290	20.5719
MS_TRINITY_DN35017_c1_g1_i1	2995	4.55809
MS_TRINITY_DN23922_c0_g2_i1	613	0.212912
MS_TRINITY_DN34103_c0_g1_i1	1602	25.1389
MS_TRINITY_DN30162_c0_g1_i10	1988	1.84748
MS_TRINITY_DN6000_c0_g2_i1	241	0.836883
MS_TRINITY_DN19503_c0_g1_i2	1342	1.00826
MS_TRINITY_DN27102_c0_g1_i1	1758	2.02507
MS_TRINITY_DN28030_c0_g1_i3	1436	4.63491
MS_TRINITY_DN36069_c0_g1_i1	3174	10.2747
MS_TRINITY_DN53151_c0_g1_i1	417	2.27374
MS_TRINITY_DN32875_c0_g2_i1	2627	5.13897
MS_TRINITY_DN30501_c0_g1_i1	1812	72.3506
MS_TRINITY_DN34661_c0_g1_i3	1006	13.4921
MS_TRINITY_DN32783_c1_g1_i1	2382	5.14034
MS_TRINITY_DN8255_c0_g2_i1	340	1.69304
MS_TRINITY_DN29721_c0_g1_i1	652	4.0566
MS_TRINITY_DN31084_c0_g1_i1	1650	2.06375
MS_TRINITY_DN32025_c5_g2_i3	1537	2.11814
MS_TRINITY_DN45560_c0_g1_i1	604	2.18613
MS_TRINITY_DN36666_c0_g1_i4	2401	1.45951
MS_TRINITY_DN9140_c0_g2_i1	321	1.196
MS_TRINITY_DN33020_c0_g1_i1	2170	69.8683
MS_TRINITY_DN27954_c0_g1_i2	1654	17.4931
MS_TRINITY_DN37792_c0_g1_i4	6270	4.16175
MS_TRINITY_DN27942_c0_g1_i2	829	2.24204
MS_TRINITY_DN37045_c0_g1_i16	3929	1.57742
MS_TRINITY_DN31311_c0_g1_i1	1441	8.24724
MS_TRINITY_DN37906_c3_g2_i2	1306	8.15569
MS_TRINITY_DN35541_c0_g1_i1	3083	5.77934
MS_TRINITY_DN32507_c0_g1_i3	1088	1.63012
MS_TRINITY_DN35432_c0_g1_i2	1755	4.74347
MS_TRINITY_DN34164_c0_g1_i3	2035	3.46103
MS_TRINITY_DN30437_c0_g1_i2	1947	0.939248
MS_TRINITY_DN25150_c0_g2_i1	406	1.77292
MS_TRINITY_DN35864_c0_g1_i3	350	25.364
MS_TRINITY_DN35897_c1_g1_i4	782	6.73505
MS_TRINITY_DN36482_c2_g2_i2	898	44.6145
MS_TRINITY_DN29154_c0_g1_i1	1437	2.89115
MS_TRINITY_DN31221_c2_g1_i6	1580	45.8145
MS_TRINITY_DN52563_c0_g1_i1	259	3.48289
MS_TRINITY_DN38051_c0_g2_i3	6994	4.97238
MS_TRINITY_DN30492_c0_g1_i1	1336	1.11868
MS_TRINITY_DN36919_c0_g1_i3	2233	5.7825
MS_TRINITY_DN37812_c1_g1_i13	2349	1.00968
MS_TRINITY_DN32286_c2_g1_i2	2219	2.2781
MS_TRINITY_DN29141_c1_g2_i2	910	8.23305
MS_TRINITY_DN33373_c0_g1_i1	2428	7.77424
MS_TRINITY_DN22023_c0_g1_i1	1175	1.62857
MS_TRINITY_DN29615_c0_g1_i9	1848	3.29962
MS_TRINITY_DN31182_c0_g1_i3	1394	8.8942
MS_TRINITY_DN35787_c0_g1_i5	2939	2.28962
MS_TRINITY_DN37856_c0_g1_i2	5421	8.96194
MS_TRINITY_DN33626_c0_g1_i3	2134	3.49948
MS_TRINITY_DN34163_c0_g1_i2	2505	46.7878
MS_TRINITY_DN46611_c0_g1_i1	428	1.55015
MS_TRINITY_DN34513_c0_g1_i7	3229	2.09157
MS_TRINITY_DN30702_c0_g1_i2	1096	1.57855
MS_TRINITY_DN37293_c0_g1_i2	3426	7.45065
MS_TRINITY_DN31893_c0_g1_i8	977	5.22412
MS_TRINITY_DN36039_c2_g1_i3	1659	1.75732
MS_TRINITY_DN31331_c0_g1_i2	1356	25.91
MS_TRINITY_DN28433_c0_g1_i1	775	103.406
MS_TRINITY_DN24180_c0_g2_i1	250	9.47695
MS_TRINITY_DN34495_c3_g3_i10	2186	1.89707
MS_TRINITY_DN34376_c0_g2_i3	1686	5.12668
MS_TRINITY_DN36503_c1_g2_i8	523	18.8017
MS_TRINITY_DN28296_c0_g1_i7	840	0.853465
MS_TRINITY_DN36845_c0_g1_i1	2601	10.1809
MS_TRINITY_DN33146_c0_g1_i5	1701	1.84108
MS_TRINITY_DN31308_c0_g1_i2	508	14.0998
MS_TRINITY_DN27906_c0_g1_i3	1326	17.9077
MS_TRINITY_DN35084_c2_g1_i3	2941	1.99455
MS_TRINITY_DN28599_c0_g1_i2	2121	10.5803
MS_TRINITY_DN33765_c0_g3_i2	3167	4.75539
MS_TRINITY_DN45056_c0_g1_i1	410	1.14115
MS_TRINITY_DN34691_c0_g1_i2	3692	3.33361
MS_TRINITY_DN32393_c0_g1_i7	1744	39.6206
MS_TRINITY_DN41737_c0_g1_i1	1464	2.50497
MS_TRINITY_DN30796_c0_g1_i6	1494	0.549105
MS_TRINITY_DN30514_c0_g1_i5	1281	4.52652
MS_TRINITY_DN30281_c0_g4_i3	259	22.3133
MS_TRINITY_DN29403_c0_g1_i2	1522	2.12766
MS_TRINITY_DN32673_c8_g1_i1	1646	7.44179
MS_TRINITY_DN34940_c0_g2_i5	1596	14.1887
MS_TRINITY_DN35185_c0_g2_i4	1264	58.7999
MS_TRINITY_DN31469_c0_g2_i2	1913	32.5965
MS_TRINITY_DN37017_c0_g1_i2	3684	14.7309
MS_TRINITY_DN33393_c0_g1_i4	863	45.6255
MS_TRINITY_DN30477_c0_g1_i4	1092	3.60527
MS_TRINITY_DN35145_c0_g1_i3	1949	35.4378
MS_TRINITY_DN26054_c0_g1_i1	722	36.9663
MS_TRINITY_DN26220_c0_g1_i1	281	6.56495
MS_TRINITY_DN37760_c1_g5_i10	4432	2.72883
MS_TRINITY_DN26794_c0_g1_i1	616	54.3044
MS_TRINITY_DN35002_c0_g1_i1	2526	37.3698
MS_TRINITY_DN32124_c0_g1_i2	1443	11.1761
MS_TRINITY_DN36615_c1_g2_i1	3307	2.54258
MS_TRINITY_DN33809_c0_g1_i1	2623	4.43955
MS_TRINITY_DN33938_c0_g1_i2	2453	2.87698
MS_TRINITY_DN20461_c0_g3_i1	381	1.3678
MS_TRINITY_DN35906_c0_g1_i1	3546	3.14519
MS_TRINITY_DN35590_c0_g1_i1	3808	38.1946
MS_TRINITY_DN31019_c5_g8_i1	226	5347.07
MS_TRINITY_DN30743_c0_g1_i1	1815	2.54766
MS_TRINITY_DN35919_c0_g1_i3	592	47.3288
MS_TRINITY_DN31037_c0_g1_i2	1995	11.7224
MS_TRINITY_DN36549_c0_g3_i3	1590	8.52081
MS_TRINITY_DN31213_c1_g1_i7	2109	4.99437
MS_TRINITY_DN37261_c0_g1_i16	3964	3.16703
MS_TRINITY_DN33532_c0_g1_i6	1184	3.75254
MS_TRINITY_DN24310_c0_g1_i3	887	3.60939
MS_TRINITY_DN37250_c1_g1_i3	3392	5.77649
MS_TRINITY_DN35636_c0_g1_i8	3139	3.24565
MS_TRINITY_DN30382_c0_g1_i2	1562	34.6049
MS_TRINITY_DN20694_c0_g1_i1	321	1.68502
MS_TRINITY_DN28332_c0_g2_i1	1436	3.70199
MS_TRINITY_DN25874_c0_g1_i1	694	60.2488
MS_TRINITY_DN45015_c0_g1_i1	436	0.591301
MS_TRINITY_DN22171_c0_g1_i1	362	8.40975
MS_TRINITY_DN34030_c0_g1_i3	655	350.734
MS_TRINITY_DN37664_c0_g2_i11	2525	3.71439
MS_TRINITY_DN29361_c0_g2_i3	807	16.4806
MS_TRINITY_DN21089_c0_g1_i1	620	1.15923
MS_TRINITY_DN24502_c0_g2_i1	517	4.35921
MS_TRINITY_DN11660_c0_g2_i1	553	3.38259
MS_TRINITY_DN30535_c0_g1_i2	1579	44.0123
MS_TRINITY_DN36048_c0_g1_i1	2969	37.5757
MS_TRINITY_DN36040_c0_g1_i12	3579	1.64749
MS_TRINITY_DN32224_c0_g3_i1	1080	9.78525
MS_TRINITY_DN36092_c0_g2_i11	3726	0.521018
MS_TRINITY_DN37833_c0_g1_i5	4624	2.09891
MS_TRINITY_DN31941_c0_g1_i2	1908	3.27953
MS_TRINITY_DN27345_c0_g1_i2	593	1.44806
MS_TRINITY_DN25413_c0_g2_i1	655	3.94345
MS_TRINITY_DN28597_c0_g1_i2	1032	62.4494
MS_TRINITY_DN34406_c0_g1_i1	2134	16.3846
MS_TRINITY_DN38135_c2_g1_i1	221	20.2963
MS_TRINITY_DN29622_c0_g2_i4	1448	7.6586
MS_TRINITY_DN38062_c1_g1_i12	3971	0.80002
MS_TRINITY_DN26123_c0_g1_i1	1462	1.30216
MS_TRINITY_DN31867_c0_g2_i1	460	25.0617
MS_TRINITY_DN29709_c0_g1_i2	1668	1.00721
MS_TRINITY_DN27154_c0_g2_i2	751	35.2753
MS_TRINITY_DN38049_c1_g1_i8	665	68.9384
MS_TRINITY_DN19552_c0_g1_i1	874	1.11682
MS_TRINITY_DN31513_c0_g1_i1	2074	10.4276
MS_TRINITY_DN25763_c0_g1_i2	827	55.6573
MS_TRINITY_DN28023_c0_g1_i2	478	18.9428
MS_TRINITY_DN31144_c1_g1_i1	1656	23.0841
MS_TRINITY_DN33366_c0_g1_i3	1589	5.24417
MS_TRINITY_DN32396_c3_g1_i1	1247	2.98622
MS_TRINITY_DN32306_c0_g1_i5	1735	1.55562
MS_TRINITY_DN37832_c0_g1_i5	2467	56.9137
MS_TRINITY_DN28789_c0_g1_i3	989	1.40536
MS_TRINITY_DN30646_c0_g1_i1	1718	32.1894
MS_TRINITY_DN30903_c0_g1_i2	382	1.8868
MS_TRINITY_DN33050_c0_g1_i4	1946	3.4905
MS_TRINITY_DN33826_c4_g2_i1	245	0
MS_TRINITY_DN38026_c0_g1_i5	302	10.4011
MS_TRINITY_DN25485_c0_g1_i2	2745	1.48614
MS_TRINITY_DN31948_c1_g1_i1	2546	2.13313
MS_TRINITY_DN36114_c0_g1_i2	2918	11.2156
MS_TRINITY_DN36005_c1_g1_i5	3019	8.22892
MS_TRINITY_DN33644_c0_g1_i4	1076	10.3064
MS_TRINITY_DN34598_c0_g1_i2	206	10.2787
MS_TRINITY_DN27771_c0_g2_i1	747	10.0157
MS_TRINITY_DN33205_c0_g1_i1	1886	51.8941
MS_TRINITY_DN32765_c0_g2_i2	1685	5.11987
MS_TRINITY_DN38120_c0_g1_i1	239	4.34449
MS_TRINITY_DN18543_c0_g3_i1	366	2.43455
MS_TRINITY_DN34252_c1_g2_i4	3684	8.35709
MS_TRINITY_DN36031_c0_g2_i4	785	1.95202
MS_TRINITY_DN36281_c2_g1_i7	1511	2.53603
MS_TRINITY_DN35860_c0_g1_i2	1044	26.2609
MS_TRINITY_DN37684_c0_g2_i5	1959	5.7702
MS_TRINITY_DN31499_c0_g2_i6	1388	53.9667
MS_TRINITY_DN33154_c2_g3_i2	1586	8.27886
MS_TRINITY_DN37515_c1_g1_i6	2574	19.119
MS_TRINITY_DN35917_c0_g1_i2	2780	14.0763
MS_TRINITY_DN31574_c0_g2_i4	1241	13.7603
MS_TRINITY_DN23618_c0_g1_i2	1796	0.923541
MS_TRINITY_DN36031_c1_g3_i6	2158	8.0653
MS_TRINITY_DN33071_c0_g1_i11	1750	2.34202
MS_TRINITY_DN8557_c0_g1_i1	216	3.55349
MS_TRINITY_DN55336_c0_g1_i1	322	1.3644
MS_TRINITY_DN28230_c0_g1_i1	550	1.1907
MS_TRINITY_DN56006_c0_g1_i1	290	2.71446
MS_TRINITY_DN26896_c0_g2_i3	2754	1.24744
MS_TRINITY_DN28345_c0_g1_i1	1483	4.1057
MS_TRINITY_DN36672_c0_g1_i2	2903	164.758
MS_TRINITY_DN37917_c1_g2_i3	4626	13.9283
MS_TRINITY_DN30259_c0_g1_i1	1395	5.03738
MS_TRINITY_DN20599_c0_g2_i1	458	1.53733
MS_TRINITY_DN35475_c0_g1_i3	1543	3.10804
MS_TRINITY_DN32627_c0_g1_i4	1375	120.847
MS_TRINITY_DN31988_c0_g1_i6	2144	4.60098
MS_TRINITY_DN35227_c0_g1_i1	2630	10.4787
MS_TRINITY_DN31108_c0_g1_i1	3485	3.59933
MS_TRINITY_DN31680_c0_g2_i2	1414	57.5286
MS_TRINITY_DN27816_c0_g1_i2	1070	3.08979
MS_TRINITY_DN37362_c0_g2_i6	602	4.68882
MS_TRINITY_DN48597_c0_g1_i1	972	2.03505
MS_TRINITY_DN29554_c0_g1_i2	976	2.14409
MS_TRINITY_DN25677_c0_g2_i2	201	0.472568
MS_TRINITY_DN31014_c2_g3_i3	1065	5.96708
MS_TRINITY_DN35432_c0_g1_i7	1663	4.0237
MS_TRINITY_DN35428_c0_g3_i4	1689	1.51012
MS_TRINITY_DN31796_c0_g1_i2	1630	9.72264
MS_TRINITY_DN33947_c1_g1_i5	1337	5.59346
MS_TRINITY_DN29752_c0_g1_i1	1351	5.52939
MS_TRINITY_DN31480_c0_g1_i2	1382	4.952
MS_TRINITY_DN32240_c0_g3_i2	477	27.8783
MS_TRINITY_DN37384_c1_g1_i1	2594	2.45106
MS_TRINITY_DN36270_c0_g2_i2	3107	2.35452
MS_TRINITY_DN34747_c0_g2_i2	201	1.76237
MS_TRINITY_DN33947_c1_g1_i6	2603	9.90819
MS_TRINITY_DN29459_c0_g1_i2	1344	108.313
MS_TRINITY_DN34702_c0_g1_i1	3078	4.92376
MS_TRINITY_DN33176_c2_g3_i1	210	17.6322
MS_TRINITY_DN26569_c0_g1_i1	762	2.13462
MS_TRINITY_DN35756_c0_g1_i6	2621	6.24202
MS_TRINITY_DN37700_c0_g1_i2	2045	2.14743
MS_TRINITY_DN57988_c0_g1_i1	320	0.302016
MS_TRINITY_DN27957_c0_g1_i2	1091	35.5491
MS_TRINITY_DN34979_c1_g1_i3	2124	7.1868
MS_TRINITY_DN34198_c0_g2_i8	2566	0.97247
MS_TRINITY_DN29855_c0_g1_i3	858	1.09018
MS_TRINITY_DN34853_c0_g1_i4	2502	10.7679
MS_TRINITY_DN29394_c0_g1_i3	1261	14.3164
MS_TRINITY_DN37081_c1_g1_i5	1571	3.17995
MS_TRINITY_DN34080_c0_g1_i1	2561	2.17055
MS_TRINITY_DN57226_c0_g1_i1	524	0.869735
MS_TRINITY_DN36487_c0_g2_i1	611	10.2407
MS_TRINITY_DN36294_c0_g4_i3	998	20.4245
MS_TRINITY_DN23399_c0_g2_i1	433	5.41821
MS_TRINITY_DN37082_c0_g3_i2	3637	15.9786
MS_TRINITY_DN28698_c0_g1_i4	1889	1.8293
MS_TRINITY_DN27446_c0_g1_i2	1256	70.5982
MS_TRINITY_DN20886_c0_g1_i1	360	1.21597
MS_TRINITY_DN35533_c4_g2_i1	209	2.03486
MS_TRINITY_DN28939_c0_g1_i1	752	188.22
MS_TRINITY_DN37565_c0_g4_i4	316	3.47677
MS_TRINITY_DN29570_c1_g1_i2	1336	8.69939
MS_TRINITY_DN11872_c0_g2_i1	275	2.86146
MS_TRINITY_DN36319_c0_g1_i6	1977	3.05628
MS_TRINITY_DN28509_c0_g1_i1	1082	8.79031
MS_TRINITY_DN34959_c0_g3_i4	1399	5.2159
MS_TRINITY_DN32618_c2_g1_i1	1977	3.11222
MS_TRINITY_DN27028_c0_g1_i4	1005	1.04748
MS_TRINITY_DN32697_c0_g1_i1	1754	7.91709
MS_TRINITY_DN37571_c0_g3_i1	1856	21.8279
MS_TRINITY_DN35765_c0_g1_i1	2729	21.9313
MS_TRINITY_DN31988_c0_g1_i12	2505	3.83473
MS_TRINITY_DN36397_c1_g1_i2	689	14.5563
MS_TRINITY_DN37204_c1_g2_i1	3748	3.68044
MS_TRINITY_DN34853_c0_g1_i2	2559	9.77638
MS_TRINITY_DN29053_c0_g1_i2	1212	24.1151
MS_TRINITY_DN33007_c0_g1_i1	1373	18.3815
MS_TRINITY_DN33846_c0_g3_i2	2727	58.7456
MS_TRINITY_DN36005_c1_g1_i1	3041	9.56534
MS_TRINITY_DN33668_c0_g1_i15	1987	1.99747
MS_TRINITY_DN34898_c0_g1_i10	3519	14.9118
MS_TRINITY_DN30655_c0_g1_i2	1723	1.0317
MS_TRINITY_DN28142_c0_g2_i1	339	1.57765
MS_TRINITY_DN33856_c0_g1_i3	2732	6.22283
MS_TRINITY_DN35768_c2_g1_i2	1598	18.6775
MS_TRINITY_DN36673_c0_g1_i3	3144	2.31085
MS_TRINITY_DN24426_c0_g1_i2	2046	1.95934
MS_TRINITY_DN19610_c0_g1_i1	542	2.0121
MS_TRINITY_DN36165_c2_g1_i6	1228	1.46768
MS_TRINITY_DN27005_c0_g1_i3	1170	5.70427
MS_TRINITY_DN37375_c1_g1_i5	4492	4.18532
MS_TRINITY_DN39998_c0_g1_i1	443	0.836369
MS_TRINITY_DN27922_c0_g1_i3	1204	24.1526
MS_TRINITY_DN36350_c1_g3_i1	1774	10.923
MS_TRINITY_DN36003_c0_g1_i7	3551	1.12737
MS_TRINITY_DN33571_c0_g1_i4	2229	9.87883
MS_TRINITY_DN25036_c0_g1_i1	1958	2.02515
MS_TRINITY_DN36202_c0_g1_i4	310	3.86695
MS_TRINITY_DN33306_c0_g1_i7	1877	2.91747
MS_TRINITY_DN27421_c0_g1_i1	1290	10.1646
MS_TRINITY_DN909_c0_g2_i1	2100	1.7597
MS_TRINITY_DN18626_c0_g1_i1	682	2.52087
MS_TRINITY_DN29101_c0_g1_i4	979	4.48341
MS_TRINITY_DN34190_c0_g1_i1	3264	1.24901
MS_TRINITY_DN35961_c2_g3_i1	4601	11.9691
MS_TRINITY_DN37254_c1_g3_i1	589	2.77634
MS_TRINITY_DN32771_c0_g1_i4	1911	6.04313
MS_TRINITY_DN32682_c0_g1_i3	1799	6.27058
MS_TRINITY_DN28714_c0_g1_i1	1620	3.10911
MS_TRINITY_DN33406_c0_g1_i2	1423	39.9906
MS_TRINITY_DN12456_c0_g1_i1	1065	7.06227
MS_TRINITY_DN33582_c3_g1_i1	1822	2.44035
MS_TRINITY_DN24843_c0_g1_i1	563	2.93474
MS_TRINITY_DN28920_c0_g1_i9	950	4.999
MS_TRINITY_DN34016_c1_g2_i1	1895	85.6136
MS_TRINITY_DN34953_c0_g1_i2	2602	5.79321
MS_TRINITY_DN30402_c0_g1_i1	2107	10.7078
MS_TRINITY_DN37574_c0_g4_i1	1266	19.9518
MS_TRINITY_DN30456_c0_g1_i1	1424	7.35217
MS_TRINITY_DN30864_c0_g1_i1	1230	5.06275
MS_TRINITY_DN35702_c0_g2_i2	2527	36.1427
MS_TRINITY_DN29241_c1_g1_i4	697	1.85279
MS_TRINITY_DN27182_c0_g1_i3	859	1.24097
MS_TRINITY_DN34377_c0_g1_i5	1977	7.53491
MS_TRINITY_DN29042_c0_g1_i2	923	23.1518
MS_TRINITY_DN28495_c0_g1_i2	2189	1.30127
MS_TRINITY_DN34397_c3_g2_i6	1268	1.61209
MS_TRINITY_DN36973_c4_g1_i1	3623	5.35704
MS_TRINITY_DN31655_c0_g1_i3	1684	7.03606
MS_TRINITY_DN26863_c0_g1_i1	1386	7.57022
MS_TRINITY_DN31701_c0_g1_i3	1683	6.79971
MS_TRINITY_DN32128_c0_g3_i1	2007	5.78467
MS_TRINITY_DN44206_c0_g1_i1	458	0.9376
MS_TRINITY_DN22936_c0_g2_i1	249	3.5567
MS_TRINITY_DN36599_c0_g2_i5	3171	1.90249
MS_TRINITY_DN33595_c0_g1_i4	2233	3.13631
MS_TRINITY_DN26716_c0_g1_i2	1058	7.25984
MS_TRINITY_DN2494_c0_g1_i1	450	2.13213
MS_TRINITY_DN37540_c1_g1_i13	410	1.0149
MS_TRINITY_DN35234_c0_g3_i1	373	19.3959
MS_TRINITY_DN37824_c0_g5_i5	938	28.5178
MS_TRINITY_DN37867_c0_g1_i1	1581	6.63525
MS_TRINITY_DN26798_c0_g2_i1	1433	1.16917
MS_TRINITY_DN34132_c0_g1_i4	2442	2.72217
MS_TRINITY_DN31012_c0_g1_i1	3109	4.72371
MS_TRINITY_DN32176_c1_g2_i7	2563	1.4104
MS_TRINITY_DN37967_c2_g1_i5	3921	9.63155
MS_TRINITY_DN37541_c0_g1_i2	4954	19.8332
MS_TRINITY_DN35815_c1_g1_i1	901	4.21969
MS_TRINITY_DN30341_c0_g1_i5	551	7.91269
MS_TRINITY_DN33505_c0_g1_i1	1804	9.09393
MS_TRINITY_DN32905_c1_g1_i2	388	6.37427
MS_TRINITY_DN35701_c0_g2_i1	1056	8.98574
MS_TRINITY_DN32766_c0_g1_i1	996	1.81233
MS_TRINITY_DN36342_c1_g1_i2	1376	16.367
MS_TRINITY_DN19281_c0_g1_i1	1918	2.84134
MS_TRINITY_DN35926_c0_g1_i1	914	5.19971
MS_TRINITY_DN35810_c3_g1_i1	1345	10.1368
MS_TRINITY_DN32592_c2_g1_i2	1242	2.2293
MS_TRINITY_DN37434_c0_g1_i2	3353	7.29032
MS_TRINITY_DN33212_c1_g2_i1	1598	1.78178
MS_TRINITY_DN38133_c1_g1_i6	923	3.6286
MS_TRINITY_DN41398_c0_g1_i1	480	1.25754
MS_TRINITY_DN32479_c0_g1_i3	1645	31.3843
MS_TRINITY_DN36874_c0_g1_i6	2881	2.89297
MS_TRINITY_DN35272_c1_g2_i3	1570	623.376
MS_TRINITY_DN36979_c0_g1_i1	1328	25.7168
MS_TRINITY_DN30578_c0_g1_i2	1447	4.43068
MS_TRINITY_DN32650_c1_g1_i2	383	7.89529
MS_TRINITY_DN37138_c0_g1_i6	998	1.79984
MS_TRINITY_DN30082_c0_g2_i7	979	7.31091
MS_TRINITY_DN34982_c0_g1_i3	2458	12.064
MS_TRINITY_DN30043_c0_g1_i5	936	143.907
MS_TRINITY_DN21600_c0_g1_i1	291	2.90841
MS_TRINITY_DN32544_c0_g1_i1	1302	9.05496
MS_TRINITY_DN34822_c0_g1_i1	2245	21.4741
MS_TRINITY_DN36313_c0_g3_i3	1176	7.62805
MS_TRINITY_DN58870_c0_g1_i1	236	1.53126
MS_TRINITY_DN26090_c0_g1_i2	905	1.74817
MS_TRINITY_DN30925_c0_g1_i2	1231	6.92138
MS_TRINITY_DN39700_c0_g1_i1	238	1.50186
MS_TRINITY_DN37556_c0_g1_i1	2130	1.47729
MS_TRINITY_DN35209_c0_g1_i14	2174	5.12641
MS_TRINITY_DN37830_c2_g2_i3	5180	5.10175
MS_TRINITY_DN18993_c0_g1_i1	315	1.51364
MS_TRINITY_DN36332_c1_g2_i8	2181	19.5118
MS_TRINITY_DN32909_c0_g1_i1	2022	0.647552
MS_TRINITY_DN23657_c0_g1_i1	1892	2.83416
MS_TRINITY_DN30604_c0_g3_i3	1798	2.10317
MS_TRINITY_DN37574_c1_g1_i3	4427	13.6163
MS_TRINITY_DN34928_c0_g1_i1	1514	86.6545
MS_TRINITY_DN27407_c0_g1_i5	890	6.47785
MS_TRINITY_DN38043_c1_g2_i3	246	58.0209
MS_TRINITY_DN36537_c0_g2_i1	345	35.4881
MS_TRINITY_DN32638_c0_g1_i1	2851	4.38162
MS_TRINITY_DN36962_c0_g2_i1	2873	10.3655
MS_TRINITY_DN33805_c0_g1_i3	2647	2.68183
MS_TRINITY_DN32117_c0_g1_i5	1518	1.55728
MS_TRINITY_DN27541_c0_g1_i1	1082	4.03915
MS_TRINITY_DN33499_c0_g1_i12	2328	9.98811
MS_TRINITY_DN46177_c0_g1_i1	331	1.06847
MS_TRINITY_DN32400_c0_g3_i1	1657	3.70375
MS_TRINITY_DN30049_c0_g2_i3	1784	7.79425
MS_TRINITY_DN34817_c1_g1_i2	965	4.12332
MS_TRINITY_DN34976_c1_g1_i1	2306	9.26732
MS_TRINITY_DN37494_c0_g1_i8	4099	5.55764
MS_TRINITY_DN32458_c0_g1_i5	1523	1.13557
MS_TRINITY_DN27536_c0_g1_i1	2129	2.50289
MS_TRINITY_DN37324_c3_g4_i10	2402	67.0093
MS_TRINITY_DN32712_c0_g1_i1	1737	42.0648
MS_TRINITY_DN31539_c0_g1_i1	2055	19.8342
MS_TRINITY_DN30458_c0_g1_i1	1535	6.43119
MS_TRINITY_DN36832_c0_g1_i2	1704	48.6266
MS_TRINITY_DN34287_c0_g1_i14	1498	1.01843
MS_TRINITY_DN51234_c0_g1_i1	270	1.27476
MS_TRINITY_DN35126_c0_g1_i1	2727	14.8701
MS_TRINITY_DN23105_c0_g1_i5	727	1.04684
MS_TRINITY_DN23974_c0_g1_i1	227	6.48962
MS_TRINITY_DN23651_c0_g3_i1	695	0.391722
MS_TRINITY_DN37967_c1_g1_i3	1804	28.0805
MS_TRINITY_DN27111_c0_g1_i2	1028	222.672
MS_TRINITY_DN34094_c0_g1_i4	2059	3.52385
MS_TRINITY_DN34908_c1_g1_i1	2520	6.25414
MS_TRINITY_DN34460_c0_g1_i3	2006	0.756926
MS_TRINITY_DN37396_c0_g1_i5	4604	8.01703
MS_TRINITY_DN34821_c0_g1_i1	2177	36.3323
MS_TRINITY_DN34895_c0_g2_i4	1241	7.29491
MS_TRINITY_DN37338_c0_g1_i1	2210	8.26427
MS_TRINITY_DN23808_c0_g5_i1	1791	2.07513
MS_TRINITY_DN25400_c0_g1_i2	940	5.29358
MS_TRINITY_DN37520_c0_g1_i5	2152	3.70395
MS_TRINITY_DN24599_c0_g1_i1	1163	1.3228
MS_TRINITY_DN34104_c0_g1_i6	1897	2.51834
MS_TRINITY_DN32117_c0_g1_i9	1486	2.28689
MS_TRINITY_DN28852_c0_g1_i3	2804	0.570306
MS_TRINITY_DN36695_c0_g2_i1	1218	120.832
MS_TRINITY_DN32012_c7_g2_i2	411	8.35985
MS_TRINITY_DN57177_c0_g1_i1	536	2.84104
MS_TRINITY_DN38013_c0_g1_i4	6964	12.7386
MS_TRINITY_DN30874_c0_g1_i4	1923	13.2675
MS_TRINITY_DN29958_c1_g1_i1	1465	11.0245
MS_TRINITY_DN57335_c0_g1_i1	367	1.55515
MS_TRINITY_DN30058_c0_g1_i2	1396	7.55601
MS_TRINITY_DN29813_c0_g1_i6	828	30.6534
MS_TRINITY_DN29737_c0_g1_i2	1612	10.627
MS_TRINITY_DN31622_c0_g1_i1	1636	6.28697
MS_TRINITY_DN34653_c0_g1_i2	2200	16.3197
MS_TRINITY_DN29870_c0_g1_i1	1949	14.377
MS_TRINITY_DN38169_c6_g3_i2	1933	3.85818
MS_TRINITY_DN9818_c0_g2_i1	487	0.43855
MS_TRINITY_DN36784_c2_g1_i8	262	6.25708
MS_TRINITY_DN26166_c0_g2_i1	209	0
MS_TRINITY_DN30312_c0_g2_i4	1582	4.30131
MS_TRINITY_DN37831_c0_g1_i2	491	5.89761
MS_TRINITY_DN28928_c0_g1_i1	1968	3.57547
MS_TRINITY_DN37526_c2_g1_i5	1454	16.2787
MS_TRINITY_DN34864_c1_g1_i2	1980	11.1268
MS_TRINITY_DN35415_c0_g1_i1	3175	3.98849
MS_TRINITY_DN18331_c0_g1_i1	252	0.904098
MS_TRINITY_DN31040_c1_g2_i2	2397	8.59975
MS_TRINITY_DN8635_c0_g1_i1	568	1.27607
MS_TRINITY_DN37763_c0_g1_i1	2832	7.09861
MS_TRINITY_DN35323_c0_g1_i3	1883	2.09776
MS_TRINITY_DN37521_c0_g1_i1	466	11.4222
MS_TRINITY_DN35563_c0_g1_i1	2860	3.23336
MS_TRINITY_DN31404_c1_g2_i1	2180	5.70801
MS_TRINITY_DN30365_c0_g1_i5	1597	13.2842
MS_TRINITY_DN33978_c0_g1_i2	2700	2.0073
MS_TRINITY_DN37284_c0_g1_i1	1707	13.0465
MS_TRINITY_DN30704_c0_g2_i2	2236	1.41527
MS_TRINITY_DN30060_c0_g1_i2	2199	3.43671
MS_TRINITY_DN35967_c2_g2_i5	766	4.93491
MS_TRINITY_DN24767_c0_g1_i1	1001	1.78772
MS_TRINITY_DN30813_c5_g2_i2	699	2.21453
MS_TRINITY_DN32222_c0_g1_i3	594	1.75857
MS_TRINITY_DN34671_c0_g1_i1	2444	18.5107
MS_TRINITY_DN46362_c0_g1_i1	223	3.3836
MS_TRINITY_DN30069_c1_g1_i1	1075	196.78
MS_TRINITY_DN35102_c2_g2_i2	1383	81.6555
MS_TRINITY_DN40958_c0_g1_i1	296	2.28687
MS_TRINITY_DN31107_c0_g2_i2	1984	2.33688
MS_TRINITY_DN33572_c0_g1_i1	1354	3.71022
MS_TRINITY_DN36191_c0_g1_i3	1256	36.4631
MS_TRINITY_DN29646_c0_g1_i2	1398	6.0786
MS_TRINITY_DN38101_c1_g3_i4	2242	4.99299
MS_TRINITY_DN33492_c0_g1_i2	1309	3.44979
MS_TRINITY_DN35805_c0_g2_i5	3441	1.61681
MS_TRINITY_DN27658_c0_g1_i4	2010	3.85972
MS_TRINITY_DN36935_c0_g1_i4	887	8.84041
MS_TRINITY_DN34963_c0_g1_i3	2637	1.90681
MS_TRINITY_DN27750_c0_g1_i1	1200	53.0167
MS_TRINITY_DN33521_c0_g1_i2	1367	64.2141
MS_TRINITY_DN11540_c0_g1_i1	209	2.89473
MS_TRINITY_DN36424_c0_g1_i4	3357	22.3552
MS_TRINITY_DN57212_c0_g1_i1	424	3.5874
MS_TRINITY_DN59585_c0_g1_i1	277	1.8844
MS_TRINITY_DN37984_c1_g1_i2	4516	12.6713
MS_TRINITY_DN36308_c0_g1_i5	2176	6.32062
MS_TRINITY_DN33859_c0_g2_i1	340	28.5382
MS_TRINITY_DN25227_c0_g1_i1	419	2.54648
MS_TRINITY_DN31933_c0_g2_i3	1474	20.4671
MS_TRINITY_DN29678_c0_g1_i2	2886	1.83804
MS_TRINITY_DN38124_c3_g1_i1	392	1.05215
MS_TRINITY_DN37965_c0_g1_i6	2878	7.69683
MS_TRINITY_DN36419_c0_g2_i1	2897	22.8556
MS_TRINITY_DN34246_c0_g1_i5	1439	0.926532
MS_TRINITY_DN35177_c0_g1_i1	2595	4.80197
MS_TRINITY_DN29511_c0_g1_i4	1719	2.85764
MS_TRINITY_DN26008_c0_g1_i1	975	1.38702
MS_TRINITY_DN56984_c0_g1_i1	730	1.29832
MS_TRINITY_DN43866_c0_g1_i1	604	2.04394
MS_TRINITY_DN36796_c0_g1_i2	775	11.7432
MS_TRINITY_DN25817_c0_g1_i1	958	9.54053
MS_TRINITY_DN28570_c0_g1_i8	1616	7.24147
MS_TRINITY_DN33283_c0_g1_i1	1832	5.86811
MS_TRINITY_DN56383_c0_g1_i1	427	1.44166
MS_TRINITY_DN36328_c0_g1_i1	1958	1.13012
MS_TRINITY_DN34505_c0_g1_i2	2454	1.6947
MS_TRINITY_DN29308_c0_g1_i2	1330	13.6365
MS_TRINITY_DN28862_c0_g1_i1	1171	24.28
MS_TRINITY_DN33527_c0_g1_i1	2159	65.748
MS_TRINITY_DN32183_c0_g1_i1	2115	6.82197
MS_TRINITY_DN21204_c0_g1_i2	703	0.445646
MS_TRINITY_DN35863_c2_g3_i1	2132	24.2627
MS_TRINITY_DN22799_c0_g1_i1	2588	5.76317
MS_TRINITY_DN27644_c0_g1_i2	1170	1.66148
MS_TRINITY_DN31807_c0_g1_i1	2061	41.9198
MS_TRINITY_DN33590_c1_g2_i5	2187	2.39719
MS_TRINITY_DN33973_c1_g1_i5	1243	3.37885
MS_TRINITY_DN49258_c0_g1_i1	568	0.872866
MS_TRINITY_DN36164_c0_g1_i5	3288	4.58335
MS_TRINITY_DN29566_c0_g1_i3	1431	8.48171
MS_TRINITY_DN29884_c0_g1_i4	419	15.7594
MS_TRINITY_DN35377_c0_g2_i2	1681	6.75388
MS_TRINITY_DN38167_c1_g5_i2	879	3.33181
MS_TRINITY_DN36274_c0_g1_i3	1250	6.8217
MS_TRINITY_DN32568_c0_g2_i5	2123	1.5098
MS_TRINITY_DN29611_c0_g1_i2	1524	42.4434
MS_TRINITY_DN37708_c1_g2_i6	1213	1.51542
MS_TRINITY_DN27713_c0_g1_i2	646	78.004
MS_TRINITY_DN34129_c0_g1_i1	318	2.21456
MS_TRINITY_DN31816_c0_g1_i6	1306	10.8779
MS_TRINITY_DN28792_c0_g1_i2	1431	48.2091
MS_TRINITY_DN28543_c0_g2_i3	1630	2.4251
MS_TRINITY_DN35211_c0_g1_i3	1556	2.31286
MS_TRINITY_DN30933_c0_g1_i4	1404	20.2539
MS_TRINITY_DN30242_c0_g2_i1	1483	2.49884
MS_TRINITY_DN46038_c0_g1_i1	249	1.36289
MS_TRINITY_DN35438_c0_g2_i5	744	6.42343
MS_TRINITY_DN32106_c0_g1_i1	1780	7.22938
MS_TRINITY_DN32657_c0_g1_i1	2062	4.70876
MS_TRINITY_DN33170_c0_g1_i4	1687	2.24701
MS_TRINITY_DN32207_c0_g1_i2	2180	18.4653
MS_TRINITY_DN25208_c1_g1_i1	785	3.80013
MS_TRINITY_DN20766_c0_g2_i1	263	1.08388
MS_TRINITY_DN35799_c0_g1_i2	2007	4.23394
MS_TRINITY_DN15455_c0_g1_i1	434	2.53777
MS_TRINITY_DN28595_c0_g1_i2	863	66.047
MS_TRINITY_DN26063_c0_g1_i1	1313	85.6316
MS_TRINITY_DN36965_c0_g1_i1	2859	9.78253
MS_TRINITY_DN34812_c0_g1_i4	1443	0.880266
MS_TRINITY_DN29620_c0_g1_i2	1695	1.96524
MS_TRINITY_DN34836_c0_g1_i9	7247	0.657084
MS_TRINITY_DN28491_c0_g1_i4	1433	12.295
MS_TRINITY_DN32841_c0_g1_i4	1985	5.11188
MS_TRINITY_DN39113_c0_g1_i1	294	1.90832
MS_TRINITY_DN36065_c1_g1_i7	1536	4.25163
MS_TRINITY_DN34673_c0_g3_i6	1574	4.7924
MS_TRINITY_DN24182_c0_g2_i1	1023	1.87039
MS_TRINITY_DN34508_c0_g1_i2	2410	9.5413
MS_TRINITY_DN29001_c0_g3_i1	702	2.18862
MS_TRINITY_DN28241_c0_g1_i2	962	14.2617
MS_TRINITY_DN35525_c1_g2_i6	1569	5.22904
MS_TRINITY_DN29994_c0_g1_i1	1160	9.23596
MS_TRINITY_DN31231_c0_g2_i1	2684	21.6829
MS_TRINITY_DN26137_c0_g2_i1	448	2.21857
MS_TRINITY_DN38045_c0_g1_i6	1601	3.47561
MS_TRINITY_DN21521_c0_g1_i1	476	0.869564
MS_TRINITY_DN3547_c0_g1_i1	639	0.801938
MS_TRINITY_DN13838_c0_g1_i1	300	1.36955
MS_TRINITY_DN36083_c0_g1_i3	421	5.22173
MS_TRINITY_DN34463_c1_g1_i2	1995	5.88692
MS_TRINITY_DN37853_c0_g1_i4	761	3.70397
MS_TRINITY_DN30381_c1_g1_i1	1042	3.47968
MS_TRINITY_DN38135_c2_g6_i1	659	23.5347
MS_TRINITY_DN26786_c0_g2_i1	1427	2.21227
MS_TRINITY_DN37573_c0_g1_i3	3019	5.30371
MS_TRINITY_DN32217_c0_g1_i7	1594	0.912487
MS_TRINITY_DN33255_c0_g2_i2	271	7.02839
MS_TRINITY_DN32265_c0_g1_i4	2763	3.17082
MS_TRINITY_DN37748_c0_g1_i8	3034	98.0542
MS_TRINITY_DN36563_c0_g1_i6	3322	2.66103
MS_TRINITY_DN33526_c0_g2_i8	585	3.84221
MS_TRINITY_DN33083_c1_g1_i5	1895	12.5715
MS_TRINITY_DN32909_c0_g1_i4	1272	0.967567
MS_TRINITY_DN33758_c0_g1_i2	2571	8.4879
MS_TRINITY_DN30400_c0_g1_i4	1083	2.62179
MS_TRINITY_DN37674_c0_g1_i1	1397	14.7549
MS_TRINITY_DN26741_c0_g1_i2	1301	8.33283
MS_TRINITY_DN28417_c0_g1_i2	2801	1.70145
MS_TRINITY_DN33964_c0_g1_i3	1493	4.07738
MS_TRINITY_DN28752_c0_g1_i3	1040	23.939
MS_TRINITY_DN32974_c4_g1_i3	900	7.51346
MS_TRINITY_DN37734_c0_g1_i2	1932	5.52847
MS_TRINITY_DN29286_c1_g2_i1	1190	4.29028
MS_TRINITY_DN38109_c1_g2_i11	1700	20.1385
MS_TRINITY_DN37569_c0_g1_i1	4706	11.0134
MS_TRINITY_DN35823_c0_g1_i3	844	530.947
MS_TRINITY_DN35435_c5_g1_i1	1505	9.77671
MS_TRINITY_DN15775_c0_g1_i1	442	3.60167
MS_TRINITY_DN36182_c0_g1_i3	1054	2.66522
MS_TRINITY_DN33413_c0_g1_i5	3420	1.42711
MS_TRINITY_DN26612_c0_g1_i2	1498	235.77
MS_TRINITY_DN36489_c1_g1_i2	1891	17.7613
MS_TRINITY_DN22521_c0_g3_i1	1033	0.876413
MS_TRINITY_DN34802_c3_g1_i1	1820	92.621
MS_TRINITY_DN32713_c2_g2_i1	1017	7.82505
MS_TRINITY_DN28628_c0_g1_i1	1638	1.27916
MS_TRINITY_DN36420_c0_g1_i2	1537	7.8909
MS_TRINITY_DN27061_c0_g1_i5	764	18.0462
MS_TRINITY_DN36788_c1_g3_i5	2637	5.05206
MS_TRINITY_DN32834_c0_g1_i2	2278	6.23507
MS_TRINITY_DN28725_c0_g1_i1	1105	10.7849
MS_TRINITY_DN4687_c0_g1_i1	768	1.28834
MS_TRINITY_DN38067_c0_g1_i12	2250	1.91165
MS_TRINITY_DN31194_c0_g1_i2	1241	10.7922
MS_TRINITY_DN26011_c0_g1_i2	916	7.4066
MS_TRINITY_DN37807_c0_g1_i6	1030	19.2227
MS_TRINITY_DN36856_c0_g1_i2	3541	32.2525
MS_TRINITY_DN36706_c2_g1_i1	2144	8.29114
MS_TRINITY_DN29328_c0_g1_i1	2204	4.8728
MS_TRINITY_DN33134_c0_g1_i2	1036	30.498
MS_TRINITY_DN34855_c0_g1_i2	2693	26.8579
MS_TRINITY_DN33850_c0_g1_i5	3340	5.05478
MS_TRINITY_DN29529_c0_g1_i2	1687	7.00838
MS_TRINITY_DN33472_c0_g1_i2	2214	11.5813
MS_TRINITY_DN35339_c0_g1_i2	3069	1.44153
MS_TRINITY_DN33154_c0_g2_i2	1222	4.67796
MS_TRINITY_DN33326_c0_g1_i1	715	5.86113
MS_TRINITY_DN28555_c0_g1_i3	1345	0.442879
MS_TRINITY_DN37626_c0_g2_i1	1971	10.2822
MS_TRINITY_DN33386_c0_g2_i3	472	5.77899
MS_TRINITY_DN35350_c1_g2_i1	3536	3.59278
MS_TRINITY_DN34575_c0_g1_i2	231	7.50222
MS_TRINITY_DN35548_c0_g1_i6	253	2.70544
MS_TRINITY_DN32547_c1_g1_i1	1627	101.315
MS_TRINITY_DN34214_c0_g2_i2	1307	3.64666
MS_TRINITY_DN30842_c0_g1_i2	1264	1.20273
MS_TRINITY_DN29334_c0_g1_i2	1984	1.8351
MS_TRINITY_DN27905_c0_g1_i1	1233	3.62154
MS_TRINITY_DN32830_c0_g1_i1	1366	3.46199
MS_TRINITY_DN34291_c0_g2_i6	1870	3.61941
MS_TRINITY_DN33723_c1_g1_i2	505	3.33085
MS_TRINITY_DN35507_c1_g2_i6	2194	0.863394
MS_TRINITY_DN37358_c0_g1_i5	1027	3.32229
MS_TRINITY_DN29208_c0_g1_i3	1020	9.06921
MS_TRINITY_DN31295_c0_g4_i1	234	5.28084
MS_TRINITY_DN50951_c0_g1_i1	379	2.60764
MS_TRINITY_DN27709_c0_g1_i4	698	15.3785
MS_TRINITY_DN31749_c0_g1_i2	2056	2.22503
MS_TRINITY_DN34549_c0_g1_i1	2816	21.79
MS_TRINITY_DN29241_c1_g1_i2	214	1.85679
MS_TRINITY_DN35641_c1_g2_i1	2510	43.3151
MS_TRINITY_DN30440_c0_g1_i2	613	2.16806
MS_TRINITY_DN54355_c0_g1_i1	255	4.01043
MS_TRINITY_DN33092_c0_g1_i3	773	10.4122
MS_TRINITY_DN24769_c0_g2_i1	231	0.919929
MS_TRINITY_DN36972_c0_g3_i1	413	1.0666
MS_TRINITY_DN30088_c0_g1_i2	1440	5.40584
MS_TRINITY_DN28475_c0_g2_i3	814	35.135
MS_TRINITY_DN49621_c0_g1_i1	736	2.17863
MS_TRINITY_DN34055_c0_g1_i6	2398	5.47886
MS_TRINITY_DN32526_c0_g2_i1	1868	33.2315
MS_TRINITY_DN36984_c2_g1_i7	3563	2.73616
MS_TRINITY_DN32373_c0_g1_i6	1856	1.59258
MS_TRINITY_DN33323_c0_g2_i1	608	6.12621
MS_TRINITY_DN34370_c0_g1_i5	2133	6.49338
MS_TRINITY_DN32206_c0_g2_i2	1278	16.702
MS_TRINITY_DN36270_c0_g2_i4	3113	26.4664
MS_TRINITY_DN31226_c0_g1_i2	1478	13.0732
MS_TRINITY_DN59581_c0_g1_i1	279	1.01864
MS_TRINITY_DN31769_c0_g1_i2	1878	1.58646
MS_TRINITY_DN37065_c0_g1_i6	1839	26.0573
MS_TRINITY_DN38093_c0_g1_i2	1297	9.13394
MS_TRINITY_DN32622_c0_g1_i4	1290	2.80394
MS_TRINITY_DN37542_c0_g2_i1	5238	3.30152
MS_TRINITY_DN36782_c0_g3_i1	263	1.9296
MS_TRINITY_DN38109_c1_g2_i2	552	6.15242
MS_TRINITY_DN38125_c0_g1_i2	3418	81.8619
MS_TRINITY_DN29025_c0_g1_i2	1540	3.35557
MS_TRINITY_DN31498_c0_g1_i1	560	5.68982
MS_TRINITY_DN28414_c0_g1_i1	2892	2.86433
MS_TRINITY_DN57403_c0_g1_i1	537	1.01571
MS_TRINITY_DN35682_c6_g1_i2	235	2.41812
MS_TRINITY_DN27151_c0_g3_i1	1185	2.67921
MS_TRINITY_DN35624_c1_g1_i6	637	831.071
MS_TRINITY_DN18684_c0_g1_i1	1705	4.07687
MS_TRINITY_DN37164_c1_g3_i1	6734	3.99779
MS_TRINITY_DN25246_c0_g1_i1	230	6.49469
MS_TRINITY_DN33835_c0_g1_i2	1665	18.1832
MS_TRINITY_DN23884_c0_g2_i1	360	1.04616
MS_TRINITY_DN36412_c1_g1_i2	2169	14.9358
MS_TRINITY_DN41400_c0_g1_i1	1600	1.23754
MS_TRINITY_DN34918_c0_g1_i1	1069	3.7906
MS_TRINITY_DN29278_c0_g1_i2	1400	5.75597
MS_TRINITY_DN33692_c0_g3_i1	2253	15.7213
MS_TRINITY_DN27498_c0_g1_i1	1185	4.50306
MS_TRINITY_DN37449_c0_g1_i2	1769	3.19939
MS_TRINITY_DN53747_c0_g1_i1	215	1.64857
MS_TRINITY_DN23438_c0_g1_i1	239	2.05283
MS_TRINITY_DN36330_c0_g1_i2	3047	1.7234
MS_TRINITY_DN33992_c0_g1_i2	5211	7.22237
MS_TRINITY_DN37765_c0_g3_i6	2695	2.78158
MS_TRINITY_DN30330_c0_g1_i4	1709	5.50147
MS_TRINITY_DN36950_c0_g2_i4	1398	25.1655
MS_TRINITY_DN35236_c0_g1_i2	2104	5.49848
MS_TRINITY_DN26920_c0_g1_i1	330	22.6565
MS_TRINITY_DN34436_c0_g2_i5	2639	6.03521
MS_TRINITY_DN32819_c0_g2_i3	791	2.00944
MS_TRINITY_DN33476_c2_g1_i4	1427	5.77559
MS_TRINITY_DN31790_c0_g1_i1	2480	21.5911
MS_TRINITY_DN58031_c0_g1_i1	302	0.696579
MS_TRINITY_DN24317_c0_g3_i1	1667	1.04313
MS_TRINITY_DN29108_c0_g1_i1	1103	21.3155
MS_TRINITY_DN2859_c0_g1_i1	206	4.66368
MS_TRINITY_DN34456_c0_g1_i3	2108	7.22681
MS_TRINITY_DN30514_c0_g2_i6	4644	2.21255
MS_TRINITY_DN36835_c0_g1_i3	330	9.75758
MS_TRINITY_DN25046_c0_g1_i1	606	9.08443
MS_TRINITY_DN30540_c0_g1_i3	1931	3.26685
MS_TRINITY_DN30107_c0_g1_i1	1346	20.8798
MS_TRINITY_DN34852_c2_g1_i3	1809	1.46906
MS_TRINITY_DN56690_c0_g1_i1	474	0.86228
MS_TRINITY_DN36948_c0_g1_i6	2820	9.90669
MS_TRINITY_DN35832_c0_g1_i3	2961	4.32651
MS_TRINITY_DN32452_c0_g1_i4	2236	6.31342
MS_TRINITY_DN31164_c0_g1_i1	1617	26.6167
MS_TRINITY_DN38769_c0_g1_i1	829	1.24483
MS_TRINITY_DN2889_c0_g1_i1	310	5.03022
MS_TRINITY_DN31753_c0_g1_i1	2472	11.6674
MS_TRINITY_DN35110_c0_g1_i2	794	4.09255
MS_TRINITY_DN35309_c0_g1_i4	2428	6.58686
MS_TRINITY_DN33313_c0_g5_i6	960	19.3275
MS_TRINITY_DN37748_c0_g1_i6	1186	18.493
MS_TRINITY_DN33612_c0_g1_i3	1901	8.05343
MS_TRINITY_DN36414_c0_g1_i20	1982	0.481128
MS_TRINITY_DN29915_c0_g1_i3	1383	1.8987
MS_TRINITY_DN36761_c1_g1_i2	3231	7.17807
MS_TRINITY_DN37237_c0_g3_i4	2174	7.17674
MS_TRINITY_DN34096_c1_g1_i6	2901	4.72914
MS_TRINITY_DN36516_c0_g1_i2	3078	28.2176
MS_TRINITY_DN35805_c0_g2_i9	3354	1.73255
MS_TRINITY_DN35165_c0_g1_i2	2728	4.21286
MS_TRINITY_DN34843_c1_g1_i1	1301	9.95251
MS_TRINITY_DN25082_c0_g1_i1	733	1.59616
MS_TRINITY_DN37647_c2_g2_i5	293	5.68555
MS_TRINITY_DN36306_c1_g3_i2	966	6.05244
MS_TRINITY_DN33144_c0_g2_i3	2995	20.3065
MS_TRINITY_DN29199_c0_g1_i1	2046	6.59711
MS_TRINITY_DN28898_c0_g1_i1	1600	3.95399
MS_TRINITY_DN38039_c0_g3_i6	982	6.00401
MS_TRINITY_DN36060_c0_g2_i1	2775	23.0534
MS_TRINITY_DN34639_c0_g1_i3	2940	108.025
MS_TRINITY_DN34152_c0_g1_i7	1659	2.8773
MS_TRINITY_DN38188_c0_g1_i1	11303	34.9413
MS_TRINITY_DN25598_c0_g2_i1	243	148.155
MS_TRINITY_DN38109_c1_g2_i1	1256	23.8934
MS_TRINITY_DN28573_c0_g1_i2	865	94.4987
MS_TRINITY_DN46641_c0_g1_i1	318	0.751902
MS_TRINITY_DN29970_c0_g1_i2	1121	131.663
MS_TRINITY_DN31418_c0_g1_i2	1813	25.8875
MS_TRINITY_DN36468_c0_g1_i4	356	1.83751
MS_TRINITY_DN25749_c0_g1_i1	1314	3.42823
MS_TRINITY_DN18890_c0_g1_i1	268	2.42508
MS_TRINITY_DN31988_c0_g1_i8	2534	4.1295
MS_TRINITY_DN36511_c0_g1_i3	313	4.98598
MS_TRINITY_DN30812_c0_g1_i4	1131	24.3889
MS_TRINITY_DN32270_c0_g1_i3	2263	3.60093
[truncated: 52,621 more rows]

## Sheet: Table S6
Table S6. Primer sequences used for real time RT-PCR.
Name of gene	Primersequences
ACT11 gene	Forward primer: 5'-CCAGCAGATGTGGATAGCAA-3'
	Reverseprimer:5'-TCAGCTCCAAAACCACATGA-3'
UBQL gene	Forward primer: 5'-CAGCAACGTCTGATTTTTGC-3'
	Reverseprimer:5'-CTCGCTCCTTGATTCTTTCG-3'
HMGS1	Forward primer: 5'-TCCGGTGAAACCGTGATGAA-3'
	Reverseprimer:5'-CTTGTTTCGCTGCTTCATCA-3‘
MVK	Forward primer: 5'-TCCGGTGAAACCGTGATGAA-3'
	Reverseprimer:5'-CTTGTTTCGCTGCTTCATCA-3‘
PMK	Forward primer: 5'-CAGGACAAACAAAAGGAGCA-3'
	Reverseprimer:5'-TGAGAAGCGAGGTAAAGAGG-3'
MVD	Forward primer: 5'-TTGGGGACAATATCCTTTGC-3'
	Reverseprimer:5'-TAGAATGGGAGATGGGCAAG-3'
IDI	Forward primer: 5'-TCCATGATGTCTGCAGGAAG-3'
	Reverseprimer:5'-GGCTTGCAATGCTTTGTTTT-3'
SQS	Forward primer: 5'-CGTGGTTTTGGAATCTCGTT-3'
	Reverseprimer:5'-GGAGGTGGAGACTGTTGAGG-3'
CAS	Forward primer: 5'-AAGCCATGCAAAGAGGAAGA-3'
	Reverseprimer:5'-ACCATTCTGCAGTGACACCA-3'
ERG-1	Forward primer: 5'-CTCCCAGGTAGTTGCAATGG-3'
	Reverseprimer:5'-CATTAACCAAGGCTGGTGCT-3'
ERG-2	Forward primer: 5'-CGCATTGGAGATCCAAGATT-3'
	Reverseprimer:5'-CCTTTCATGCTCACCCAAAT-3'
EBP	Forward primer: 5'-GTCCAGTAAATGCCCACCAG-3'
	Reverseprimer:5'-GATGGCTCAACACCCTTACG-3'
DHCR7	Forward primer: 5'-TTTCCCACAATCACAAAGCA-3'
	Reverseprimer:5'-CCTTGCGAACCTTAGTGAGC-3'

## Sheet: Table S7
Table S7. The information of 31 drosophila CYP proteins.
Accession No. of drosophila P450	Gene name
NP_001104460.2	spookier
NP_001246256.1	Cyp49a1, isoform E
NP_001259943.1	Cyp309a1, isoform C
NP_001260129.1	cytochrome P450 reductase, isoform D
NP_001261843.1	shade, isoform D
NP_001262008.1	Cyp312a1, isoform B
NP_001284806.1	cytochrome P450-4d2, isoform B
NP_001285977.1	Cyp303a1, isoform B
NP_001286432.1	Cyp6a22, isoform C
NP_001287109.1	Cyp12c1, isoform B
NP_476907.2	cytochrome P450-4d1, isoform A
NP_523403.2	cytochrome P450-18a1, isoform B
NP_523527.1	cytochrome P450-4e3
NP_523748.2	cytochrome P450-6a9
NP_523749.2	cytochrome P450-6a8
NP_523961.1	cytochrome P450-4d8
NP_524598.1	cytochrome P450-4c3
NP_524771.1	cytochrome P450-4e1
NP_572780.3	Cyp311a1
NP_608911.1	Cyp28d2
NP_608916.1	Cyp4ac1
NP_608918.1	Cyp4ac3
NP_609129.2	Cyp4d21
NP_610473.1	Cyp4p3
NP_611370.2	Cyp12b2
NP_647723.2	Cyp4d20
NP_649151.1	Cyp305a1
NP_650224.3	Cyp313a4
NP_650327.1	Cyp6d5
NP_650783.2	Cyp12a4
NP_726797.1	cytochrome P450-4d1, isoform B

## Sheet: Table S8
Table S8. Protein sequences of identified CYP proteins from MP.
>MP_CYP104
MDSPNNVTEAAPLISFTPSTLIQTSLIALGVALLLVKLVHRLRVKLPPGPFAWPIVGNFLQLKSGLTPQALAKVAKKYGD
IVLLQMGQRKVLVISSPDTAKEILQTQGIEFGSRARNLVFDMTTGHGQDLVFADYGEHWRKMRRIATLPFFTSKVLQQFR
HSWEAEIEHAIKDIEATPGVTTSGSIIRDRLQLMMYTIVYQMMFQRSFSGLDDPLYVQLMNHNRDNHRLAQSFKYNYGDF
VPSFKPFLKQYLKDVWVANQARLAFLRDAFLNERRRKPKSGEKIGVDFFEDALKKGELSENNVLYLVQNMNVAAIETTLW
SIEWGVAELVNNPHMQKKILDELDSVLGKGVKVSEPDLPRLPYLQALVKEILRVHMVIPMLLPHMNLQSVKLCGYDIPAG
CRVLVNAWGIANDPRYWENPEAFNPERFLDNKIDPTGSDFRFIPFGSGRRSCPGSVIALPLMGLVLGRLVQSFELLPPPG
ADKVDLRAVGGQLSLSIAVRSKVVVKPRDV*
>MP_CYP1
STLIITRVYFTLHTSAPFHSSSFWGSSSTDAAALIMNCTPSILIQTSLIALVGALLLVKLVHRLRVKLPPGPFAWPIVGN
FLQLRSGLTPEALAKVAKKYGDVVLLQVGQKKVLVISSPDAAREVLQTQGVEFGSRARNLVFDMTTGQGQDLVFADYGEH
WRKMRRIATVPFFTSKVVQQFRHSWEAEIEQAIKDMEGTPGATSSGITIKDRLQLMMYNIVYQMMFRRSFSGLDDPLYVQ
LSLLNLDNHRLVQSFKYNYGDFVPSLKPFLRQYLKDVWTASQRRRAFFRDAFLYERRKVSSGEKIGIDFFEDALRKGEIS
EKNILQLVQDMNVAAIDTTLYSIEWGIAELVNNPSIQQKIIEELDSVMGKGVTLTEPDVPRLSYLQAFVKEILRVHMVVP
MLLPHMNLQKAKLCGYDIPAGCRVLVNAWAIGNDPRYWERPDVFCPDRFLDNRIDPSGNDFRYIPFGSGRRSCPGSVIAL
PLMVLVLGRLVQAFQLLPSPGVDKVDLRAVSGQLSLTMAERPKVVLKPRV*
>MP_CYP62
MMGALHDFLLASPFAVASAVLAASVSVFFIVRAARHRRLPPGPRAWPVIGNLHLLGAMPHQSLANLARRYGPLMSMQLGS
SLVVVASSPEMARLFLQVHDNTFASRPTTAATSLLLFNSTDLAFALYGPYWRLIRRVCLNQVFQPKRLASFKHIRLQEVR
DLVCSLQRACSNRKPVTLRPFLQEAANNIISRMTLGRTFKELSSTGSLGDIVEVIDDIFLLLGVPNLGDFIPWLAWMDLQ
GWERKMRAVKKRVELVLGEIINERRAERSVKATAQSTKSADRPEDLLDVLLTAASTEQDDSDLKITDENIMAVVLDMYLG
GTDTTAITTEWALAELLLNPACLKKAVEELDRVVGRERLVDDSDMENLPYLRAVVQETFRLHPAVPLLLPHKSIEACSVA
GYEFPANTWVYVNVWAIGRDPGVWEEPLAFKPERFVGSEVQEKGQHFQLLPFGAGRRRCVGWELGLIDVRIFVGRLLQCF
EWTLPVGAEELDMSERFGLTVMMANSLTAHASTRLPSPLLYKE*
>MP_CYP63
MMGALHDFLLASPFAVASAVLAASVSVFFIVRAARHRRLPPGPRAWPVIGNLHLLGAMPHQSLANLARRYGPLMSMQLGS
SLVVVASSPEMARLFLQVHDNTFASRPTTAATSLLLFNSTDLAFALYGPYWRLIRRVCLNQVFQPKRLASFKHIRLQEVR
DLVCSLQRACSNRKPVTLRPFLQEAANNIISRMTLGRTFKELSSTGSLGDIVEVIDDIFLLLGVPNLGDFIPWLAWMDLQ
GWERKMRAVKKRVELVLGEIINERRAERSVKATAQSTKSADRPEDLLDVLLTAASTEQDDSDLKITDENIMAVVLDMYLG
GTDTTAITTEWALAELLLNPACLKKTVEELDRVVGRERLVDDSDMENLPYLRAVVQETFRLHPAVPLLLPHKSIEACSVA
GYEFPANTWVYVNVWAIGRDPGVWEEPLAFKPERFVGSEVQEKGQHFQLLPFGAGRRRCVGWELGLIDVRIFVGRLLQCF
EWTLPVGAEELDMSERFGLTVMMANSLTAHASTRLPSTLLYKE*
>MP_CYP46
MSHERFMEALQKLGFGEIVLFIALVCSISYIFILSKKFNSKERFPPGPFAWPIIGNLLYFNNLPHQNLRELSKTYGPMLG
FRLGQRKAVAVASPELAKEVLQTHDKVFANRPPHDFVSVMLGGPTNDLIFSSHGPRWRKQRKLCFMSLFTTKRLQELQNV
RQEEISSLLLRFHHAAASSSVKGTAPTPMDMGHTIADMSSDIIMRLLVSKASSLLGHENAGDVISELEQEASFPTFGDLI
PFLSFLDIPRKKRMRRLHDRVDNAVSALIAERKKSTCANDDLLQVLLSKEVGQDPAIPPQETFTLEEIKSMIVDLLSAGV
HTTSITIEWAMAELLRNPHCFQRVREEIETQLGKRKQITDADIPKLSYLKCVVKEVFRLHPVVPLLLPRISNAECIVNGY
TLPANTYMFVNVWAIQRDETLWERADVFMPERFEGKDDIDMKGHNFQLLPFGAGRRVCLGLPMALSIVDATIANLVNSFD
WELPDGAALTSISLAEKDGVTSAKRTPLLVIPKPRPSILF*
>MP_CYP47
MSHERFMEALQKLGFGEIVLFIALVCSISYIFILSKKFNSKERFPPGPFAWPIIGNLLYFNNLPHQNLRELSKTYGPMLG
FRLGQRKAVAVASPELAKEVLQTHDKVFANRPPHDFVSVMLGGPTNDLIFSSHGPRWRKQRKLCFMSLFTTKRLQELQNV
RQEEISSLLLRFHHAAASSSVKGTAPTPMDMGHTIADMSSDIIMRLLVSKASSLLGHENAGDVISELEQEASFPTFGDLI
PFLSFLDIPRKKRMRRLHDRVDNAVSALIAERKKSTCANDDLLQVLLSKEVGQDPAIPPQETFTLEEIKSMIVDLLSAGV
HTTSITIEWAMAELLRNPHCFQRVREEIETQLGKRKQITDADIPKLSYLKCVVKEVFRLHPVVPLLLPRISNAECIVNGY
TLPANTYMFVNVWAIQRDETLWERADVFMPERFEGKDDIDMKGHNFQLLPFGAGRRVCLGLPMALSIVDATIANLVNSFD
WELPDGAALTSISLAEKDGVTSAKRTPLLVIPKPRPSILF*
>MP_CYP113
MEGVSSTRPTTPTDEEYPLLLTLLLPASFLVCALASVILLKTCTFKLKLPPGPWGLPFIGHLHLLGSNPHISLSRLSKIH
GPLMHLRFGSVPVVVASTPSMARQILQTHDLIFAFRFQPAVPTQLYNCQDILFSQLGPYWKLMRQICLTDLFGSKRLESF
RPLITEEIHALLRSILDTGDAVPVRAKLYDATSNIILRMAVGKRLADLATRSQADPSHSLLNLLMEIIHLLGVFNVGDFI
PYLAWLDLQKCVQKSKAIAPKLCKVWQEVIDERREMHRQSGNAASKEHDFLDMLMAASERRPDVPITDLNIMAVLTDMFG
AGIDTSSISTEWALAELLANPTTMKNLQDELVRIVGTSRLVQETDIPSLPYLRAVVKETMRLHPVIPLLVPHKASQACNI
AGYDIPAGTLAYVNVWAIGRDPSIWERPLEFRPERFLECNTDVRGQHFELLPFGSGRRVCPGLMLGLTNVQYMLASIVHS
FEWSTTDKLNMAEKFGIVMTLENPLVATAMPRLARHLFD*
>MP_CYP83
MLDLFVVLIACGLWAFFIFKPKKPWPPGPPAWPILGHLHLLGDLPHQSLCNLSKIYGPLMGVRFGSAPAIIASSPAMAKE
ILQTHDLNFAYRPRLASAIHMYSNGTDMGFAPYGPYWKFLRQLFASEVFSSKRLEASRHVREEEIHALTCSVFETVRAKP
EELVEPRATLLTTSNNINCRLVMGKRISEISNAMTGKGDLLSLVEEVMYLLSVFNVGDFIPWMGWLDLQGYEKRMKAAGR
RCKGVMQAVIDERRESYKKEAKADRQDDLLDVLLRAAAQDDGIPITDDNITAIILDVFVGGSDTSSVTVEWALADLINNP
DVMRKVQEELDQVVGKERVVKEVDIPALPYLGAVVKESMRLHPVAPLLIPHASAQECQIGGYKLPAKTRAYVNTWAISRD
PSIWERPLDFWPERFQENNLDLRGQNFELLPFGSGRRRCPGWALGLLNVHLMLASLVQGFTWSLVPPNAPEAQGHKHLDM
SERFGLTVAMAKSLRAYVVPRLPLHLY*
>MP_CYP114
SRRLRAHRPKNKERMEGVSSARPTTPTDEEYPLLLTLLLPAFLVCALASVILLRTSTFKLKLPPGPWGLPFIGHLHLLGS
NPHISLSRLSKIHGPLMHLRFGSVPVVVASTPSMARQILQTHDLIFAFRFQPAVPTQLYNCQDILFSQLGPYWKLMRQIC
LTDLFGSKRLESFRPLITEEIHALLRSILDTGDAVPVRAKLYDATSNIILRMAVGKRLADLATRSQADPSHSLLNLLMEI
IHLLGVFNVGDFIPYLAWLDLQKCVQKSKAIAPKLCKVWQEVIDERREMHRQSGNAASKEHDFLDMLMAASERRPDVPIT
DFNIMAVLSDMFGAGIDTSSISTEWALAELLANPTTMKNLQDELVRIVGTSRLVQETDIPSLPYLRAVVKETMRLHPVIP
LLVPHKASQACNIAGYDIPAGTLAYVNVWAIGRDPSIWERPLEFRPERFLECNTDVRGQHFELLPFGSGRRVCPGLMLGL
TNVQYMLASIVHSFEWSTTDKLNMAEKFGIVMTLENPLVATAMPRLARHLFD*
>MP_CYP39
MKCWHADSSMFVLLLPTLLVGILTVAITLRKVAAQKRAGKLPPGPRGLPIIGHLHLLGELPHQSLYKLSKVHGPLMSLHL
GSIYTVVASSPDMARQILQTHDLAFADRMPTAAANHIFGGCMDIAFSPPNAYWKLVRRLCATELFSSKALLSYKPVRAEE
IGTLMRSVLAESVDVSKMMNGDAMPQEIRPKLKETTNNIVTRMMVGKKFRELGEMSGPQGSGKASIVELLGKMNEELGRF
NVGDFLPWLAWMDLQGCQRRSRKLAADLRAAFEGVVHARRLTSSTASERPLSDFLDILLEASNNITPIRIMEVLLDLFAG
GTETTALTVEWALAELLSNPEELKIVQQEIDEVVGRARVIEEDDIQHLPYLVACVKETMRLHPMFPLLVPHKTNQDCKIL
DFHIPANTQTYVNVWAIGRDSEFWENPAKFSPKRFLETPSTSMVDVQGQHFELLPFGSGRRMCPGWKLGLQTVHIILASF
LQGFEWSVPPRKHLDMSESFHLSISLTTPLLAYTSPRLPQELYSTL*
>MP_CYP131
MVWLTTACSSLELRHDSAALALLVLAALSALIFLRKAIYGRTKAWPPGPPAWPIIGHLHLLGQLPHQSLCMLSQRYGPLM
GLRLGSVPTIVASSPDMAKEILQTHDLEFAYRPQSAAALHLCFNCSDVAFAPYGPYWRFLRQLYATQLFSSKQMEALRHV
REEETAALKGRVLREGKQGEGKVEIRHMLAIASNNINCRMVMGKRISEIYAEGTSKLELGSLIEEVMHLCGVFYIGDYIP
WLAWLDTHGYVNRMKAAAQKTKTLLQCVIDKRREEHSLQNHEEHGLPSHDLLDALLAASSSPHKDLDVQITDDNIMAAML
DIFMGGSDTSVVAVEWAMADLVNNPKIMLKLQEELDEVVGKERCVEESDLDNLPYLGSIIKESMRLHPAAPLLIPREGAK
ECQIGGYKIPAKTLAYVNAWTIGRDPITWEQPLTFCPERFNEKSIDLRGKSFELLPFGLGRRKCPGWALGLVNVHLMLAS
LVQAFEWHIETPSCLNDGSPINVVDMSEKFGLVVAMAKPLNAFATPRLPLKLY*
>MP_CYP97
MEALWKTAEGQAVALFSSLLLVSFSLLCLLLFRIRRSRPKLNLPPSPFFSLPLLGHLPHIRGMRKPSLLQDLRNTLGPIF
TLHVGNTPIILITSAALAHEALVEKSLLFAARPQLPSRVLFTNNFRNISSASYGPYWRAMRRNLVQEMLASPKVLSFKPA
RALMLDRMISRIRAEAQQNEGMVSVFNNMRTAIFELLLFMCFGFRMSEEELLRIYAVIDEIIRLPRAIVEDFYPSLHMFD
GKRRQRAIAVRAKQVKLYSSHIDKHKELHKLGELAPGSYVETLLHMDASNPLSVDDLVTLCSEFLVGGTDTTVTTLEWTM
ARLIEDPFIQNKLYDQIHGVVGDRLVDEEDLPRLPYLQAVMKETLRLHPPGDFLLPHAVSQLCTVGGYDIPPNAVVYFHV
TSISRDPEIWEEPLKFRPERFLASDVDITGTKEVKMLPFGAGRRICPGMGLASVHMELFVARLVQAFEWANFPPGERVDL
SEKPVFTVRMKNPLRALVKERRVV*
>MP_CYP28
MWSSASEWMNMDVLLSMAVCISVALLIRAARRWRLNPPPGPLALPIIGHLHLMGKQPHRSLSDLSKTYGPLMFLRLGSLP
IIVASTPEMAREILQRHDKDFSSRFRSAACDAIYGSCPSFTFSGAGPFLKFIRQLCTTELFTAKRLSSFEPVRMEEVRNL
LQSLLSESSSSKAIAVRHKLHTTTSNIICRMVLGEVSPGVVPVLLDVIEVLGAFNVGDFIPFLRWMDLQGYAKHGKQVAG
PRMKAAFQALIRKRWEKRQGKFDPPHTDLLDILLWASVSSSQNIQLRDEHIMAVLQEIFGGGSDTSALVTEWALAELLAN
PSKMKTLEEELDSVVGSARMVRESDISNLPYLNAVIKESMRLHPIITFLIPRMSPQPCQIAGYDIPANTQAYVNTWAIGR
DPKVWDRPLEFLPERFLCEYSHIDVRGQNFELLPFGSGRRGCLGWALGLLNVQIMLANLVHTFKWSVDEHELDMSEVLAP
LLTKRKPLEARVMLKLSESVLQGNGK*
>MP_CYP68
MEGVLGWLLCTIITLVIVVVARRKRRGGKQKFPPGPRGWPVLGHLHLFACLPHQALALVAKKYGPVLGLRLGQRRLVVVC
SPEAAREVLLTHDKLLAHRPHLQFTSILHFGDHNGVFFNTNIGQWRKLRKICMFHLFTAKRLHELQFVRQQELRTLLLSL
QSHSGSATTVDIGKSVGIMSSRLFMRLVHSRASGQVGGENLQNLVKEDEHLVRPIIGDLIPYLSILDFFTKQRMRRIHAR
FEKVYTQLFVERKQSTLPHDDLLNSLLSEEEPLSLDEIKSVLHDIIVAGIHTTALTIEWAMAELLKNPRCLHRLQKEIDV
QVGEGKEVSEEDLASLSYLKCVVKEVMRLHPAGPLLLPRVSIEECKVQGYVIPANTLVLVNVWAIGRDERVWPKASEFLP
ERFEGTDVDVKGQHFELLPFGSGRRICLGLTLALLTVETIIANLVSCFDWELPYGETYNSMN
>MP_CYP67
VLGWLLCMIITLIIVGVARRKRKGGKQKFPPGPRGWPVLGHLHLFACLPHQALALAAKKYGPVLGLRLGQRRLVVVCSPE
AAREVLLTHDKLLAHRPPLQFTSIVLFGGDNGVLFNTNLGQWRKHRKICMLHLFTAKRLHELQFVRQQELRTLLLSLQSH
SGSATTVDIGKSVGIMSSRLFMRLVHSRASGQVGGENLQNLVKEDEHLVRPIIGDLIPYLSILDFFTKQRMRRIHARFEK
VYTQLFVERKQSTLPHDDLLNSLLSEEEPLSLDEIKSVLHDIIVAGIHTTALTIEWAMAELLKNPRCLHRLQKEIDVQVG
EGKEVSEEDLASLSYLKCVVKEVMRLHPIAPLLLPQVSIEECKVQGYVIPANTLVLVNVWAIGRDERVWPKASEFLPERF
EGTDVDVKGQHFELLPFGSGRRICLGLTLALLTVETIIANLVSCFDWELPYGETYNSMN
>MP_CYP70
GWLLCMIITLVIAVVARRKRRGGIQKFPPGPRGWPVLGHLHLFVCLPHQALALVAKKYGPVLGLRLGQRRLVVVSSPEAA
REVLLTHDKLLAHRPHLQFTSILLFGDHNGVLFNTNIGQWRKLRKICMLRLFTAKRLHELQFVRQQELRTLLLSLQSHSG
SATTVDIGKSVGIMSSRLFMRLVHSRASGQVGGENLQDLVKEEEHLARPIIGDLIPYLSILDFFTKQHMRRIHARFDKVY
MQLFMERKQSTLPHDDLLNSLLSEEEPLSLDEIKSVLHDIIVAGIHTTALTIEWAMAELLKNPRCLHRLQKEIDVQVGEG
KEVSEEDLASLSYLKCVVKEVMRLHPIAPLLLPQVSIEECKVQGYVIPANTLVLVNVWAIGRDERVWPKASEFLPERFEG
TDVDVKGQHFELLPFGSGRRICLGLTLALLTVETIIANLVSCFDWELPYGETYNSMN
>MP_CYP64
VLGWLLCMIITLIIVGVARRKRKGGKQKFPPGPRGWPVLGHLHLFACLPHQALALAAKKYGPVLGLRLGQRRLVVVSSPE
AAREVLLTHDKLLAHRPHLQFTSILHFGDHNGVFFNTNIGQWRKLRKICMFHLFTAKRLHELQFVRQQELRTLLLSLQSH
SGSATTVDIGKSVGIMSSRLFMRLVHSRASGQVGGENLQDLVKEEEHLARPIIGDLIPYLSILDFFTKQHMRRIHARFDK
VYMQLFMERKQSTLPHDDLLNSLLSEEEPLSLDEIKSVLHDIIVAGIHTTALTVEWAMAELLKNPRCLHRLQKEIDMQVG
EGKEVSEKDLASLSYLKCVVKEVMRLHPVAPLMLPHISIEECKVQGYIVPANTLVLVNVWAIGRDERVWPKASEFLPERF
EGMDVDVKGQHFELLPFGSGRRICLGLPLALLIVETTIANLVSCFDWELPYGETYNSMN
>MP_CYP58
VGLRLGQQRAVVVSSPELAKLVLLTHDKLFADRPPFAFASTLLYGTTNGVAFSRYGPLWRKHRKLCMLHLFTAKRMRELQ
YVRQEEMGALLRSIHHQSSAGTRAIDLGACVGSMSSRLLLRLLHSRATTHVGSENLPQILKEAEQEIAPTLGDLIPSLSW
LDFMKKQRMRRIHARLDKIFSEMLIERKENASLQNDLLHSLLSEAEPLTVVEIKAILNDMVGAGIHTTALTLEWAMAELL
RNPHCLHRLQREIEAQLGDKKQVSDEDLPNLSYLKCVVKETFRLHPVAPLLLPHISMEECQMQGYTIPAKTLVFVNVWAI
GRDEQVWPNASKFMPERFENSDIDLKGQHFELLPFGSGRRSCVGLPFALSVVEVTVANLVRWFNWELPDGKPHTSVNMDE
KRGLTANRATPLIVIPKPRFPISESSKLL*
>MP_CYP9
PKPPSKRKAYKRSYMELISLPGSRELLVALLVVLATPFVLYNVWLTFLGMCWTPLRIRQAFRVQGIPTLPFHFLYGNILE
ISSLRKAARSHELPQDSHDIAPRLLPHFYHWAQKYGIPYVYWFGSQARYNLTNVEDAKDILSTKFGHYGKPTPRPDTKDL
VGNGILSLEGAEWAQHRRILNPAFFLEKLKEMIPTMEACTRTMMENWASSIEAGQAIDVHQNLKDLTADIIAHTAFGSSF
AEGKQVFRLQREQQIVMDKRLSTAYIPGARFLPTAFNRHAWKIDRDIKRGLRKVIDNREESVRSGRADSYGNDLLGLMMA
ANKHELQGNQKNLTMDINDIIDECKTFFFAGHETTATLLTWTFLLLASNPEWQTRIREEVMAVCGTTDTPSASSINHLNI
MGMVLNEALRLYPPAIMMIRQAGTDMQLGKVVIPKGTVLTLPIVSWHHDKRYWGPNASEFRPERFNEGIAKASKVPGAFM
PFSMGPRVCIGQNFALLEAKVVLMTILRRYRFRLSPSYKHSPITVLTLQPQFGMPILFEKL*
>MP_CYP17
MVVQEIHKKLSIFLNSVLGSGCRSLNSCRSLFAAAGDRFVYWYGTQPRFILTEPEQAKELLSNKSGHFMKPVGRPDTQDL
IVVGLVSLEGEQWARHRRIINPAFFFDKLKAMAPKMVACTKEMMQTWEARVERKEEIDVFTEFKDLTSDIIARTAFGSSF
AEGKLVFEIQNELQVLVSKINNTTYIPGSRFLPTARNRYSKKLNTQLKEVLREVIRKRMELFETGRGDVDSNDLLGLMLA
ANRGELHGNQRGLSMSIDELIDECKNFFFAGHETTAMLMAFMFLLLGSHPEWQERLRQEVYEVCGKTEVPTSESLNSLKL
VNMVINETLRLYPPAVAVFRQADHDMKLGTMTIPAKTVLIVPIIAWHHDERFWGPDAKEFRPERFEDGVAKACKVAGAYL
PFSLGPRNCIGQLFSIIEVKMVLATILQRYRFRISPQYKHAPTVMLTLRPQFGMPVVMEKLQ*
>MP_CYP18
MVVQEIHKKLSIFLNSVLGSGCRSLNSCRSLFAAAGDRFVYWYGTQPRFILTEPEQAKELLSNKSGHFMKPVGRPDTQDL
IVVGLVSLEGEQWARHRRIINPAFFFDKLKAMAPKMVACTKEMMQTWEARVERKEEIDVFTEFKDLTSDIIARTAFGSSF
AEGKLVFEIQNELQVLVSKINNTTYIPGSRFLPTARNRYSKKLNTQLKEVLREVIRKRMELFETGRGDVDSNDLLGLMLA
ANRGELHGNQRGLSMSIDELIDECKNFFFAGHETTAMLMAFMFLLLGSHPEWQERLRQEVYEVCGKTEVPTSESLNSLKL
VNMVINETLRLYPPAVAVFRQADHDMKLGTMTIPAKTVLIVPIIAWHHDERFWGPDAKEFCPERFEDGVAKACKVAGAYL
PFSLGPRNCIGQLFSIIEVKMVLATILQRYRFRISPQYKHAPTVMLTLRPQFGMPVVMEKLQ*
>MP_CYP49
SEVARSFGDTMAEGPLSQFQQQQLKRQQLLLPVTKSSQSAFSFHQSSSSSLPCPHAHKQSLLICCSSSSNGSSAPRPPTS
DKSGAGKSWVSPDWLTSLTSKFRLGKDESGIPVAIAKLDDVQELLGGALFLPLFHWMLATGPVYRLAAGPRNFVVIGDPA
AAKHVLKNYGKYAKGLVSEVSEFLFGSGFAIAEGKLWTIRRRAVLPSLHRKYLATMVDKVFCKCADQLVEKLRISLGTGS
AINMEENFSQLTLDVIGLSVFNYNFDSLTSDSPVIQAVYTALKEAESRSTDILPYWQIPILCKVVPRQVKAAKAVSIIRE
TVEQLVAKCKAIVEAEGERLDTDEYINDADPSILRFLLASREEVSSTQLRDDLLSMLVAGHETTASVLTWTLYLLTKNKQ
AYSKVLEEIDRVLQGRNPQFSDMKELKYLTRCINESMRLYPHPPVLIRRAQEPDVLPGGYKLETGQDVMISVYNVHHSPQ
VWDKAEEFIPERFDLDGPVPNESNTDFRYIPFSGGPRKCVGDQFAMLEAIVALAVLLQHLDFELVPDQIIGMTTGATIHT
TTGLYMTVSERQKVATGKRATAAEPAGV*
>MP_CYP108
MNSVVHVHTHIRPTIQMEFSCMELLSFFVWSKLDVVVTALLLFAAPLMLYNVWSSFLSLCWRPLRIKRAFQAQQISVLPY
THFFYGNNPEIIALKQAALLHPMPQVSHDITPRLLPYFYHWARQYGVPFVYWFGSEAHYTVMNVEDGKDVLSFNSGHFPK
PNPRPDASHDLLGNGLATLRGEKWAQHRRMLNPAFFLEKLKAMIPAMEACTTTTMEKWALYVEKGQAVDVHKGFKDLTAD
IIAHTAFGSSYAEGKRVFELQSEQQIVMDKLINSTYIPGARFIPTPFNRHAWKINKDLKTCICGVINNHKESVQLDRADP
DGHDLLGLMMAANKHEVQGNQKNLTMDMDEIIDECKTFFFAGYESTASLLTWAFLLLATSPEWQTRTREEVIAVCGTTDT
PTAETVNNLKIMGMVLNETLRLYPPAITLNREAGTDMRLGEVLIPKGTRMILPILLWHHDERYWGDDAKEFRPERFHEGV
GKASRVPGSFMPFSVGPRVCIGQNFALLEAKVVLCTILRRYRFHLSPAYKHAPMRALTLQPQFGMPIMFEAL*
>MP_CYP90
MGFQPVSEWVGLYGACQLFFWWALALSLLVAWLLASSLSHGKTRRFPPAVPGVPVLGNLLQLGEKKPYKTFTEWAEKYGP
IYTIKMGAAGTMVVINSPEIVKEAMVTKFASISTRKLAKALHILTVQKSMVAMSDYGEEHRMLKKLLITNLLSPAPQKAN
RYLRERVSYQMIDGMFKELSKSKGLLNIRDYVKKALFPFAMCQVLGRDPDFVYVKEFGRNVSRWEMFQALVVDPLEAVIE
VDWRDFFPAFKWVPNKVEDKVLAVHAKRGAIMGALISEQRQLLANGKKPDCYLDILLTQATHLTETQLLMSTWEPIIESA
DTTLVTIEWAMYEIVKNPVTQERLYKEIHEVAGSRIVTEDDLPKLKFLDAIVKETLRKYPPVSLLPPRHVDEDVQLGGFD
IKKGWQIIINAYGINHNKDTWSKPEVWDPDRVLRDENLDLGFKDLRIFPFGAGKRMCAGITQAMYKIPMNIAYFVQHFKW
VLPPEDESNSLVDTIFLTTHKRYPLEAVASPRVPSRLPRSPP*
>MP_CYP51
MAWPSLPLESWRPIQPAILVLALLTGFILVLWSSKGSHAGKGTKKKLPPGPFRWPVVGCLPTVGFKHRHRTFYKLSKKYG
PVMQVPIGAANFIVVHGTAMAQELLKTQDAHFSSRPLSMTGAYLGFDHADVNLTPFNSNWQATRKALSLHLLSPSKLAFQ
AAMRRSQVCSSVSSLFHQASIEPGTIVNVSSFADFLITNIIVRMLFGNRYSFDNNEARSRQNPAALTICKALQDFDSDLR
EGIFLWGELNLADFFPVMAPLDLQGLERRFRLLREKLEKLFELIIEEHRNYPHEGEEEDDFIGVLLSQKQLSDKQLMGIM
SNVLIAGIDTTARAIEWAMAELVANPEAMTKAQEELDRVVGKERLVNEVDIEGLPYLQAISKEVLRLHPSAPLDDPHLNE
KPSSLGGYYIPANSIILHNLWALGQDESIWDNPTIFNPDRFLRNDEYRAMNVYGSDFRLLPFSSGRRRCPAYQFSTLTLQ
HVVGVLLHAFEWSLSPKGTLNMEESDGIVVGLKHPLLLSVKARLSAMNAA*
>MP_CYP66
VLGLRLGQRRLVVVSSPEDAREVLLTHDKLLAHRPPLQFTSIVLFGGDNGVLFNTNLGQWRKHRKICMLHLFTAKRLHEL
QFVRQQELHTLLLSLQSHSGSSTTVDIGKSVGLVSSRLLMRLVHSQASGQVGGENLQDLVKEEEHLVRPIIGDLIPYLSF
LDFFTKQRMRRIHARFDKVYMQLFMERKQSTLPHDDLLNSLLSEEEPLSLDEIKSVLHDIIVAGIHTTALTVEWAMAELL
KNPRCLHRLQKEIDMQVGEGKEVSEKDLASLSYLKCVVKEVMRLHPVAPLMLPHISIEECKVQGYIVPANTLVLVNVWAI
GRDERVWPKASEFLPERFEGMDVDVKGQHFELLPFGSGRRICLGLPLALLIVETTIANLVSCFDWELPYGETYNSMN
>MP_CYP95
YVSKEIYCCHWVGHDRASHLQQKELGGAMCALVSTSSALLYKGNGTVKGDEKHALSLICTQSKALTALFNCSRSSRRRSS
VHLTRCRAGQDDIKKEKIERRTLLDNASNLLTNFLNQGTLANMPVAEGAVSDLFGRPLFFALYDWFIEHGPVYKLAFGPK
AFVVVSDPIVARHILRENAFGYDKGVLADILEPIMGKGLIPADLETWKVRRRAIVPGFHTAYLEAMVKVFSQCTERAVKK
VETMLLDAEAKQSDHVEADMEQEYSSLALDIIGLSVFNYDFECINKMSPVIQAVYGTLYEAEHRSTFYIPYWKLPFASWV
VPRQRKFQQDLKVINDCLDGLIKGARATRQEEDTEALQQRDYSKVKDASLLRFLVDMRGEDADDRQLRDDLMTMLIAGHE
TTAAVLTWATFLLAQNPDKVLKAQEEVDNVLGGRIPTWDDIKNLKYIRLIVAEALRLYPQPPLLIRRSLRPDKLPGGFQG
DPNGYAIPKGVDIFISVYNLHRSPYFWDDPEKFEPERFLKEKSGSDIEGWAGFDPKRGQSSLYANEVMADFAFLPFGGGP
RKCVGDQFALMESTIALAMVMQKFDFELRGSPEDVELVTGATLHTKSGLWCKLKRREIM
>MP_CYP74
MLAIEYLVQMSRFGDQEGLVGLYTLLLFTIIALAVSSYAIYKYSWRPSCIQKALVQQGFIVLPYRPIAGDMPQYKHLEAQ
AQLHDIGSPSHHHLLTPYVFPFLDMLLSQHPGFRVVYWWGNLPQIVISKADDARRILSADVVHMQKVGVSTKAFHRLLGH
GLLLANGNDWQLQRNILRPAFFVEKLKKLVADIATSSLDMIKAWKVHADNEPKAAEVEIEVARDLKNVTADILSRTMFGS
SYLKGKSVFQRLEILLEMTSELRLRITANPFYEYLPTELNREIWALDRRNNQELHEIVEERKRLVAAENSPQSKSGGSYG
TDLLGLILDAVKDEAKLGGKGGGLSIQEVIDNCKTFFFAGHETTANLLAWTLVLLSLDQEWQEKARQEVWEVCGQQGTPN
TDDLNKLKVVGMVLNESMRLYPPVPEYGRRELLESVRIDDATLLPRGTGITVAALCIHRDKDVWGEDADEFRPDRFAKGV
SHACKNPYAFMPFGMGPRICIGQNFALMEAKVILALILQKFQFRLSPNYRHAPTTAITMRPKHGVQVLLRSVSKS*
>MP_CYP77
LLSQHPGFRVVYWWGNLSQIVISKADDARRILSADVVHMQKVGVSTKAFHRLLGHGLLLANGNDWQLQRNILRPAFFVEK
LKKLVADMATSSLDMIKAWKVHADNEPKAAEVEIEVARDLKNVTADILSRTMFGSSYLKGKSVFQRLEILLEMTSELRLR
ITANPFYEYLPTELNREIWALDRRNNQELHEIVEERKRLVAAENSPQSKSGGSYGTDLLGLILDAVKDEAKLGGKGGGLS
IQEVIDNCKTFFFAGHETTANLLAWTLVLLSLDQEWQEKARQEVWEVCGQQGTPNTDDLNKLKVVGMVLNESMRLYPPVP
EYGRRELLESVRIDDATLLPRGTGITVAALCIHRDKDVWGEDADEFRPDRFAKGVSHACKNPYAFMPFGMGPRICIGQHF
AVMEAKVILALILQSFQFRLSPSYRHAPVTVITMRPKHGVPLLLRSLSKN*
>MP_CYP94
RGTNTERERERERESALKLSSYLTYMEVRGLFSSAPSILYALYVATAVVGLSFLWRAVKTVLWKPWTTRRAFERQGVKCL
PYYLLLGNLGELSRLMQAALSSPLPFLCHEVTPRIAPYYCQWKKMYGNHFVYWLGYRAVFPVTNAEHAKEILSDKSGQFK
KVVLSPDANDLFGESVLILEGERWAQHRRIVSPAFFPEKLKIMTPTMIACIDAILDKWESQIGGHISSEIDVFEQFKVLT
ADIIAHTAFGSSYEEGKQVFRMQQEQEILAIKFLQTIYIPGARYLPTSENLHARRLKNGIHATLRKIIESRGESDVGNDL
LGIMLAANRKELSGSRRSLSLNMQEVIGECKTFFLAGHETVASLMTWTVMLLAVYSDWQEKAREEVLRVCGGKEATTSHD
LLHSLKVVGMVLNEALRLYPPAALMLRETTKQMALGSISVPANTLLFLPIIDFHIDPQRWGEDALDFNPQRFVDGISAAC
KSPVAFFPFSVGPRNCLGQNFAMLEARAILALMLKRFSFSLAPGYTHCPTAVVTLQPQHGMPVIFKKLD*
>MP_CYP8
MEKSVLVAPPLDLKWLVIVFWVAALLWVMYICMRCIDLVWWTPKRHRLVAEKQGLRGPAPSMLLGNTMEIKRLRESMPDI
LHSFRHDLTLQHLLPENVLWSKLYGKQHLIWWGPDANIVTTDMEILKELLSSKHTLSLGKPSLLQRFLEPVTGIGLVLAN
GETWAHERRVIGPAFHSDKLKGFVHTMVNITLGMVDSWVQMLGDDGGREGEIEMEESMTKLTADIIAHTQFGSSYKRGRN
VFQLIDELKEFVYKYGHLLILPGIRYVPIPAFIKLRRMKMVVETSIREIIEDRKAAVQAGKKASYGADLLGLMLSESERI
GQDKKQPQLTMQQLVDECKTFFFAGHETTAQLLIWTLLSLAHNTCWQEKARAEILSVCKDSVPDFESLSKMKTVEMILFE
SLRLFTPANSIVRAALRDMKVGDLYVAKGMCFWIPIAAIHLDPELWGEDVYDFNPERFAEGISKAAKHPMAFLPFAHGPR
NCIGQNFALMEAKLVLATLLPRFSFTPSPSYKHSPQLMITTRPKYGAPIIVKRLDWPRRSNSSEHTN*
>MP_CYP48
MSKSSGLIPADEDVWRAQRRVIVPALHKKYVSEMVGLFGRAAQNLCEKLDVAARNGEDVAMESFSRLTLNIIGKAVFNYD
FNSLSLDTGIVEAVYTVLREAEARSIAIIPYSDIPIIKDFSPTQKRVAAALKLINRTLDDLIGICKKMVEEENVNFNEEY
MNERDPSILHFLLASGDDFSSKQLRDDLMTLLIAGHETSAAVLTWAFFLLTKNPAVLAKVRREVDHVLGDRTPTIEDMKK
LKYTTRVINETLRLYPQPPVLIRRSLEEDILGKYYISKGEDIFISIWNLHRSPTLWEDAEEFKPERWPVDGPDPTELTEN
YRYLPFGGGPRKCVGDMFATFENITAVAMLVRRFDFELASGAAPVGMTTGATIHTTAGLNMTVTQRPKPLVIPVMGEPTL
TTIDENGSIKSYSPSTGTATLYTSLKEN
>MP_CYP26
MAREILQRHDKDDSCFCSAACNAIYGSCPSFTFSGAGPFLKFIRQLCTTELFTAKRLSSFEPVRMEEVRNLLQSLLSESS
SSKAIAVRHKLHTTTSNIICRMVLGEVSPGVVPVLLDVIEVLGAFNVGDFIPFLRWMDLQGYAKHGKQVAGPRMKAAFQA
LIRKRWEKRQGKFDPPHTDLLDILLWASVSSSQNIQLRDEHIMAVLQEIFGGGSDTSALVTEWALAELLANPSKMKTLEE
ELDSVVGSARMVRESDISNLPYLNAVIKESMRLHPIITFLIPRMSPQPCQIAGYDIPANTQAYVNTWAIGRDPKVWDRPL
EFLPERFLCEYSHIDVRGQNFELLPFGSGRRGCLGWALGLLNVQIMLANLVHT
>MP_CYP20
PLMLLRFGSVPVVIASTPATARQILQIHDKTFCFRPQPSVPTLLYHCEDVLFSQPGPYWKLMRQIFATDLFGSKRLESFR
PVIAEEVNALLRSILDKADNVPVRANVYAATSHIITRMVLGKRLSDLALLSQADPSYNLVTLVVEAVRLLGVFDVGDFIP
WLAWLDLQGYMRKSKAVAQKLRVVLQEVIDARREMRRQSNNSLHANQERDFLDVLMSASEHRHDVSINDSNIRAVLFDMY
AAGIDASSVSTEWALCELLANPTSMKKLQDELEGVVGMSRLVQETDIPQLPYLRAVVKETMRLHPVAPLLLPHQAIEECN
ISGYDIPAGALTYVNVWAIGRDPNVWERPLEFKPERFLGCDTDVRGQHFEL
>MP_CYP37
LQSRATAKLGDENLQQLIRDVEQEIAPTLGDLIPSLSWLDFFQKRRMRRIHDRLDKVYTELIRERKESTGLHTDLLDSLL
SQEEPLDMDAIKAILHDMAGAGIHTTALTIEWAMAELLRNPHCLHRLQREIDTQLADKKRIISDEDLPKLSYLKYVVKET
LRLHPVVPLLLPRISLEECKVHGYTIPARTLVFVNVWAIGRDEQVWPNAEEFVPERFESKDTDLKGQHFELLPFGSGRRI
CVGLPLALSMVETTLANLVSCFDWELPNKEGHTSINMDEKRGLTANKATPVIVIPKPRECLSKLSNM*
>MP_CYP129
MEAFRHVREEETAALLGRVLREGKQGEGKVKIRHMLAMASNNINCRMVMGKRISEIYAEGTKLELGSLIEEVMHLCGVFY
IGDYIPWLAWLDTHGYVNRMKAAAQKTKTLLQCVIDKRREEHSLQNHEEHGLPSHDLLDALLAASSSPHKDLDVQITDDN
IMAAMLDIFMGGSDTSVVAVEWAMADLVNNPKIMLKLQEELDEVVGKERCVEESDLDNLPYLGSIIKESMRLHPAAPLLI
PREGAKECQIGGYKIPAKTLAYVNTWTIGRDPITWEQPLTFCPERFNEKTIDLRGKNFELLPFGLGRRKCPGWALGLVNV
NLMLASLVHAFEWHIETPSCLNDG
>MP_CYP128
MEAFRHVREEETAALVGRVLREGKQGEGKVEIWHMLATASNNINCRMRMGKRISEIYAEGTSKLELGSLIEEVMHLCGVF
YIGDYIPWLAWLDTHGYVNRMKAAAQKTKTLLQCVIDKRREEHSLQNHEEHGLPSHDLLDALLAASSSPHKDLDVQITDD
NIMAAMLDIFMGGSDTSVVAVEWAMADLVNNPKIMLKLQEELDEVVGKERCVEESDLDNLPYLGSIIKESMRLHPAAPLL
IPREGAKECQIGGYKIPAKTLAYVNAWTIGRDPITWEQPLTFCPERFNEKSIDLRGKSFELLPFGLGRRKCPGWALGLVN
VHLMLASLVQAFEWHIETPSCLNDGSPINVVDMSEKFGLVVAMAKPLNAFATPRLPLKLY*
>MP_CYP100
ANNEVEVEMESLFSRLTLDIIGKAVFNYDFDSLSYDKGVAKAVYVALREAEYRSMALIPYWNIPIVKDLSPQQRKVRSAL
KLINGTLDELIGRSKRIAEEQDLRFGEDFVNEEDPSILQFLLASGEEVTNKQLRDDLMTMLIAGHETSAAVLTWAFYLLA
KNPMVTAKLQEEVDRVLGDRLPTMEDMKKLKLTRRVINETLRLYPEPPVLIRRALQDDELGGYPIKKGEDIFISVWNLHR
SPQLWEKAEEFWPERWALDGPDPTEITENYRYLPFGGGPRKCIGDVFATYETITAVAMLVRRFNFELSKGAPPVGMVTGA
TIHTSDGLKMMVKNRILPQEAPSPLTPGLPVPCP*
>MP_CYP101
MESQQYYITGALVLCLSLWILHVKQKQRKCKGPPSWPLIGGVLSHAANLHRFHDYVTDYCRLYTTFCVPYPTFDYYFTAH
PANIEHMLKTNFQNYVKGSFIYDKQQEFLGNGIFSVDGIEWKQQRKTASYEFASRALKEFSEMAFREKAIALASLVLSEA
RDGKSVDMQDFMLRLTFDSFLKVGFGLEMSTLQKNPPSEQLAFVHAFDESNVMVFLRYIDPLWKLKRWLKLGSEAKLARS
VATIDRIVFSYIDQRRREIELGLKNQVKPDLLSRFLDLSKNNPEEFTDRKIRDIILNFMIAGRDTTALTLCWFLYCLSNN
PRVQEKLIEEIFQVEGANNAGAATDGSFPTQDEIWRYANLLTYEKITGLHYLHACLQETLRLYPPVPNDVKIAVSADTLP
DGTKVKKGDGINVVPYAMGRMEWLWGKDASEFRPERFIKGGVCQPESPFKLTAFMAGPRICLGKDFAFLQMKVTAAILLR
FFKFDVAPGHDVRYRMMLTLHMSEEGLRMNVSPRSSVKAK*
>MP_CYP7
FKEREKERERERESPPSPLTQLCQYSLTMFGFLDYCWVVLLCLLFGACWLLVHRWLQRNLKGPKTWPLLGCILEQALHFD
VLHDWLLHYFRSTLTFSVPMLFINNTFTSDPANVHHILKANFDNYPKGELIHERFAEVLGDGIFNVDGQKWVRQRKVAIG
EFSSAKLRDYSVDAFRVHALKLIRVLVKAARQHDIVDMQDMFMRLTLDSTCKIGFGVDVGTLSPKLPNVPFGTAFDECNR
LVVRRYVDFFWKVKRFLNVGAEEKLCKCVRIVDDFIYNVIHVRRYELELGKPTQQERVDLLSRFMSLRNEDNRPYSDKQL
RDVIINFIIAGRDTTALTLTWLFSMLCKHPRIVQTILEEVKTVLQEKAASKTGVASAHYNEEYLEGCLGFESDDLWRRGV
VEFAQRLSYQALNRMHYLHATISEALRLFPAVPLESKIAIADDVFPDGTKIKAGNFVSYVPYSMGRLEKVWGPDAAEFKP
ERWLKDGVFQPESSFKFTAFQAGPRMCLGKDSAYLQMKMTTVMLLQFFRFELVESSPSKYSMMVVLYMSGGLQASVSLR*
>MP_CYP71
MAMMPLVTMMMVVGAAMMVGWAWLHCIWRPSRLVQACSKQGILGFTLFRLQTAFYAEGSSWNLLKNVQKHGNLFYVRFGK
LVRLIVLDPLIVQQVLQNAECYEKASYVTALGILGNGLFSASGKDWLYQRQLLSHCFLMKELKDHFETIKNCAKDEVETW
TVLDTEIVDVHKLFLTLTVKLICKVAFGESIDAKAALTIFQRFDSYLHQYKEIFSTPLFNFFGYSWKNKQIKEDEEQLLT
AIKELVNEREQKLGQHHQESVKQGLAIDLIMEKARNNMEFHGNLVSDNSATLLLAGHETTANLLTWTVYLLGTHLHWQEQ
ARAEIWEVEDLDVKQVSQFKTLASILWESLRLYPPQPIIGRRCMHENIVEGVVIPKGIELIASVSAMHRNKDVWGDDSEE
FKPSRFAKGINKACKNPSSFLPFGAGPRTCIGQSLALLEAKVILYYMLKSYSWEISPSYQHCPDVTLTLQPRFGLPIILV
KHPDNKL*
>MP_CYP72
MAMMPLVTMMMVVGAAMMVGWAWLHCIWRPSRLVQACSKQGILGFTLFRLQTAFYAEGSSWNLLKNVQKHGNLFYVRFGK
LVRLIVLDPLIVQQVLQNAECYEKASYVTALGILGNGLFSASGKDWLYQRQLLSHCFLMKELKDHFETIKNCAKDEVETW
TVLDTEIVDVHKLFLTLTVKLICKVAFGESIDAKAALTIFQRFDSYLHQYKELFSTRLFNFFGYSWKNKQIKEDEEQLLT
AIKELVSEREQKLGQHHQESVKQGLAIDLIMEKARNNMEFHGNLVSDNSATLLLAGHETTANLLTWTVYLLGTHLHWQEQ
ARAEIWEVEDLDVKQVSQFKTLASILWESLRLYPPQPIIGRRCMHENIVEGVVIPKGIELIASVSAMHRNKDVWGDDSEE
FKPSRFAKGINKACKNPSSFLPFGAGPRTCIGQSLALLEAKVILYYMLKSYSWEISPSYQHCPDVTLTLQPRFGLPIILV
KHQ*
>MP_CYP73
MAMMPLVTMMMVVGAAMMVGWAWLHCIWRPSRLVQACSKQGILGFTLFRLQTAFYAEGSSWNLLKNVQKHGNLFYVRFGK
LVRLIVLDPLIVQQVLQNAECYEKASYVTALGILGNGLFSASGKDWLYQRQLLSHCFLMKELKDHFETIKNCAKDEVETW
TVLDTEIVDVHKLFLTLTVKLICKVAFGESIDAKAALTIFQRFDSYLHQYKEIFSTPLFNFFGYSWKNKQIKEDEEQLLT
AIKELVSEREQKLGQHHQESVKQGLAIDLIMEKARNNMEFHGNLVSDNSATLLLAGHETTANLLTWTVYLLGTHLHWQEQ
ARAEIWEVEDLDVKQVSQFKTLASILWESLRLYPPQPIIGRRCMHENIVEGVVIPKGIELIASVSAMHRNKDVWGDDSEE
FKPSRFAKGINKACKNPSSFLPFGAGPRTCIGQSLALLEAKVILYYMLKSYSWEISPSYQHCPDVTLTLQPRFGLPIILV
KHPDNKL*
>MP_CYP98
DVLMSAAERKPEVPITDFHIRSILSDMFAAGTDTSAVSTEWALTKLITNPTKMKKLQEELECIVGMSRLVEATDIPQLPY
LQAVVKETMRLHPTAPLLAPHKASQDCKISGYDIPAGTIAYVNTWAIGRDPDVWEQPLEFRPERFLESKVDVRGQHFEFL
PFGSGRRACPGLTLGLLNVQYMLASLVHCFDWNLIDELNMSEKFGIVVMLEKPLVAKATPRLPKYLFE*
>MP_CYP42
MVCLESIGRGGFVEDLQKISYGEVVLFVLVWALTTLFMLRKKYTNKERIPPGPFAWPIIGHLNYLKNLPHQNLRDLSKKY
GPMLGLRLGQKRAVVVASPELAKEVLVTHDKVFANRPPHDFTSVLLYGPTNDLLFSPHGPQWRKIRKLCFMSLFTTKRLQ
ELEHLRQEETASLLLRFHHHAASGSPLDMGRAIGQMSSHIVMRLLFSEASLHLGKENTLNLISELEHEASFPTLGDFIPY
LSFLDIPRKQQMCRLHGRLDKAMSSLIAERKRSVSPYDDLLQAFLSKEVGHDLSTPPQEAFTLEQIKSVTVDMLAAGIHT
TSTTLEWAMAELLRNPHCYKRLREEIDTQLGTKKQIIDADIPKLSYLKCVVKEVFRLHPVVPLLL
>MP_CYP41
MPPGPLAWPIIGHLHYLNNLPHQNLRDLSKKYGPMLGLRLGQKRAVVVASPELAKEVLVTHDKVFANRPPHDFTSVLLYG
PTNDLLFSPHGPQWRKIRKLCFMSLFTAKRLQELEHLRQEETASLLLRFHHYATSGAPLDIGHAIGQMSSHIVMRLLFSE
ASLHLGKENTLDLVTELEHEASFPTVGDFIPYLSFLDIPRKQQMRQLHGRLDKAMSSLIAERKRSVSPYDDLLQAFLSKE
VGHDLSTPPQEAFTLEQIKSVTVDMLAAGIHTTSTTLEWAMAELLRKPHCFKRLREEIDTQLGKKKQIVDADIPKLSYLK
CVVKEVFRLHPVVPLLL
>MP_CYP40
MVCLESIGRGGFVEDLQKISYGEVVLFVLVWALTTLFMLRKKYTNKERIPPGPFAWPIIGHLNYLKNLPHQNLRDLSKKY
GPMLGLRLGQKRAVVVASPELAKEVLVTHDKVFANRPPHDFPTVVLYGPPNDLLFIPHGPQWRKMRKLCFMSLFTAKRLQ
ELEHLRQEETASLLLRIHHHAASGAGVGTSPTPLNVGRAIGQMASHTVMRLLFSKASLHLDKENTLDLITEMEHQASVPT
LGDFMPYLSFLDIPRKQQMRRVHGRLDKAMSTLIAERKRSLSHYDDLLQALLSREVGHDPSIPPQEAFTLDQIKGVIVDM
LAAGIHTTSTTLEWAMTEVLRNPHCYKRLQEEIDTQLGKKKQITDADVPKLNYLKCVVKEVFRLHPVVPLLL
>MP_CYP117
DVSVEFRDLTGDIIAHTAFGSNFAEGKQVFEMQHEQQVLATKILTNLYIPGSRFLPTRQNRYRKKLKERVNGVLLQIVRK
RMEADEIGRGDLNCNDLLGLMLAANKGELLGNQKSLSMGMEELIDECKTFFFAGHETTSTLLTFMFLLLGSNLEWQERLR
EEVLEVCGKTERPTAESLNNLKLVGMAINETLRLYPPAVAVFRQADSDMKLGTMTIPAKTVMIVPIIAWHHDERFWGPDA
QEFRPDRFEEGVAKACKVVGAFLPFSMGPRNCIGQLFATIEAKMVLSTILQRYRFRLSPEYVHAPTVVLTMRPQFGMPII
FEKLQ*
>MP_CYP61
RKHRKLCVLHLFTAKRLQELQHVRQEEIRTLLLSIHHQSSASFAGTSVVGAVDIGRCMGEMTSRLLMRLLQSKATMQVGD
ENLQQLIKEVEQEVAPTLGDLIPYLSWLDVLRKRRMRQIHDRLDKIYTEMIREHEESTRLQSDLLDSLLSQEEPLDVDEV
KGTLHDIAAAGIHTTALTLEWAMAELLRNPWCLHRLQKEIDTQLGADKKLVSDEDLCNLSYLKCVVQETFRLHPAVPLLL
PRISLEECQLQGYTIPARTLMFVNVWAIGRDELVWPNASEFLPERFENKDTDVKGQHFELLPFGSGRRSCVG
>MP_CYP139
SRAVDLGACVGQMSSRLLMRLVHSKATVQVGGENLQQIIKESDQEALPTLRDLNIPFLPFLDFFRILRMRRLHARLDKIY
TDILMERKKSTALHDDLLHGLLSEQEALTAAEIKSILHDIIGAGIQTTPLTIEWAMAELLRNPRCLHRLRQEINNWVGER
KEVSEADLPNLSYLKCVVKEVTRLHPVAPLLLPRISAEECELQGYRIPAKTWVFVNVWAIGRDERVWPSANEFMPERFEG
KDVDLKGQHFELLPFGSGRRSCLGLPMALPIIEVTLANLVSCFDWELPYGETCESININEKRGIAGNKATPLVAIPKP
>MP_CYP123
KVYTEILMERKESMAVHDDLLQALLSQEEPLSTDEIKATLSDMLGAGVHTTALTLEWVMAELINNPDCLRRLQREIDIQV
GEEKLVTDADLPKLTYLKCVIKEASRLHPLAPLLIPRLSMEECKLQGYTIPAKTLAFVNVWAMGRDEQLWQNANVFMPER
FEGMDIDVKGQHIELLPFGSGRRSCLGLPLALSVIETTLANLVRCFDWGLPDGETVNMDEECHFTVKRVSPLIAIPKRRV
SFSNFTNV*
>MP_CYP115
MFGAGIDTSSISTEWALAELLANPTTMKNLQDELVRIVGTSRLVQETDIPSLPYLRAVVKETMRLHPVIPLLVPHKASQA
CNIAGYDIPAGTLAYVNVWAIGRDPSIWERPLEFRPERFLECNTDVRGQHFELLPFGSGRRVCPGLMLGLTNVQYMLASI
VHSFEWSTTDKLNMAEKFGIIVTLENPLVATAMPRLARHLFD*
>MP_CYP52
MAWPSLPLESWRPIQPAILVLALLTGFILVLWSSKGSHAGKGTKKKLPPGPFRWPVVGCLPTVGFKHRHRTFYKLSKKYG
PVMQVPIGAANFIVVHGTAMAQELLKTQDAHFSSRPLSMTGAYLGFDHADVNLTPFNSNWQATRKALSLHLLSPSKLAFQ
AAMRRSQNVLIAGIDTTARAIEWAMAELVANPEAMIKAQEELDRVVGKERLVNEVDIEGLPYLQAISKEVLRLHPSAPLD
DPHLNEKPSSLGGYYIPANSIILHNLWALGQDESIWDNPTIFNPDRFFRNDEYRAMNVYGSDFRLLPFSSGRRRCPAYQF
STLTLQHV
>MP_CYP57
MTFQDMVGAGIHTTALTLEWAMAELLRNPHCLHRLQREIEAQLGDKKQVSDEDLPNLSYLKCVVKETFRLHPVAPLLVPH
ISMEECQMQGYTIPAKTLVFVNVWAIGRDEQVWPNASEFMPERFENSGIDLKGQHFELLPFGSGRRMCLGLPLALSVVEV
TVANLVRWFNWELPDGKPHTSINMDEKRGISANRATPLIVIPK
>MP_CYP118
LYIPGSRFLPTRQNRYRKKLIKRVNGVLLEIIRKRMEADGIGRGDSNCNDLLGLMLAANKGELLGNQKSLSMGMEELIDE
CKTFFFAGHETTSALLTFMFLLLGSNLEWQESLREEVFEVCGKTERPTAESLNNLKLVGMAINETLRLYPPATTMSRQAD
SDMKVGTMTIPAKTVMIVPIIAWHHDERFWGPDAQEFRPDRFEEGVAKACKVVGAFLPFSMGPRNCIGQLFATIEAKMVL
STILQRYRFRLSPEYVHAPTVVLTMRPQFGMPIIFEKLQ*
>MP_CYP102
GQDMVFADYGEHWRKMRRIATIPFFTNKVVQQNRHGWEEEIACALSDLKQMPGVTTSGVMPKDRLQLMLYNIVYRMMFCR
RFEGLDDPLYKELITLNLENNRLAQTFKYNYGDYVPSFKPFLRGYLREVWETNQRRLAFLRDAFLNQRKKQAGEKIGVDF
FLDAQQKGEISESSVLYLIQNMNVAAIETTLWSSEWGIAEMVNNQHIQEKLRNELDEVLGKGVPVTEPDVAKLPYLQALV
KEILRKHMVIPMLVPHMNLEATKLGKYNIPAGCRLLVNAWGIANNPKYWDKPEVF
>MP_CYP89
HDQQILIAKIVKTLYIPGSRFLPTAQNRYRKKLNKKIHDGLFRVIQKRMEADKVGRGDACSNDLLGLMLAANKGELHGNQ
KCLSMGMDELIDECKTFFFAGHETTSMLLTFMFLLLGSNPEWQERLREEVFEVCGKTERPTGESANNLKLVGMAMNETLR
LYPPAVAMFRQTDMDMKLGTITIPAKTVMIVPIIAWHHDERFWGPDVNEFRPDRFEEGTSKACKVAGAFLPFSMGPRNCI
GQHFAAIEAKTVLATILQRYRFRLSPEYVHAPTVVLTMRPQFGMPVVFEKLQ*
>MP_CYP21
LDKADNVPVRANVYAATSHIITRMVLGKRLSDLALLSQADPSYNLVTLVVEAVRLLGVFDVGDFIPWLAWLDLQGYMRKS
KAVAQKLRVVLQEVIDARREMSRQSNNSLHANQERDFLDVLMNASENRRDVSINDFNIRAVLFDMFAAGIDTSSVLTEWA
LCELLANPTCMKKLQDELEGVVGMSRLVQETDIPQLPYLRAVVKETMRLHPVAPLLLPHQAIEECNISGYDIPAGALTYV
NVWAIGRDPNVWERPLEFKPERFLGCDTDVRGQHFEL
>MP_CYP53
MEEEWLLIISTVVTLVVALALVRERRMRAGSKRKGMPAPGPRGWPVFGHLHLLSRLPHQDLFKLSKVHGPLMGMRLGSVP
LLVASSPEMAKQILQTHDAIFAGRPRTAVRVYTSNGLKDIIWADPSPYWRLMRQICVTDLFSNKRLHFFGSGRSQEVGAL
IQSVLEESVPSRAHILSAHPCFMRPKLECTANNIIARMVLGKPLDGTLVDQKNIIHLLSQVFHLGSQLNFGDYIPFLKWG
DFQGLARQGKVVAKELFSALQEIVDQRRHERTNLSDYSPKDFLDLLIDASVSSNGEITDEHVIAVLKDMFLAGTDSSATV
VEWVLAQLLMNPQKLEEVQTEIDRVVGKERMVQETDIPHLPYLDACIKETMRLRPPAPLLVPHKSLEACDI
>MP_CYP107
MMAANKHEVQGNQKNLTMDMDEIIDECKTFFFAGYESTASLLTWAFLLLATSPEWQTRTREEVIAVCGTTDTPTAETVNN
LKIMSMVLNEALRLYPPAITLNREAGTDMRLGEVLIPKGTRMILPILLWHHDERYWGEDAKEFRPERFHEGVGKASRVPG
AFMPFSVGPRVCIGQNFALLEAKVVLCTILRRYRFHLSPAYKHAPMRALTLQPQFGMPIMFEALYVCK*
>MP_CYP75
MESSSGRYGKDLLGLILDALEEEANLGSKGAHLSTQQVIDNCKTFFFAGHETTANLLAWTMVLLSLNQEWQEKARQEVWE
VCGDKGEPNADNLHKLKLVGMILNESLRLYPPVPLFGRRELFESVRIDDGTVLPCGTSIIVLSACIHRDKEIWGDDADEF
RPDRFANGVSHACKNPYAFMPFGMGPRICIGQNFALMEAKVILALILQKFQFRLSPNYRHAPTTAITMRPKHGVQVLLRS
VSKS*
>MP_CYP78
MESSSGRYGKDLLGLILDALEEEANLGSKGAHLSTQQVIDNCKTFFFAGHETTANLLAWTMVLLSLNQEWQEKARQEVWE
VCGDKGEPNADNLHKLKLVGMILNESLRLYPPVPLFGRRELFESVRIDDGTVLPCGTSIIVLSACIHRDKEIWGDDADEF
RPDRFANGVSHACKNPYAFMPFGMGPRICIGQNFALMEAKVILALILQKFQFRLSPNYRHAPTTAITMRPKHGVQVLLRS
VSKS*
>MP_CYP99
QLRDDLMTMLIAGHETSAAVLTWAFYLLAKNPMVTARLQEEVDSVLGDRLPTMEDMKKLKLTRRVINETLRLYPEPPVLI
RRALQDDELGGYPIKKGEDIFISVWNLHRSPQLWEKAEEFWPERWALDGPDPTEITENYRYLPFGGGPRKCMGDVFATYE
TITAVAMLVRRFNFEIPRGAPPVGMVTGATIHTSDGLKMMVKNRILPQEAPSPLTPELPVPCP*
>MP_CYP32
MLGSEWSLWTVLGTSAAICGALYLIWRHHPSYGGNPGLPCLPVVGAVPLILLNKHRFYEWTCEIFERAQALTVRFFIGRL
TVVATADPQVVQHILKSHFENYPKGPIFYTHFSDLLGSGIFNCDGPIWRFQRKVASYVFTSTSLKDFVIEIGSMEIQHRL
LPAINFACTRLAGCPIDLQALMMDFMFDTISQLTFGADPACLTRCNLVISKADADVQHKDVHVKADDHIHHDAHAKMNVQ
HASRCADACMKVPDDLIQGFVHGFQVAIQTIANRFLTPSFIWKTQRAIRIGSEKKLFYALKAVNEFATLAIEKSKHGSNG
EHKDLLSRFMHLSRPQVESFLEGEDEAAWKANNDEHGQILSDTFLRDILISFLFAGREAVVSGIIFLMWLLCLHPNVEKS
VYEEVKRVVDDRESKQSSAADCNTPEQMGVFSFEEVKRMNYLHAAFLESMRLYPPVPSNPKFAAQDDVLPNGTRISKGDQ
VSYNIFAMGRAEKVWGKDCLEFRPERWIGENGQLVPMNPYKYPVFQAGPRICLGKDLAFVEMKLVVAFLVENFEFKLSPG
FKPKLSFGANLMMRNGLPMIIKRRQQE*
>MP_CYP31
MLGSEWSLWTVLGTSAAICGALYLIWRHHPSYGGNPGLPCLPVVGAVPLILLNKHRFYEWTCEIFERAQALTVRFFIGRL
TVVATADPQVVQHILKSHFENYPKGPIFYTHFSDLLGSGIFNCDGPIWRFQRKVASYVFTSTSLKDFVIEIGSMEIQHRL
LPAINFACTRLAGCPIDLQALMMDFMFDTISQLTFGADPACLTRCNLVISKADADVQHKDVHVKADDHIHHDAHAKMNVQ
HASRCADACMKVPDDLIQGFVHGFQVAIQTIANRFLTPSFIWKTQRAIRIGSEKKLFYALKAVNEFATLAIEKSKHGSNG
EHKDLLSRFMHLSRPQVESFLEGEDEAAWKANNDEHGQILSDTFLRDILISFLFAGREAVVSGIIFLMWLLCLHPNVEKS
VYEEVKRVVDDRESKQSSAADCNTPEQMGVFSFEEVKRMNYLHAAFLESMRLYPPVPSNPKFAAQDDVLPNGTRISKGDQ
VSYNIFAMGRAEKVWGKDCLEFRPERWIGENGQLVPMNPYKYPVFQAGPRICLGKDLAFVEMKLVVAFLVENFEFKLSPG
FKPKLSFGANLMMRNGLPMIIKRRQQEWGA*
>MP_CYP4
IDDIIDECKTFFFAGHETTSTLLTWAFLLLATHPEWQDRARDEVIAVCGATDPPSASSINHLKIMGMVLNETLRLYPPVI
TLFRQATTDVQLGKVLVPRGTVLTLPILSWHHDERYWGADANEFRPERFSAGIAKASNVPGAFMPFSMGPRVCIGQNFSL
LEAKVVLSTILRRFRFRLSPSYQHAPTTVLTMQPQFGMPILFDKLL*
>MP_CYP33
MLGSEWSLWTVLGTSAAICGALYLIWKHHPSYGGNPGLPCLPVVGAVPLILLNKHRFYEWTCEIFDRAQALTVRFFIGRL
TVVATADPQVVQHILKSHFENYPKGPIFYTHFSDLLGSGIFNCDGPIWRFQRKVASYVFTSTSLKDFVIEIGSMEIQHRL
LPAINFACTRLAGCPIDLQALMMDFMFDTISQLTFGADPACLTRCNLVISKADADVQHKDVHVKADDHIHHDAHAKMNVQ
HASRCADACMKVPDDLIQGFVHGFQVAIQTIANRFLTPSFIWKTQRAIRIGSEKKLFYALKAVNEFATLAIEKSKHGSNG
EHKDLLSRFMHLSRPQVESFLEGEDEAAWKANNDEHGQILSDTFLRDILISFLFAGREAVVSGIIFLMWLLCLHPNVEKS
VYEEVKRVVDDRESKQSSAADCNTPEQMGVFSFEEVKRMNYLHAAFLESMRLYPPVPSNPKFAAQDDVLPNGTRISKGDQ
VSYNIFAMGRAEKVWGKDCLEFRPERWIGENGQLVPMNPYKYPVFQAGPRICLGKDLAFVEMKLVVAFLVENFEFKLSPG
FKPKLSFGANLMMRNGLPMIIKRRQQE*
>MP_CYP87
MDEIGRGDSSTNDLLGLMLAANKGELHGNQKSLSMGIDELIDECKTFFFAGHETTSMLLTFMFLLLGSNPEWQERLREEV
FEVCGKTERPTGESANNLKLVGMAMNETLRLYPPAVAMFRQTDMDMKLGTITIPAKTVMIVPIIAWHHDERFWGPDVNEF
RPDRFEEGTSKACKVAGAFLPFSMGPRNCIGQHFAAIEAKTVLATILQRYRFRLSPEYVHAPTTVLTMRPQFGMPVVFEK
LQ*
>MP_CYP88
MDEIGRGDSSTNDLLGLMLAANKGELHGNQKSLSMGIDELIDECKTFFFAGHETTSMLLTFMFLLLGSNPEWQERLREEV
FEVCGKTERPTGESANNLKLVGMAMNETLRLYPPAVAMFRQTDMDMKLGTITIPAKTVMIVPIIAWHHDERFWGPDVNEF
RPDRFEEGTSKACKVAGAFLPFSMGPRNCIGQHFAAIEAKTVLATILQRYRFRLSPEYVHAPTTVLTMRPQFGMPVVFER
LQ*
>MP_CYP10
MCGEMSVCVKDMLDSWKWQARQKGGEFQLDVFKELSKVSADIIARTSFGSNYKEGKAIFEDQEMLIEATYRDGARHVLFP
GYRFLPTATNIDCWKRQRRVAKTLREIVERRVVAVRDGHADSYGEDLLGHILAANSTTTAGESVLTAQDIIDECRTFFFA
GHETTANLLSWAMLLMAVYPNWQERARAEVLEVHGSEGHVNPRSKLKALEMILNETLRLYPPVPQLISRTRIKEEAIDEV
VSTNAGQKLCVPPGVRLTVLPGVIHRDQELWGDDADDFRPERFANGVAGACKAAHGFMAFGYGPHICIGQTFAMLEAKLV
LASVLQGFRFRVSDSYQHAPRLFATLRPQYGMPLLITSL*
>MP_CYP5
TDLLGFVLKAVGEEEKLGKKESHLSTQQIIDQCKTFFFVGSDSTASLLAWTMVALALHQEWQEKARVEVLEVCGKQASPT
VDDLNQLKIVGMILNEMLRLYPSVPELGRREIFEEVRLDDGTVLPQGTGVIIACAFIHRDKNLWGDDADEFRPERFANGV
SQASKHPHAFMPFGMGPRICIGQHFAFMETKVILSIILQHFRFRLSPSYCHAPEGLLPLRPKHGVHLILELLQ*
>MP_CYP38
AAGVLTTDLTLEWAMAELLRNPHCLYRLQREIDTQLGTDNKKQISDEDLPKLSYLKCVLKETFRLHPVAPLLIPHMSLEE
CEVQGYTIPARTLVFVNVWAIGRDEQVWPNANEFLPERFENKDMDLKGQHFELLPFGSGRRICVGLPMALSVVETTLANL
VSWFDWELPDGEAHTSINMDEKHG
>MP_CYP119
MEELIDECKTFFFAGHETTSTLLTFMFLLLGSNLEWQERLREEVFEVCGKTERPTAESLNNLKLVGMAINETLRLYPPAA
AVFRQADSDMKLGTMTIPAKTVMIVPIIAWHHDERFWGPDAQEFRPDRFEEGVAKACKVVGAFLPFSMGPRNCIGQLFAT
IEAKMVLSTILQRYRFRLSPEYVHAPTVVLTMRPQFGMPIIFEKFQ*
>MP_CYP120
SLNEVGIKAILTDIAAAGIHTTALTLEWAMAELLRNPQYLHRLQKEIDTQLLGVDKKQVSEEDLPNLKYLKCVVKETFRL
HPVVPLLVPRISIEECELQGYTIPARTLMFVNVWAIGRDEAVWPKANEFIPERFENKDIDVKGQHFELLPFGSGRRSCVG
LPLALSVIE
>MP_CYP80
LREVSRFAEAARSSPLPLFPHNVGPRVMPHYYHWKKTYGDLFVFWLGFRAVLPVRNPEHIKEILSNKFGYFGKISFRPEG
KDLVGESVATLEGEKWAEHRRIVSPAFFVDRLKGMTPPMIACISEMFGRWQSELDGIDRKEVDVHEQFKVLTADIIAHTA
FGSSYEEGKVVFKLQHEQQMHLAKVARSIYIPGSRFLPTAHNRYSRRLKKEIQETIFRIIESRGDNYAGNDLLGILMAAN
RKELSGSQKNLSLSMQDIVDECKTFFFAGHETTANLLTWTTMLLALNPEWQERTREEVLLICGKELPSHDSLHNLKTVGM
VLNEALRLYPPGVALIRQASKDTMLGKIRVPAKTMLLMPLLELQCDPLIWGPDALEFNPQRFSGGIA
>MP_CYP81
MKWTIVGVAMEGLAAAAVLWVVWRLVKAVVLQPWATARVFRKQGVKCLPYHLFFGNLREVSRFVEAARSSPLPLVPHNVG
PRIMPHYYHWKKTYGDLFVFWLGFRAVFPVRNPEHIKEILSNKFGHFEKVDFRPEGRDLVGESVASLEGEKWAEHRRIVS
PAFFVDRLKGMTPPMIACISEMFGRWQSELDGIDRKEVDVHEQFKVLTADIIAHTAFGSSYEEGKVVFKLQHEQHMHFGK
VARSIYIPGSRFLPTAHNRYTRRLKKEIQETIFRIIESRGDNYAGNDLLGILMAANRKELSGSQKNLSLSMQDIVDECKT
FFFAGHETTANLLTWTTMLLALNPEWQERTREEVLLICGKELPSHDSLHNLKTVGMVLNEALRLYPPGVALIRQASKDTM
LGKIRVPAKTMLLMPLLELQCDPLIWGPDALEFNPQRFSGGIA
>MP_CYP110
HGPLMLLRLGSVPVVIASTPAIAQQILQRHDKTLISSRPQTAVSMQLHNCENVAFSQPGPYWRLMRQICATDLFASKRLE
SFRPIIAEEVNMLLRSILAEADDVPMRTNLYAATSHIISRIVVGKRLEDLALLSQADSSYNLVTLLVDAIALVGVFNVGD
FIPWLAWLDLQGCVRKIKAIARKLHLLLQEVIDGRRELRHRSNNSMQTYQEHDFLDLLMSASERRRDVVIKDFNIKAVLI
DMFGAGIDTSSVSTEWALCELLANPTKMKKLQEELEQVVGMSRLVQETDIPQLPYLRAVVKETMRLHPVVPLLIQIGRAS
>MP_CYP116
NPTTMKNLQDELVHVVGLSRLVQETDIPSLPYLRAVVKETMRLHPVLPLLVPHKASQACNIAGYDIPAGTLAYVNVWAIG
RDPSIWERPLEFRPERFLECNTDVRGQHFELLPFGSGRRVCPGLMLGLTNVQYMLASIVHSFEWSTTEKLNMTEKFGIVM
TLENPLVATAMPRLARHLFDY*
>MP_CYP55
GTSAIGAVDIGRCMGEMSSRLLMRLLQSKATMQVGDENLQQLMKEVEQELCPTLGDLIPYLSWLDVFRKRRMRQIHGRLD
KIYTEMIRERMESTCLHSDLLDSLLSQEEPLSVDEIKGILQDMASAGIHTTALTLEWVMAELLRNPRCLHRLQKEIDTQL
GTDKKLISDEDLPKLSYLKCVVKETFRLHPPAPLLLPHVALEECQLQGYTIPARTFLLVNVWAIGRDEQVWPHASEFLPE
RFENKDMDVKGQHFELLP
>MP_CYP103
DDPLYKELITLNLENNRLAQTFKYNYGDYVPSFKPFLRGYLKEVWETNQRRLAFLRDAFLSQRKKQTGEKIGVDFFLDAQ
QKGEISESSVLYLIQNMNVAAIETTLWSSEWGIAEMVNNQHIQEKLRNELDEVLGKGVPVTEPDVAKLPYLQALVKEILR
MHMVAPMLIPHMNLEARKLGKYNIPAGCRILVNAWGIANNPKYWDKPEVFNPDRFLENKIDVNG
>MP_CYP65
MAELLKNPRCLHRLQKEIDMQVGEGKEVSEKDLASLSYLKCVVKEVMRLHPVAPLMLPHISIEECKVQGYIIPANTLVLV
NVWAIGRDERVWPKASEFLPERFEGMDVDVKGQHFELLPFGSGRRICLGLPLALLIVETTIANLVSCFDWELPYGETYNS
MN
>MP_CYP27
MKTLEEELDSVVGSARMVRESDISNLPYLNAVIKESMRLHPIITFLIPRMSPQPCQIAGYDIPANTQAYVNTWAIGRDPK
VWDRPLEFLPERFLCEYSHIDVRGQNFELLPFGSGRRGCLGWALGLLNVQIMLANLVHTFKWSVDEHELDMSEVLAPLLT
KRKPLEARVMLKLSESVLQGNGK*
>MP_CYP121
MAELIKNPDCLRRLQREIDTQVGEKKLVDDADLPKLTYLKCVIKEASRLHPLAPLLIPRLSMEECKVQGYTIPAKTLAFV
NVWAMGRDEQLWQNANVFMPERFEGMDIDLKGQHFELLPFGSGRRSCLGLPLALSVVETTLANLVRCFDWGLPEGETVNM
DEECHFTVKRVSPLIAIPKRRVSFSNFTNV*
>MP_CYP122
MAELIKNPDCLRRLQREIDTQVGEKKLVDDADLPKLTYLKCVIKEASRLHPLAPLLIPRLSMEECKVQGYTIPAKTLAFV
NVWAMGRDEQLWQNANVFMPERFEGMDIDLKGQHFELLPFGSGRRSCLGLPLALSVVETTLANLVRCFDWGLPDGETVNM
DEECHFTVKRVNPLIVIPKRRVSFSNFTNV*
>MP_CYP126
QETDIPQLPYLRAVVKETMRLHPVVPLLIPHQASQECNISGYDIPAGALAYVNVWAIGRDPDVWERPLEFRPERFLGCDT
DVRGQHFQLIPFGSGRRACPGLMLGLSNMQYMLASIVHCFDMSTTDELNMSEKFGLVVTPEKPLVAKAIPRLPRNLLEI*
>MP_CYP86
FLLLGSNLEWQERLREEVFEVCGKTERPTAESVNSLKLVGMVMNETLRLYPPAPVIARHTDRDMKLGTLTIPAKTALMVP
IIAWHHDEQFWGPDAKEFRPERFEDGISKACKVPGAYLPFSMGPRNCIGQVFASIEAKMVVSTILQRYQFHLSPEYVHSP
ITVLTLRPQFGMPVVFEKLH*
>MP_CYP25
MEFVIGATPQQEKEELTRACEHLIRGVSSIPIKVPGTNYYKALKESRKKASALLDKIMSFRSLQDGTTGNSHNNDKGADI
LGLMMMLEDENGNKLNDEEIHDNVLTFLYAAYDSSAAALCWLIKVLTEKPDLLTQIQAEHEMISGKKNYDENIKWYDIKE
QMQLSIRVIKETLRIANVVEFSYREALEDVSYKGIVFPKGWRVIVAHLVYHMNSSYFPQAKEFDPSRFRVQPKLFSFTPF
GSGPHVCMGRELVHLQLLVFIHHLVLKYSWEPHGDEDGSEFMPVHVPKGGFPIHVRRRGKKQSPESIWKEESDGQVQSF*
>MP_CYP85
FLLLGSNLEWQERLREEVFEVCGKTERPTAESVNSLKLVGMVMNETLRLYPPAPVIARHTDRDMKLGTLTIPAKTALMVP
IIAWHHDERFWGPDAKEFRPERFEDGISKACKVPGAYLPFSMGPRNCIGQVFASIEAKMVVSTILQRYRFHLSPEYVHSP
ITVLTLRPQFGMPVVFEKLH*
>MP_CYP14
KCVETVDGFIFKVINTRRLELKASKAKGEEFLKEDILSRFMALSNQEGLPYSDKHLRDVVINFIIAGRDTTALTLSWLFS
MLCKSPRVVDNIVKEADNIIKELKEAGETGHCRYNGVIGNGFHGSEKSNIMKDMYEFAHLLNYQALNRMHYLHAAITEAL
RLYPAVPLESKMAVCDDTFPDGTKIKAGNFVSYSPYAMGRLEALWGPDAHEFKPERFLKDGVFQPQSPFKLTAFQAGPRI
CLGKDSAYLQMKMTTILLLKFFSFKMVEGHPLKYSMMVVLYMAHGLKSTVSLRQQSCV*
>MP_CYP13
FGKLYAATSNIISRMTVGKRLEDLAQHSQAYPSDNLATLLLEALGLVGAFNVGDFIPCLAWMDLQGYVRRCKAIAGKVHM
LLQEVVDARREMHRRIRSPSDAIEDYDFLDVLMSASERRSEVTITDFNIRSILSDMFAAGSDTSSVSTEWALSELIANPM
KMKKLQDELECVVGMSRLVQATDLPQLPYLQAVVKETMRLHPPGPLLVPHKASQECNICGYYIPAGTVAYVNVWAIGR
>MP_CYP124
GSETSAITIEWAMAELLYNPHCLAKLEAEMSTVCPRSVACMSPFASQSSAPSFQLPWQNILTSPATIPTPSFAGPSSPPS
PFMECSHIAEAQYAKAVVKETLRLHPPVPLLIPRESTTRTCTAEGYIFPANTILFLNAWAIGRDGEAWKEPEVFRPERFM
GYRNEGNNGGSMDLHSTHQMLPFGTGRRRCPGMGLALCIMELTVATLVRAFHWELPDGYMLEMSEKSGSAGTHKAKPLIA
ILTPR*
>MP_CYP111
MEAQMAAFTDIKHPFTFLILLLPAILVCVLVPVLLLRAASSKRKLRLPPSPPALPFIGHLHLLGANPHHSLCNLTKTHGP
LMLLRLGSVPVVIASTPAIAQQILQRHDKIFSFRPRTAAAMQVHNCENVGFSPPGPYWKRMRQICATDLFASKRLESFRP
IIAEEVNSLLRSILDKADNVPMRAHLYAATSHIISRMVLGKRLEDFALPSQADSSCNLVTLVVEALCLLGVFNVGDFIPW
LAWLDLQGCVRKSKAIAQKLHLLLQEIIDGRRELRCRSNNSMQTYQEHDFLDLLMSASERRHDVVIKDFNIKAVLFDMFA
GGIDTSAVSTEWALCELLANPTKMKKLQDELEQVVGMSRLV
>MP_CYP24
MFAAGIDTSSVLTEWALCELLANPTCMKKLQDELEGVVGMSRLVQETDIPQLPYLRAVVKETMRLHPVAPLLLPHQAIEE
CNISGYDIPAGALTYVNVWAIGRDPNVWERPLEFKPERFLGCDTDVRGQHFEL
>MP_CYP30
MKTLEEELDSVVGSARMVRESDISNLPYLNAVIKESMRLHPIITFLIPRMSPQPCQIAGYDIPANTQAYVNTWAIGRDPK
VWDRPLEFLPERFLCEYSHIDVRGQNFELLPFGSGRRGCLGWALGLLNVQIMLANLVHT
>MP_CYP135
ILASEGSSSDEFQSAARSGTTPLTADQIIDECKTFFFAGHETTAYLLTWTMMLLSLHLDWQEKLREEIWDVCGRFTSSTT
NGDSPSTAPNIEQLSKLKLMSMVLNESLRLYPPVPEITSRVPVEKGYNEGHGAEAQEEKVQMGVGGQVRKLASIPGVAFA
IPVLFIQRDTSLWGPDAHEFRPQRFAEGVAKAASHTSAFLPFGFGPRICIGQAFALLEAKVILVTILQRFRFRLSPAYKH
APISIITMRPQHGMQIILELLV*
>MP_CYP69
LPHDDFLNSLLSEEEPLSLDEIKSVLHDIIVGGIHSTALTVEWAMAELLKNPRCLHRLQKEIDVQVGEGKEVSEEDLASL
SYLKCVVKEVMRLHPIAPLLLPQVSIEECKVQGYVIPANTLVLVNVWAIGRDERVWPKASEFLPER
>MP_CYP45
LGKKKQITDADVPKLNYLKCVVKEVFRLHPVVPLLLPRISNAECVLNGYTLPANTNMFVNVWAIQRDEKLWEHANEFMPE
RFEGKDVDMRGQNFELLPFGSGRRVCLGLPMALSVVDVTLANLVNSFDWELPDGAAPTSISVVEKKGITANKDTPLMAIP
KPRISIL*
>MP_CYP130
QNHQEHGLPTRDLLDALLAAASSHHKDLDMKITDDNIMAAMLDIFLGGSDTSVVALEWAMADLVNNPKILLKLQEELDEV
VGKERCVEESDLDNLPYLSSIIKESMRLHPVVPLLIPREGAKECQIGGYKIPAKTLAYVNTWTIGRDPITW
>MP_CYP142
EAVSKFTGFVIMQSKKDLADGKERKDLLARFMQVSKAQAQTYLVGEDEAAWKSNNDYEHGQALSDALLKDILLSFILAGH
ESVMSGATFCMWLLCGHTRVERAVLEEIKQILRERKSSRGQGDFTEAGTFSYEEIKKMNCLHAVLSESMRLYPPAPSDCK
YAAQDDIFPDGTKVLKGYQVSYNVFAMGRAERVWGKDCMEFLPERWLNEEGQFVPASPFKYPVFQAGPRICLGKEFAFIQ
MKLLVASLIRDFEFVVQPGFKPKLSYGVNLTMVNGLPLTLKRRSESLC*
>MP_CYP144
ARFMQVSKAQAQTDLLGEDEAAWKSNNDYEHGQALSDALLKDILLSFILAGRESVASGATFCMWLLCGHTRVERAVLEEI
KQILRARGSSRGQGDFTEAGTFSYEEIKKMNYLHAVLSESMRLYPPAPSDCKYAAQDDIFPDGTKVLKGYQVSYNVFAMG
RAERVWGKDCMEFLPERWLNEEGQFVPASPFKYPVFQAGPRICLGKEFAFIQMKLLVASLIRDFEFVVQPGFKPKLSYGV
NLTMVNGLPLTLKRRSESLC*
>MP_CYP141
EAVSKFTGFVIMQSKKDLADGKERKDLLARFMQVSKAQAQTNLVGEDEAAWKSNNDHEDGQALSDALLKDILLSFILAGR
ESVASGATFCMWLLCGHTRVERGVLEEIKQILRERESSRGQGDFTEAGTFSYEEIKKMNCLHAVLSESMRLYPPAPSDCK
YAAQDDIFPDGTKVLKGYQVSYNVFAMGRAERVWGKDCMEFLPERWLNEEGQFVPASPYKYPVFQAGPRICLGKEFAFIQ
MKLLVASLIRDFEFVVQPGFKPKLSYGVNLTMVNGLPLTLKRRSESLC*
>MP_CYP60
MAELLRNPWCLHRLQKEIDTQLGADKKLVSDEDLCNLSYLKCVVQETFRLHPAVPLLLPRISLEECQLQGYTIPARTLMF
VNVWAIGRDELVWPNASEFLPERFENKDTDVKGQHFELLPFGSGRRSCVG
>MP_CYP34
LDDILSQEERPLSEDGIKGILHDIAAAGIHTTALTLEWAMAEILRNPRCFDRLQKEIDTQMGVDKKQISEDDLPNLKYLK
CVIKETFRLHPAVPLLIPRISLEECELQGYTIPARTLMFVNVWAIGRDEALWPEANEFI
>MP_CYP22
SVSTEWALCELLANPTKMKKLQDELEQVVGMSRLVQETDIPQLPYLRAVVKETMRLHPVAPLLLPHQAIEECNISGYDIP
AGALTYVNVWAIGRDPNVWERPLEFKPERFLGCDTDVRGQHFEL
>MP_CYP112
IAQQILQRHDKTFSSRPQTAVSMQLHNCENVAFSQPGPYWRLMRQICATDLFASKRLESFRPIIAEEVKMLLRSILDKAD
NVPMRTHLYAATSHIISRMVVGKRLEDLALQLPQADSSSNLVTLLVEGIGLAGVFNVGDFIPWLAWLDLQGCVRKSKAMA
PKVHLLLQEVIDGRRELRHRSNNSMQTYQEHDFLDLLMSASERRRDVVIKDFNIKAVLIDMFGAGIDTSSVSTEWALCEL
LANPTKMKKLQDELEQVVGMSRLVQETDIPQLPYLRAVVKETM
>MP_CYP109
VQESDLYGLPYLQAVVKETMRLHPIVPLLVPHLTLQECEVLGYKIPASTMAYVNVWAIGRDPSTWQNPFEFLPERFLGKD
IDVSGKCFELLPFGSGRRGCPGWMLGLNTVQIAVASLVQGFDWIPAKELSLSEAEGLVLISTPLIAQATPKLPRDLFTAN
I*
>MP_CYP84
RLREEVFAVCGKTEPPTGESVNDLKLVGMVMNETLRLYPPAVVLFRQADTDIKLGTLTIPAKTVMMVPTIAWHHDERFWG
PDVNEFRPERFEEGVSKACKVPGAYLPFSMGPRNCIGQIFASIEAKMVVSTILQRYRFRLSPEYVHSPTLVLTLRPEFGV
PIVFEKLP*
>MP_CYP79
MTPPMIACISELFGKWQSELDGIDRKEVDVHEQFKILTADIIAHTAFGSSYEEGKVVFKLQQEQQMLMGKAARSIYIPGS
RFLPTAYNRYNRRLKKEIQETIFRIIESRGDNYAGNDLLGILMAANRKELSGSQKNLSLSMQDIVDECKTFFFAGHETTA
NLLTWTTMLLALNPEWQERTREEVLLICGKELPSHDSLHNLKTVGMVLNEALRLYPPGVALIRQASKDTMLGKIRVPAKT
MLLMPLLELQCDPLIWGPDALEFNPQRFSGGIA
>MP_CYP93
YSDWQEKAREEVLRVCGSKEAPTYELLQSLKVVGMILNEALRLYPPGGFIIRETTKPMAVGSISVPENALLFIPIIDFQT
DPAWWGEDALEFNPQRFVEGISGACKSPLAFCPFSMGPRNCLGQNFAMLEARAILASMLRRFTFSLSPGYAHCPKVVLTM
QPQHGMPIIFKRLD*
>MP_CYP92
YSDWQEKAREEVLRVCGSKEAPTYELLQSLKVVGMILNEALRLYPPGGFIIRETTKPMAVGSISVPENALLFIPIIDFQT
DPAWWGEDALEFNPQRFVEGISGACKSPLAFCPFSMGPRNCLGQNFAMLEARAILASMLRRFTFSLSPGYAHCPKVVLTM
QPQHGMPIIFKKLD*
>MP_CYP54
HLPYLDACIKETMRLRPPAPLLVPHKSLEACDIHGFEVPAQSITYINVWAIGRDASVWENPLEFCPERFLSTTINYMQAS
QFQLLPFGFGRRSCPGWRLGLINVQIILSSLLHCFEWVPTETFDLSESFGVALRKATPLAAFAIPRLPKHVY*
>MP_CYP3
ALAELLANPIKMKKLQDELESVVGMSRLVQETDIPHLPYLQAVVKETMRLHPVGPLLAPHKASKNCNISGYDIPAGTLAY
VNVWAIGRDPTVWEKPLEFRPERFLDC
>MP_CYP36
LNEDRIKGILHDIAAAGIHTTALTLEWAMAEILRIPRCFHRLQKEIDTQMGVGKKQISEDDLPNLKYLKCVIKETFRLHP
AVPLLIPRISLEECELQGYTIPARTLMFVNVWAIGRDEALWPEANEFI
>MP_CYP6
SVPIVVASTPAMAREILQVHDQTFSFRFQPAVPTIFHNCQDVLFSQPGPYWKLLRQLCLTDLFGSKRLESFKPLVTEEVH
GLLRSILDNAEKVPVREKLYAAIMNIISRMAVGKRLADIDPSHNLLTLLVESIFLLGHFNVGDFIPCLAWMDLQGYVHQA
KAIAAKLHPLWQEIIDARRQEMHHRTRSDSRDFLDVLMSASEQRSDVLIKDFNIMAILTDMFGAGTDTSSNTVEWALAEL
LANPIKMKKLQDELESVVGMSRLVQE
>MP_CYP125
VCPKSVACMSPFASQSSAPSFQLPWQNILTSPSAIPTPSFAGPSSPPSLFMACSHIAEAQYVKAVVKETLRLHPPVPLLI
PRESTRRTCTAEGYIFPANTILFLNAWAIGRDGEAWKEPEVFWPERFIGCMNEGDGGGSMDLHSTHQMLPFGTGRRRCPG
MGLALCIMELTVATLVRAFHWELPDGYMLEMSEKSGSAGTHKAKPLIAILTPR*
>MP_CYP50
KELKYLTRCINESMRLYPHPPVLIRRAQEPDVLPGGYKLETGQDVMISVYNVHHSPQVWEKAEEFIPERFDLDGPVPNES
NTDFRYIPFSGGPRKCVGDQFAMLEAIVALAVLLQHLDFELVPDQIIGMTTGATIHTTTGLYMTVSERQKVATGKRATAA
EPVGV*
>MP_CYP15
NNLKLVGMVMNETLRLYPPVTFMFRHTDTDMKLGTITIPAKTTFIVPIIAWHHDERFWGPDANKFRPERFEDGISKACKV
PGAYLPFSMGPRNCIGQVFASIEAKMVVSTILQRYRFHLSAEYVHAPTTVLTLRPQFGMPIVFQKLH*
>MP_CYP16
NNLKLVGMVMNETLRLYPPLTFMFRHTDTDMKLGTITMPAKTTFIVPIIAWHHDERFWGPDANEFRPERFEDGISKACKV
PGAYLPFSMGPRNCIGQVFASIEAKMVVSTILQRYRFHLSAEYVHAPTTVLTLRPQFGMPIVFQKLH*
>MP_CYP145
MESLRLHPPGHLLLPHSVSELCKVGGYDIPKNAVVLFHVNFISKDPEIWEDPLKFQPERFLSSEVDITGSKEVKMMPFGA
GRRICPGLGLAFMHMQFFVARLVQ
>MP_CYP35
LNEDRIKGILHDIAAAGIHTTALTLEWAMAEILRNPRCFHRLQKEIDTHIGVDKKQISEDDLPNLKYLKCVIKETFRLHP
AVPLLIPRISLEECELQGYTIPARTLMFVNVWAI
>MP_CYP137
ILASEGSSSDEFQSAARSGTTPLTADQIIDECKTFFFAGHETTAYLLTWTMMLLSLHLDWQEKLREEIWDVCGRFTSSTT
NGDSPSTAPNIEQLSKLKLMSMVLNESLRLYPPVPEITSRVPVEKGYNEGHGAEAQEEKVQMGVGGQVRKLASIPGMVFA
IPVLLIQRDTSLWGPDAHEFRPQRFAEGVAKAVSHTSAFLPFGFGPRICIGQ
>MP_CYP136
ILASEGSSSDEFQSAARSGTTPLTADQIIDECKTFFFAGHETTAYLLTWTMMLLSLHLDWQEKLREEIWEVCGRFTSSTT
NGDSPAAAPNVEQLNKLKLMSMVLNESLRLYPPAAEITSRVLVEKGYNEGHGAEAQEEKVQMGVGGQVRKLASIPGVAFA
IPVLFIQRDTSLWGPDAHEFRPQRFAEGVAKAVSHTSAFLPFGFGPRICIGQ
>MP_CYP132
DNIMAAMQDIFLGGSDTSVVAVEWAMADLVNNPKIMLKLQEELDEVVGKERCVEESDLDNLPYLGSIIKESMRLHPAAPL
LIPREGAKECRIGGYKIPAKTLAYVNAWTIG
>MP_CYP12
FGKLYAATSNIISRMTVGKRLEDLAQHSQAYPSDNLATLLLEALGLVGAFNVGDFIPCLAWMDLQGYVRRCKAIAGKVHM
LLQEVVDARREMHRRIRSPSDAIEDYDFLDVLMSASERRSEVTITDFNIRSILSDMFAAGSDTSSVSTEWALSELIANPD
KMKKLQDELECIVGMSRLVQAADIPHLPYLQAVVKETMRLH
>MP_CYP2
ALAELLANPIKMKKLQDELESVVGMSRLVQETDIPHLPYLQAVVKETMRLHPVGPLLAPHKASKNCNISSYDIPAGTLAY
VNVWAIGRDPIVWEKPLEFS
>MP_CYP138
SRAVDLGACVGQMSSRLLMRLVHSKATVQVGGENLQQIIKESEQEALPTLRDLNIPFLPFLDFFRILRMRRLHARLDKIY
TDILMERKKSMALHDDLLHGLLSEQEALTAAEIKSILHDIIGAGIQTTPLTIEWAMAELLRNPRCLHRLRQEINNWVGER
KEVSEADLPNLSYLKCVVKEVTRLHPVAPLLIPRISTEECEVQG
>MP_CYP127
DALLAAASSHHKDLDMKITDDNIMAAMLDIFLGGSDTSVVAVEWAMADLLNNPKIMLKLQEELDEVVGKERCVEESDLDN
LPYLGSIIKESMRLHPVVPL
>MP_CYP82
MLDLFVVLIACGLWAFFIFKPKKPWPPGPPAWPILGHLHLLGDLPHQSLCNLSKIYGPLMGVRFGSAPAIIASSPAMAKE
ILQTHDLNFAYRPRLASAIHMYSNGTDMGFAPYGPYWKFLRQLFASEVFSSKRLEASRHVREEEIHALTCSVFETVRAKP
EELVEPRATLLTTSNNINCRLVMGKRISEISNAMTGKGDLLSLVEEVMYLLSVFNVGDFIPWMGWLDLQGYEKRMKAAGR
RCKGVMQAVIDERRESYKKEAKADRQDDLLDVLLRAAAQQHNGHHTGRICRRLGHILGNGGVGLGRSHQ*
>MP_CYP146
MKLGTLTIPAKTVIIVPIIAWHHDERFWGPDVNEFRPERFEEGASKACKVVGAFLPFSMGPRNCIGQLFASIEAKMVLST
ILQRYRFRLSPEYVHAPTLVFTVRPQLGMPIVFEKLQ*
>MP_CYP43
LPANTNMFVNVWAIQRDEKLWEHANEFMPERFEGKDVDMKGQDFELLPFGSGRRVCLGLPMAMSIVDVTLANLVNSFDWE
LPDSVVEKKGITANKATPLIVIPKPRISIL*
>MP_CYP44
LPANTNMFVNVWAIQRDEKLWEHANEFMPERFEGKDVDMKGQDFELLPFGSGRRVCLGLPMAMSIVDVTLANLVNSFDWE
LPDGAAPTSISVVEKKGITANKDTPLMAIPKPRISIL*
>MP_CYP96
HFHVTSISRDPEIWEEPLKFRPERFLASDVDITGTKEVKMLPFGAGRRICPGMGLASVHMELFVARLVQAFEWANFPPGE
RVDLSEKPVFTVRMKNPLRALVKERRVV*
>MP_CYP76
LCIHRDKDVWGEDADEFRPDRFANGVSQACKKPYAFLPFGMGPRNCIGQHFALMEAKVILALILQSFQFRLSPSYRHAPV
TVITMRPKHGVPLLLRSLSKN*
>MP_CYP19
VNVWAIGRDPDVWERPLQFRPERFVGRDTDVRGQDFELIPFGSGRRACPGLMLGLTNMQYMLAGLVHCFDWSTTDELNMA
EKFGLVVTPAKPLVANAILRLPRHLLEI*
>MP_CYP91
PMEIAGFALPRNTRLFVNVWAIGRDESLWEAANEFKPERFLVGGHASEVGLMGGQSYQVLMPFGRGRRGCPGSHLGLTMI
SLLIANLVHSFHWHSPLSSIP
>MP_CYP140
LPDGTKVLKGDRVSYNVFAMGRAERVWGKDCLEFLPERWLNEEGQFVPASPFKYPVFQAGPRICLGKEFAFIQMKLLVAS
LIRDFEFVVQPGFKPKLSCGLNLMMVNGLPV
>MP_CYP143
LPDGTKVLKGDRVSYNVFAMGRAERVWGKDCLEFLPERWLNEEGQFVPVSPSKYPVFQAGPRICLGKEFAFIQMKLLVAS
LIRDFEFVVQPGFKPKLSYGVNLTM
>MP_CYP56
VGLRLGQQRAVVVSSPELAKLVLLTHDKLFADRPPFAFASTLLYGTTNGVAFSRYGPLWRKHRKLCMLHLFTAKRMRELQ
YVRQEEMGALLRSIHHQSSAGTRAIDLGACVGSMSSRLLLRLLHSRATTHVGSENLPQILKEGEQEIAPTLGDLIPSLSW
LDFMKKQRMRRIHARLDKIFSEMLIERKENASLQNDLLHSLLSEAEPLTVVEIKAILNVNPSHMCACVCVCVCH*
>MP_CYP11
LWPNANMFMPERFEGTDIDLKGQHFELLPFGSGRRTCLGMPMALAVIEVTLANLVSCFDWELPNGETHTSINMDEKRGLT
AGKATPMVLIPKPCVSFSELPNANDEVPSPVHG*
>MP_CYP133
MSMVLNESLRLYPPVPEITSRVPVEKGYNEGHGAEAQEEKVQMGVGGQVRKLASIPGMVFAIPVLLIQRDTSLWGPDAHE
FRPQRFAEGVAKAVSHTSAFLPFGFGPRICIGQ
>MP_CYP105
MNSVVHVHTHIRPTIQMEFSCMELLSFFVWSKLDVVVTALLLFAAPLMLYNVWSSFLSLCWRPLRIKRAFQAQQISVLPY
THFFYGNNPEIIALKQAALLHPMPQVSHDITPRLLPYFYHWARQYGVPFVYWFGSEAHYTVMNVEDGKDVLSFNSGHFPK
PNPRPDASHDLLGNGLATLRGEKWAQHRRMLNPAFFLEKLKAMIPAMEACTTTTMEKWALYVEKGQAVDVHKGFKDLTAD
IIAHTAFGSSYAEGKRVFELQSEQQIVMDKLINSTYIPGARYLTN*
>MP_CYP106
MNSVVHVHTHIRPTIQMEFSCMELLSFFVWSKLDVVVTALLLFAAPLMLYNVWSSFLSLCWRPLRIKRAFQAQQISVLPY
THFFYGNNPEIIALKQAALLHPMPQVSHDITPRLLPYFYHWARQYGVPFVYWFGSEAHYTVMNVEDGKDVLSFNSGHFPK
PNPRPDASHDLLGNGLATLRGEKWAQHRRMLNPAFFLEKLKAMIPAMEACTTTTMEKWALYVEKGQAVDVHKGFKDLTAD
IIAHTAFGSSYAEGKRVFELQSEQQIVMDKLINSTYIPGARSDSCPWLLCGHLSMW*
>MP_CYP134
ILASEGSSSDEFQSAARSGTTPLTADQIIDECKTFFFAGHETTAYLLTWTMMLLSLHLDWQEKLREEIWDVCGRFTSSTT
NGDSPSTAPNIEQLSKLKLVMIPYHL*
>MP_CYP29
MAREILQRHDKDDSCFCSAACNAIYGSCPSFTFSGAGPFLKFIRQLCTTELFTAKRLSSFEPVRMEEVRNLLQSLLSESS
SSKAIAVRHKLHTTTSNIICRMVLGEVSPGVVPVLLDVIEVLGAFNVGDFIPFLRWMDLQGYAKHGKQVAGPRMKAAFQA
LIRKRWEKRQGKFDPPHTDLLDILLWASVSSSQNIQLRDEHIMAVLQVSYSLLLPQIFPFSFLSF*
>MP_CYP59
RKHRKLCVLHLFTAKRLQELQHVRQEEIRTLLLSIHHQSSASFAGTSVVGAVDIGRCMGEMTSRLLMRLLQSKATMQVGD
ENLQQLIKEVEQEVAPTLGDLIPYLSWLDVLRKRRMRQIHDRLDKIYTEMIREHEESTRLQSDLLDSLLSQEEPLDVDEV
KGTLHVNPSHIFSLCVCVCVNPERERERGVFCTAPHTESTCISKYIPPLVD*
>MP_CYP23
LDKADNVPVRANVYAATSHIITRMVLGKRLSDLALLSQADPSYNLVTLVVEAVRLLGVFDVGDFIPWLAWLDLQGYMRKS
KAVAQKLRVVLQEVIDARREMSRQSNNSLHANQERDFLDVLMNASENRRDVSINDFNIRAVLFVSTPTPASALCMSYGFQ
GVEQLCLFELGYDKSSVAT*

## Sheet: Table S9
Table S9. Protein sequences of identified CYP proteins from MS.
>MS_CYP91
MDSPNNVTEAAPLINFTPSTLIQTSLIALVGALLFAKLVHRLRVKLPPGPFAWPIVGNFLQLRSGLTPQTLAKVAKKYGD
IVLLQMGQRKVLVISSPDTAKEILQTQGIEFGSRARNLVFEMTTGHGQDLVFADYGEHWRKMRRIATLPFFTSKVLQQFR
HSWEAEIEQAIKDIKATPGVTTSGSIIRDRLQLMMYTIVYQMMFQRSFSGLDDPLYVQLMNHNRDNHRLAQSFKYNYGDF
VPSFKPFLRKYLKDVWAANQRRLTFLRDAFLDERRKLKSEEKIGVDFFEDALTKGEISEDSVLYLVQNMNVAAIETTLWS
MEWGVAELVNNPHMQKKILNELDSVLGKGVKLSEPDIPRLPYLQAFVKEILRMHMVIPMLLPHMNLQPVKLCGYDIPAGC
RVLVNAWGIANDPRYWENPEVFDPERFMDNKIDPTGSDFRFIPFGSGRRSCPGSVIALPLMGLVLGRLVQSFELLPPPGA
DKVDVTAVGGQLSLSIAVRSRVVVKPRDV*
>MS_CYP90
MDSPNNVTEAAPLINFTPSTLIQTSLIALVGALLFAKLVHRLRVKLPPGPFAWPIVGNFLQLRSGLTPQTLAKVAKKYGD
IVLLQMGQRKVLVISSPDTAKEILQTQGIEFGSRARNLVFEMTTGHGQDLVFADYGEHWRKMRRIATLPFFTSKVLQQFR
HSWEAEIEQAIKDIKATPGVTTSGSIIRDRLQLMMYTIVYQMMFQRSFSGLDDPLYVQLMNHNRDNHRLAQSFKYNYGDF
VPSFKPFLRQYLKDVWAANQRRLAFLRDAFLNERRKLKSGEKIGVDFFEDALTKGEISENSVLYLVQNMNVAAIETTLWS
IEWGVAELVNNPHMQKKILDELDSVVGKGVKLSEPDIPRLPYLQALVKEILRVHMVIPMLLPHMNLQPVKLCGYDIPAGC
RVLVNAWGIANDPRYWENPEVFNPERFMDNKIDPMGNDFRFIPFGSGRRSCPGSVIALPLMGLVLGRLVQSFELLPPPGA
DKVDLRAVGGQLSLSIAVRSKVVVKPRDV*
>MS_CYP16
HHSLSLSPSLSLSVRTRSVYIRQTTYRLDRPRSPPALAYLSMEILNSFSSHNLSASTIIQSSLFALVGVLLLLKLLHRLT
LRLPPGPFAWPIVGNWLQFKNGLTPQNLAELAKHYGEVCLLQMGQRRVLVVSSPEMAKEVLQTQGVEFGSRARNLVFDMT
TGKGQDMVFADYGEHWRKMRRIATIPFFTNKVVQQSRHGWEEEIACALSDLKQMPGATTSGVMPKDRLQLMLYNIVYRMM
FCRRFEGLDDPLYKELITLNLENNRLAQSFKYNYGDYVPSFKPFLRGYLQEVWATNQRRLAFLRDAFLNQRKKQTGEKIG
VDFFLDAQQKGEISESSVLYLIQNMNVAAIETTLWSSEWGIAEMVNNQHIQEKLRNELDEVLGKGVPVTEPDVAKLPYLQ
ALVKEILRMHMVIPMLVPHMNLEATKLGKYNIPAGCRILVNAWGIANNPKYWDKPEVFNPDRFLENKIDVNGNDFRFIPF
GSGRRSCPGSLIALPVLAMVLGRLVQEFEILPPPGVDKVDLRSVGGQLALVIAVKPRVVLKPRNV*
>MS_CYP17
HHSLSLSPSLSLSVRTRSVYIRQTTYRLDRPRSPPALAYLSMEILNSFSSHNLSASTIIQSSLFALVGVLLLLKLLHRLT
LRLPPGPFAWPIVGNWLQFKNGLTPQNLAELAKHYGEVCLLQMGQRRVLVVSSPEMAKEVLQTQGVEFGSRARNLVFDMT
TGKGQDMVFADYGEHWRKMRRIATIPFFTNKVVQQSRHGWEEEIACALSDLKQMPGATTSGVMPKDRLQLMLYNIVYRMM
FCRRFEGLDDPLYKELITLNLENNRLAQSFKYNYGDYVPSFKPFLRGYLQEVWATNQRRLAFLRDAFLNQRKKQTGEKIG
VDFFLDAQQKGEISESSVLYLIQNMNVAAIETTLWSSEWGIAEMVNNQHIQEKLRNELDEVLGKGVPVTEPDVAKLPYLQ
ALVKEILRMHMVIPMLVPHMNLEATKLGKYNIPAGCRILVNAWGIANNPKYWDKPEVFNPDRFLENKIDVNGNDFRFIPF
GSGRRSCPGSLIALPVLAMVLGRLVQEFEILPPPGVDKVDLRSVGGQLALVIAVKSRVVLKPRNV*
>MS_CYP12
MGALHDFLFAKLDLHDPFLIPAVALAVLAAFVSLFFIVRAAQGHGRRLPPGPRAWPVIGNLHLLGAMPHQSLANLARRYG
PLMSMQLGSSRLVVASSPEMARLFLQVHDNTFASRPITAATSLLLFNSTDLAFALYGPYWRLIRRVCLNQVFQPKRLASF
KPIRLQEVRDLVCSLQRACGNNEPVVLRPFLQEAANNIISRMTLGRTFRELSSTGSLGDIVEVIDDIFLLLGVPNLGDFI
PWLAWMDLQGWERKMRAVKKRVELVLGEIINERRAERSGRSTSAHSTMSPDRPEDLLDVLLTAASTEQDDSDVKITDENI
MAVILDMYLGGTDTTSITTEWALAELLANPACLTKAVAELDRVVGRERLVDDSDMENLPYLRAVVQETFRLHPAVPLLLP
HKSIEACSVAGYEFPANTWLYVNVWAIGRDPGVWEEPLAFKPERFVGSEVQEKGQHFQLLPFGAGRRRCVGWELGLIDVR
IFVGRLLQCFEWTLPVGAGELDMRERFGLTVMMANSLTVHASTRLPSSLLHKLV*
>MS_CYP65
MLTALMEPLSSVSLSATPSSDLSTLSATSPASILSLILVILTFLSAVFIRLYRNRLALPPGPLCWPVVGSWLQVGDDLNH
KRLALLAKKYGDIFMLKMGQRRIVVVSSAELAKDVLHTQGIEFASRCGNLVFDIFTGNGQDMTFSAYGDHWRRMRRIITV
PFCTSKVVQESRLAWEDEINLAVDDVTSRRESFTSGIIIRRRLQLMMYNIIYKMMFSRRFADENDPVYVKLEACNAERSR
LAQSFEYNYGDFMPVLKPFLKGYLKQCQDVHDMRLALFRDAFLEERKKRLKASTVENKDKCAIDRILRDQMNHEINEENV
LYMIESLNVQAIETTLCSMEWVLAEVINNQDVQDRLRKEIDTVLDGAQLTEPDIGKLPFLMAVVKESLRLHMPIPLLMPH
MNLKQAKLGQYDIPSGTKVLVNAWWIANNPDVWENPEQFLPDRFMDSNIEATGSDFRFLPFGSGRRCCPGSILALPLLAL
VVGRLVQTYELLPGPGLDNVDMSELGGQSRLHLLNHSLVRVRIRA*
>MS_CYP129
MCVETMLCEGFMEALGKLGYAEIVLLLVLAVYSVTSLFILSKKITSKDRFPPGPFAWPLIGHLHYFSNLPHKTLAGLSKK
YGPMLGLRLGQKRAVVVASPELAKEVLLTHDMVFANRPAYDFISVMLYGPSNDVIFSYHGPEWRKQRKLCVMSLFTAKRL
QELENIRQEEIASLLLRFHRAASAGEGIDMGHTIADMSSHVVTRMLVSKASSRIGHENAGELVSEIEHEASFPTLGDLIP
CLSFLDIFRKRHMRRIHDRIDKAFSALIAERKRSTSAHNDFLQVLLSKEVGHDPPIPPGESFSLDEIKSSITNMLAAGIH
TTSITLEWAMAELLRNPQCFHRLREEIDTQLGKRKEITDADIPKLSYLQCVVKEVFRLHPVVPLLLPRISNAECVVNGYT
LPANTYMFVNVWAIQRDETLWEQADVFMPERFEGKDDIDVKGQNFQLLPFGGGRRICLGLTTALSIVDVTLANLVNSFDW
ELPHGVTHASISVVEKNGITANKATPLLAIPKPRISVF*
>MS_CYP104
MVMEEPSSLQVALLPATLAVGMLAALLLLKLINGRKLPPGPLTLPIIGHLHLLGRTPYLTLYNLSRDYGPLMWLQLGRRS
VIVASSSGAARQILQTHDQLFSSRPRLSVPSSLHGCRDILFASPANPHWKLLRQLCFNHLFSRKKLEAFRPLRAQEVHNL
LSSILLAAGTPITLRTHTHALASNIICRMVFGKRLLDLASSSQAHPSHNVINLTVEMNILLKAFDVRDYFPWLAWLDLQG
YGRKSRALAKKFAPVLQEIIKEHLQDLNDHNRDDSEKSSKSFFDFLVDIASHDADNNKNGHFSYDNVKAVTMNMFGGGID
TSALTIEWAFGELLANPTKMRKLQEELDQVVGTSRIVEESDLSYLPYLQAVVKETMRLHPVVPLLVPHLTLQECEVLGYK
IPANTMAYVNAWAIGRDPSTWESPFEFRPERFLGKDIDVSGKYFELLPFGSGRRGCPGWMLGLVTVQIAVASLVQCYDWT
LAKELDISEACGLILTTAKPLIVEARSKLPRDLFAATSEGEGHSLVM*
>MS_CYP125
MCVETMLCEGFMEALGKLGYAEIVLLLVLAVYSVTSLFILSKKITSKDRFPPGPFAWPLIGHLHYFSNLPHKTLAGLSKK
YGPMLGLRLGQKRAVVVASPELAKEVLLTHDTVFANRPAHDFISEMLYGPTNDVIFSYHGPEWRKQRKLCVMSLFTAKRL
QELENIRQEEIASLLLRFHRAASAGEGIDMGHTIADMSSHVVTRMLVSKASSRIGHENAGELVSEIEHEASFPTLGDLIP
CLSFLDIFRKRHMRRIHDRIDKAFSALIAERKRSTSAHNDFLQVLLSKEVGHDPPIPPGESFSLDEIKSSITNMLAAGIH
TASTTMEWTMAELLRNPRCFRQLREEIDTQLGKKTQITDEDIPKLSYLKCVVKEVFRLHPVVPLLLPRISNAECIVNGYT
LPASTYMFVNAWAIHRDETLWEQANEFMPERFKVRDDIDVKGRSFELLPFGSGRRVCLGMPMALSVVEVTIANLVNSFDW
ELPHAATPTSICMAEKSGLTAKKGTPLIVIPKPRTA*
>MS_CYP59
MLDLLLALIACGLWAFFILKPKRPWPPGPPAWPILGHLHLLGDLPHQSLCNLSKIYGPLMGVRFGAAPAIIASSPAMAKE
ILQTHDLTFAYRPPLASAVHMYSNGTDMGFAPYGPYWKFLRQLFASEVFSSKRLEASRHIREEEIHALTCSVLETVCEKP
EELVEPRATLLATSNNINCRLVMGKRISEISNAMTGKGDLLSLVEEVMYLLSVFNVGDFIPWMGWLDPQGYEKRMKAAGR
RCKAVMQAVIDERRESYKKEPKADRQDDLLDVLLRASAQDDGIPITDDNISAIILDVFVGGSDTSSVTVEWALADLINNP
DEMQKVQEELDEVVGKERLVKEADIPALPYLGAVVKESMRLHPVAPLLIPHASAQECQIGGYKLPAKTRAYVNTWAIARD
PTIWERPLDFWPERFRENNLDLRGQNFELLPFGSGRRKCPGWALGLLNVHLMLASLVQGFKWSLVPPNAPEAHGHAHLDM
SERFGLTVAMAKSLHAYAVPRLPMHLY*
>MS_CYP103
MVMEEPSSLQALLLATLAVGILAALLLLKLLSRRKLPPGPLTLPIIGHLHLLGSTPYITLYNLSRDYGPLMWLQLGRRSA
IIASSSVAARQILQTHDQLFSSRPRLSVPSSLHGCRDILFASPANPHWKLLRQLGFNHLFSRKKLEAFRPLRAQEVHNLL
SSILLTVGTPITLRAHTHALASNIICRMVFGKRLADLASSSQAHPSHNIINLTVEMIILLKAFDVRDYFPWLAWLDLQGY
GRKSRALAKKFAPVLQDIIEGHLQDLNDHNRDDSAKSTKSFFDFLVDIASHDADNKNGPFSYENVKAVTMNMFGGGIDTS
ALTIEWAFGELLANPTKMRKLQEELDQVVGTSRIVEESDLSYLPYLQAVVKETMRLHPVVPLLVPHLTLQECEVLGYKIP
ANTMAYVNAWAIGRDPSTWENPFEFLPERFLGKDIDVSGKYFELLPFGSGRRGCPGWMLGLVTVQIAVASLVQCYDWTLA
KELDISEACGLILTTAKPLIVE
>MS_CYP133
FSNLPHQTLAGLSKKYGPMLGLRLGQKRAVVVASPELAKEVLLTHDTVFANRPAHDFISEMLYGPTNDVIFSYHGPEWRK
QRKLCVMSLFTAKRLQELENIRQEEIASLLLRFHHAASAGEGIDMGHTIADMSSHIVTRLLVSKASSLIGHENAGDLISE
IEHEASFPTLGDFIPYLSFLDILRKRQMRRIHDRIDKAFSALIAERKRSTSAHNDFLEVLLSKEVGHDPPSPPQESFSLD
EIKGNITNMLTAGIHTTSITLEWAMAELLRNPQCFHRLREEIDTQLGKRKEITDADIPKLSYLQCVVKEVFRLHPVVPLL
LPRISNAECVVNGYTLPANTYMFVNVWAIQRDETLWEQADVFMPERFEGKDDIDVKGQNFQLLPFGGGRRICLGLTTALS
IVDVTLANLVNSFDWELPHGVTHASISVVEKNGITANKATPLLAIPKPRISVF*
>MS_CYP78
MESLMAAPTDQHPFMFLLLLFPAILVCVLVPVLLLRAASSKRKLRLPPGPPALPLIGHLHLLGANPHHSLCNLSRTHGPL
MFLRLGSVPVVVASTPAIARQILQTHDKTFSSRPQTAASLQVHNCEDVIFSQPGPYWKLMRQICATELFASKRLESFRPV
IAEEVNALLRSILDKADTVPMRTNLYTATSGIISRMVVGKRLEDLALLSQADSSYNLVTLLVEAIYLMGVFNVSDFIPWL
AWLDLQGCVRKSKAIGRKMHLLLQEVIDGRRELRHPSNNSMHTYQEHDFLDVLLSASERRHDVVIKDFNIKAVLMDMFGA
GIDSSSVSTEWALCELLANPTKMKELQDELEHVVGMSRLVQDTDIPQLPYLRAVVKETMRLHPIAPLLIPHQASQECNIS
GYDIPAGALAYVNVWAIGRDPDVWERPLEFRPERFLGCNTDLRGQHFELIPFGSGRRACPGLMLGLTNMQYMLANIVHCF
DMSTTDELNMSEKFGIVVTPEKPLVVKAVPRLPKHLL
>MS_CYP72
MEGWHADSSVFVLLLPALLVGILTVAITLRKVTAQKRAGKLPPGPRGLPIIGHLHLLGELPHQSLYKLSKVHGPLMSLRL
GSISAVVASSPDMARQILQTHDLAFADRMPTAAANHIFGGCMDIAFSPPNAYWKLVRRLCATELFSSKALLSYKPVRAEE
IGTLMRSVLAESVDANKMRNGDATPQQIRPKLKEATNNIITRMMVGKKFRELAEISGPEGSCKASIVELLGEMNEELGKF
NVGDFLPWLACMDLQGCQRRSRKLAADLRAAFEGVVQARRLASGAGSERPLSDFLDVLLEASNSTTRLHIMEILLDLFAG
GTETTALTIEWALAELLSNPEDLKTVQEEIDEVVGRARVIEEDDIQHLPYLVACVKETMRLHPMFPLLVPHKTNKNCKIL
DFHIPANTQTYVNVWAIGRDSQFWENPAKFSPKRFLGTTSTSMVDVQGQHFELLPFGSGRRMCPGWKLGLQTVHIILATC
LQGFEWSIPPRKHLDMSESFHLSISLATPLLAYTSPKLPQELY
>MS_CYP80
MESLMAAPTDQHPFMFLLLLFPAILVCVLVPVLLRRAASSKRKLRLPPSPPALPVIGHLHLLGANPHHSLCNLSRTHGPL
MLLRLGSVPVVIASTPATAQQILQRHDKTFSFRPQTAVSMQFHNCENVGFSQPGPYWKRLRQICATDLFASKRLESFRPI
IAEEVNALLRSILDKADNVPMRTNLYAATSHIISRIVVGKRLEELELLSQADSSYNLVTLLVEGICLAGVFNVGDFIPWL
AWLDVQGCVRKSKAIARKLHILLQEVIDGRRDLRRRSNKSMQTYQEHDFLDLLMSASERRRDVLIKDFNIRAVLMDMYGA
GIDTSSISTEWALCELLANPTKMKKLQDELEQVVGMSRLVQDTDIPQLPYLHAVVKETMRLHPVAPLLIPHQASQECNIC
GYDIPAGALAYVNVWAIGRDPDVWERPLEFRPERFLGCDTDLRGQHFELIPFGSGRRACPGLMLGLTNMQYMLANIVHCF
[truncated: 732 more rows]
